# Supplementary material for: Transcriptome and Phytochemical Analysis Reveals the Alteration of Plant Hormones, Characteristic Metabolites, and Related Gene Expression in Tea (Camellia sinensis L.) Leaves During Withering
Source: Plants (Basel). 2020 Feb 6;9(2):204. doi: 10.3390/plants9020204 (PMC7076645; doi:10.3390/plants9020204)
Supplement: Supplementary file 1 [file plants-09-00204-s001.zip]

Archive with 28 entries (25 files):
- Supplementary materials/
- Supplementary materials/.DS_Store
- __MACOSX/
- __MACOSX/Supplementary materials/
- __MACOSX/Supplementary materials/._.DS_Store
- Supplementary materials/TableS6.xlsx
- __MACOSX/Supplementary materials/._TableS6.xlsx
- Supplementary materials/TableS1.xlsx
- __MACOSX/Supplementary materials/._TableS1.xlsx
- Supplementary materials/TableS3.xlsx
- __MACOSX/Supplementary materials/._TableS3.xlsx
- Supplementary materials/FigureS4.tif
- __MACOSX/Supplementary materials/._FigureS4.tif
- Supplementary materials/FigureS5.tif
- __MACOSX/Supplementary materials/._FigureS5.tif
- Supplementary materials/FigureS1.tif
- __MACOSX/Supplementary materials/._FigureS1.tif
- Supplementary materials/TableS2.xlsx
- __MACOSX/Supplementary materials/._TableS2.xlsx
- Supplementary materials/FigureS2.tif
- __MACOSX/Supplementary materials/._FigureS2.tif
- Supplementary materials/FigureS3.tif
- __MACOSX/Supplementary materials/._FigureS3.tif
- Supplementary materials/TableS5.xlsx
- __MACOSX/Supplementary materials/._TableS5.xlsx
- Supplementary materials/TableS4.xlsx
- __MACOSX/Supplementary materials/._TableS4.xlsx
- __MACOSX/._Supplementary materials
