# Supplementary material for: Transcriptome and Phytochemical Analysis Reveals the Alteration of Plant Hormones, Characteristic Metabolites, and Related Gene Expression in Tea (Camellia sinensis L.) Leaves During Withering
Source: Plants (Basel). 2020 Feb 6;9(2):204. doi: 10.3390/plants9020204 (PMC7076645; doi:10.3390/plants9020204)
Supplement: Supplementary file 1 [file plants-09-00204-s001.zip › Supplementary materials/TableS6.xlsx]

## Sheet: Sheet1
Table S6. Details of genes selected for validating the reliabillity of RNA-seq data by qRT-PCR.
Index	Gene ID	Description	Forward primer (5'-3')	Reverse primer (5'-3')
1	GAPDH	Glyceraldehyde-3-phosphate dehydrogenase C2	CAACGAGTGGGGTTACAGGT	AGTGTAGGGTCACATATCATGC
2	PAL	Phenylalanine ammonia-lyase	GGAATGCAGGTCGTACCCAT	AGGTGCACCATTCCAATCCT
3	CHS	Chalcone synthase	CTGGCAAAGTTGTTATGTGTGAT	ACCATGTCCTGCCTAGCATC
4	LAR	Leucoanthocyanidin reductase	AAGTCGGTTCATTTCCGACCA	TACCCAGTTCAACGGGAGAG
5	ANR	Anthocyanidin reductase	ACAGCTCACTGGCAATCTCT	TGCTAGGTAGGTGTTGTTGG
6	GS	Glutamine synthetase	TGCCCTCTATTTGCAGGGAG	TCAATGGCGTTGAGCGAGTC
7	GDH	Glutamate dehydrogenase	CCAGAGGCGGATGAGGTAAC	ACACTGACATTTGAACCCACAT
8	FLS	flavonol synthase 1	GTTGGAGAGGGTGCAAGTCA	GCAGAGGGAGGCCAAATCTT
9	CHI	Chalcone-flavanone isomerase family protein	ATACCGATGCAGAGGCCAAA	CCGTCAATGATCCAAGGGGT
10	4CL	4-coumarate:CoA ligase 2	ACAGGCGGTTTCAACTTCCA	CTCAATGCATGTATGCGGGC
11	PDX2	carbon-nitrogen hydrolase family protein	ACCAAACCCGATTGTCCTCC	CCTTTGCCCGTGTTCTTGTG
