# Supplementary material for: Transcriptome and Phytochemical Analysis Reveals the Alteration of Plant Hormones, Characteristic Metabolites, and Related Gene Expression in Tea (Camellia sinensis L.) Leaves During Withering
Source: Plants (Basel). 2020 Feb 6;9(2):204. doi: 10.3390/plants9020204 (PMC7076645; doi:10.3390/plants9020204)
Supplement: Supplementary file 1 [file plants-09-00204-s001.zip › Supplementary materials/TableS1.xlsx]

## Sheet: summary
Table S1. Statistics of transcriptome data.
#samples	rawReads	cleanReads	Valid(%)	cleanBase(GB)	GC(%)	Q20(%)	Q30(%)
WD1_1	60448184	56025164	92.68	8.4	43.45	98.37	94.44
WD1_2	70160662	65784780	93.76	9.87	43.71	98.42	94.57
WD1_3	53037148	49429470	93.2	7.41	43.96	98.33	94.37
WD2_1	92229918	86859308	94.18	13.03	44.26	98.44	94.66
WD2_2	65267330	62034190	95.05	9.31	44.17	98.53	94.88
WD2_3	67781348	63849054	94.2	9.58	43.97	98.42	94.59
WD3_1	74567782	70148344	94.07	10.52	44.05	98.58	95
WD3_2	70565544	66721468	94.55	10.01	44.18	98.63	95.18
WD3_3	72489822	67860022	93.61	10.18	44.83	98.37	94.45
WD4_1	80618818	73474628	91.14	11.02	44.48	98.13	93.89
WD4_2	54233826	50409526	92.95	7.56	44.38	98.31	94.33
WD4_3	67260874	62725924	93.26	9.41	44.39	98.48	94.78
