# Supplementary material for: Transcriptome and Phytochemical Analysis Reveals the Alteration of Plant Hormones, Characteristic Metabolites, and Related Gene Expression in Tea (Camellia sinensis L.) Leaves During Withering
Source: Plants (Basel). 2020 Feb 6;9(2):204. doi: 10.3390/plants9020204 (PMC7076645; doi:10.3390/plants9020204)
Supplement: Supplementary file 1 [file plants-09-00204-s001.zip › Supplementary materials/TableS3.xlsx]

## Sheet: W2_vs_W1
Table S3. Differentally expression genes (DEGs) in comparison W2 vs W1.
GeneID	fc	log2FC	pval	qval	regulation	description
CSS050808	0.397147	-1.33226	1.78556e-05	0.313299	down	glucose-6-phosphate dehydrogenase 4
CSS001341	0.207436	-2.26926	4.37927e-05	0.313299	down	myb domain protein 15
CSS004263	0.17092	-2.54861	5.9673e-05	0.313299	down	Vacuolar import/degradation, Vid27-related protein
CSS012140	34.5673	5.11134	6.02521e-05	0.313299	up	aldehyde dehydrogenase 2B7
CSS017148	2.83086	1.50124	7.07262e-05	0.313299	up	-
CSS038580	0.516493	-0.95318	8.49688e-05	0.313299	no change	Pentatricopeptide repeat (PPR) superfamily protein
CSS035181	0.0872735	-3.51831	8.92586e-05	0.313299	down	Peptidase M50 family protein
CSS015621	0.122257	-3.03201	9.10122e-05	0.313299	down	Histone H3 K4-specific methyltransferase SET7/9 family protein
CSS050518	0.130897	-2.93349	9.84597e-05	0.313299	down	pentatricopeptide (PPR) repeat-containing protein
CSS016049	0.0766797	-3.70501	0.000123347	0.353241	down	myb-like HTH transcriptional regulator family protein
CSS014192	0.645543	-0.631416	0.000163405	0.388212	no change	Lateral organ boundaries (LOB) domain family protein
CSS029461	0.0405008	-4.62591	0.000206124	0.388212	down	EIN3-binding F box protein 1
CSS035707	30.1133	4.91233	0.000251372	0.388212	up	Protein of unknown function (DUF1645)
CSS053369	2.76792	1.4688	0.000259183	0.388212	up	unknown protein; Has 122 Blast hits to 122 proteins in 57 species: Archae - 0; Bacteria - 0; Metazoa - 46; Fungi - 30; Plants - 41; Viruses - 0; Other Eukaryotes - 5 (source: NCBI BLink).
CSS035470	14.1157	3.81923	0.000265605	0.388212	up	HXXXD-type acyl-transferase family protein
CSS029525	0.512297	-0.964949	0.000270004	0.388212	no change	aldehyde dehydrogenase 2B4
CSS023420	0.054695	-4.19245	0.000313574	0.388212	down	senescence-related gene 3
CSS003937	0.030806	-5.02065	0.000335314	0.388212	down	gigantea protein (GI)
CSS034209	4.81057	2.26621	0.000336925	0.388212	up	Senescence/dehydration-associated protein-related
CSS013396	6.61129	2.72493	0.000341895	0.388212	up	Ubiquitin domain-containing protein
CSS043415	7.59162	2.92441	0.000367604	0.388212	up	Homeodomain-like superfamily protein
CSS021305	0.885418	-0.175569	0.000389743	0.388212	no change	FUNCTIONS IN: molecular_function unknown; INVOLVED IN: biological_process unknown; LOCATED IN: chloroplast; EXPRESSED IN: 22 plant structures; EXPRESSED DURING: 13 growth stages; BEST Arabidopsis thaliana protein match is: cobalt ion binding (TAIR:AT1G71310.1); Has 1807 Blast hits to 1807 proteins in 277 species: Archae - 0; Bacteria - 0; Metazoa - 736; Fungi - 347; Plants - 385; Viruses - 0; Oth…
CSS015011	0.113499	-3.13924	0.000404473	0.388212	down	MORN (Membrane Occupation and Recognition Nexus) repeat-containing protein
CSS001817	0.175088	-2.51385	0.00040537	0.388212	down	lon protease 2
CSS000818	1.59536	0.673886	0.000412531	0.388212	no change	-
CSS004908	0.42923	-1.22018	0.000418844	0.388212	down	unknown protein; BEST Arabidopsis thaliana protein match is: unknown protein (TAIR:AT3G51640.1); Has 27645 Blast hits to 15097 proteins in 1246 species: Archae - 44; Bacteria - 3367; Metazoa - 10036; Fungi - 2690; Plants - 1205; Viruses - 196; Other Eukaryotes - 10107 (source: NCBI BLink).
CSS012076	3.638	1.86315	0.000428902	0.388212	up	Major facilitator superfamily protein
CSS023573	5.02466	2.32902	0.000465875	0.388212	up	heat shock protein 70
CSS036246	0.0840924	-3.57188	0.000471337	0.388212	down	Class-II DAHP synthetase family protein
CSS052380	0.328647	-1.60539	0.000528792	0.388212	down	Tetratricopeptide repeat (TPR)-like superfamily protein
CSS036720	0.295612	-1.75822	0.000530396	0.388212	down	Arginyl-tRNA synthetase, class Ic
CSS052235	35.4041	5.14584	0.000543489	0.388212	up	-
CSS022854	0.503646	-0.989517	0.000546794	0.388212	no change	NRAMP metal ion transporter 6
CSS000227	0.00400376	-7.96443	0.000556371	0.388212	down	unknown protein; Has 24 Blast hits to 24 proteins in 8 species: Archae - 0; Bacteria - 0; Metazoa - 2; Fungi - 0; Plants - 22; Viruses - 0; Other Eukaryotes - 0 (source: NCBI BLink).
CSS025401	14.8458	3.89198	0.000613054	0.388212	up	Late embryogenesis abundant protein, group 6
CSS027602	13.4517	3.74971	0.000625226	0.388212	up	oxidative stress 3
CSS004936	0.0368732	-4.76128	0.00062713	0.388212	down	Integrase-type DNA-binding superfamily protein
CSS024272	3.34874	1.74362	0.000652189	0.388212	up	Protein kinase superfamily protein
CSS052056	1.23879	0.308931	0.00065297	0.388212	no change	DNAse I-like superfamily protein
CSS017963	0.178679	-2.48455	0.000675417	0.388212	down	Argonaute family protein
CSS039442	3.09772	1.63121	0.00070468	0.388212	up	heat shock transcription factor B2A
CSS038666	19.4937	4.28493	0.000705274	0.388212	up	unknown protein; BEST Arabidopsis thaliana protein match is: unknown protein (TAIR:AT1G25400.2); Has 86 Blast hits to 86 proteins in 29 species: Archae - 0; Bacteria - 6; Metazoa - 27; Fungi - 11; Plants - 24; Viruses - 0; Other Eukaryotes - 18 (source: NCBI BLink).
CSS026068	0.0737272	-3.76166	0.000725012	0.388212	down	ATPase, F1 complex, gamma subunit protein
CSS025215	0.37571	-1.41231	0.000738383	0.388212	down	Alcohol dehydrogenase transcription factor Myb/SANT-like family protein
CSS002451	0.700739	-0.51305	0.000740439	0.388212	no change	-
CSS044713	0.368735	-1.43934	0.000751833	0.388212	down	Pollen Ole e 1 allergen and extensin family protein
CSS015050	11.334	3.50259	0.000761169	0.388212	up	Protein phosphatase 2C family protein
CSS045379	0.0133986	-6.22177	0.000765548	0.388212	down	chlorophyll A/B binding protein 1
CSS004436	0.0152423	-6.03578	0.000768257	0.388212	down	flavonol synthase 1
CSS050189	0.406741	-1.29782	0.000771964	0.388212	down	Histone superfamily protein
CSS047664	0.171441	-2.54422	0.000784413	0.388212	down	myb domain protein 4
CSS030714	7.627	2.93111	0.00081366	0.388212	up	Tetratricopeptide repeat (TPR)-like superfamily protein
CSS027382	0.241685	-2.0488	0.000822817	0.388212	down	Protein of unknown function, DUF538
CSS047135	36.7437	5.19943	0.000842562	0.388212	up	rubisco activase
CSS031288	0.022334	-5.48461	0.000853172	0.388212	down	-
CSS039012	0.22577	-2.14707	0.000855086	0.388212	down	Protein of unknown function, DUF642
CSS014727	12.9856	3.69884	0.000872323	0.388212	up	DNA repair metallo-beta-lactamase family protein
CSS038643	0.335309	-1.57644	0.000881812	0.388212	down	tubulin folding cofactor B
CSS031705	0.199363	-2.32653	0.000889999	0.388212	down	F-BOX WITH WD-40 2
CSS008453	0.0734666	-3.76677	0.000904322	0.388212	down	Glycosyl transferase, family 35
CSS024827	0.0244859	-5.35191	0.000939516	0.388212	down	unknown protein; FUNCTIONS IN: molecular_function unknown; INVOLVED IN: biological_process unknown; LOCATED IN: endomembrane system; EXPRESSED IN: 18 plant structures; EXPRESSED DURING: 12 growth stages; BEST Arabidopsis thaliana protein match is: unknown protein (TAIR:AT4G26130.1); Has 30201 Blast hits to 17322 proteins in 780 species: Archae - 12; Bacteria - 1396; Metazoa - 17338; Fungi - 3422;…
CSS021223	7.8518	2.97302	0.00094586	0.388212	up	unknown protein; Has 44 Blast hits to 44 proteins in 12 species: Archae - 0; Bacteria - 0; Metazoa - 0; Fungi - 0; Plants - 44; Viruses - 0; Other Eukaryotes - 0 (source: NCBI BLink).
CSS014768	0.190186	-2.39451	0.000948127	0.388212	down	unknown protein; BEST Arabidopsis thaliana protein match is: unknown protein (TAIR:AT1G10660.1); Has 35333 Blast hits to 34131 proteins in 2444 species: Archae - 798; Bacteria - 22429; Metazoa - 974; Fungi - 991; Plants - 531; Viruses - 0; Other Eukaryotes - 9610 (source: NCBI BLink).
CSS016483	0.113075	-3.14465	0.000951692	0.388212	down	CONTAINS InterPro DOMAIN/s: Nin one binding (NOB1) Zn-ribbon like (InterPro:IPR014881), D-site 20S pre-rRNA nuclease (InterPro:IPR017117); Has 1807 Blast hits to 1807 proteins in 277 species: Archae - 0; Bacteria - 0; Metazoa - 736; Fungi - 347; Plants - 385; Viruses - 0; Other Eukaryotes - 339 (source: NCBI BLink).
CSS038451	0.154808	-2.69145	0.00096792	0.388212	down	Basic helix-loop-helix (bHLH) DNA-binding family protein
CSS044136	6.3206	2.66006	0.000976596	0.388212	up	ABC-2 type transporter family protein
CSS023237	20.6183	4.36585	0.000984426	0.388212	up	Protein of unknown function (DUF793)
CSS021541	0.0506662	-4.30283	0.0010218	0.388212	down	LOB domain-containing protein 4
CSS019336	2.84044	1.50611	0.00103505	0.388212	up	Protein kinase superfamily protein
CSS019165	0.20787	-2.26624	0.00105104	0.388212	down	Chalcone and stilbene synthase family protein
CSS000091	8.81178	3.13943	0.00107337	0.388212	up	unknown protein; Has 24 Blast hits to 24 proteins in 11 species: Archae - 0; Bacteria - 0; Metazoa - 0; Fungi - 0; Plants - 24; Viruses - 0; Other Eukaryotes - 0 (source: NCBI BLink).
CSS018657	0.153114	-2.70732	0.0010769	0.388212	down	rubisco activase
CSS048016	0.312148	-1.6797	0.00107777	0.388212	down	TBP-associated factor 15B
CSS051413	2.7237	1.44557	0.00107898	0.388212	up	senescence-related gene 1
CSS041127	1.30832	0.387715	0.00108327	0.388212	no change	-
CSS006398	107.211	6.74431	0.0010859	0.388212	up	unknown protein; Has 45 Blast hits to 45 proteins in 13 species: Archae - 0; Bacteria - 0; Metazoa - 0; Fungi - 0; Plants - 45; Viruses - 0; Other Eukaryotes - 0 (source: NCBI BLink).
CSS051482	0.102498	-3.28634	0.00109287	0.388212	down	unknown protein; CONTAINS InterPro DOMAIN/s: Protein of unknown function DUF408 (InterPro:IPR007308); Has 35333 Blast hits to 34131 proteins in 2444 species: Archae - 798; Bacteria - 22429; Metazoa - 974; Fungi - 991; Plants - 531; Viruses - 0; Other Eukaryotes - 9610 (source: NCBI BLink).
CSS048375	0.295708	-1.75776	0.00109346	0.388212	down	embryo defective 1923
CSS029698	4.81413	2.26728	0.00110856	0.388212	up	xyloglucan endotransglycosylase 6
CSS024672	4.07197	2.02573	0.00113449	0.388212	up	ribulose bisphosphate carboxylase small chain 1A
CSS016763	0.286874	-1.80151	0.00116337	0.388212	down	Nucleotide-diphospho-sugar transferases superfamily protein
CSS023594	1.67169	0.741307	0.00117164	0.388212	no change	unknown protein; Has 3995 Blast hits to 3325 proteins in 374 species: Archae - 19; Bacteria - 205; Metazoa - 2201; Fungi - 364; Plants - 149; Viruses - 22; Other Eukaryotes - 1035 (source: NCBI BLink).
CSS004548	6.39851	2.67774	0.00117501	0.388212	up	Uncharacterised protein family (UPF0041)
CSS025698	0.568369	-0.8151	0.0011919	0.388212	no change	Oxysterol-binding family protein
CSS031765	0.131062	-2.93168	0.00121873	0.388212	down	Signal transduction histidine kinase, hybrid-type, ethylene sensor
CSS024152	3.75655	1.90941	0.00125206	0.388212	up	Ubiquitin-like superfamily protein
CSS019917	0.360041	-1.47377	0.00134684	0.388212	down	unknown protein; FUNCTIONS IN: molecular_function unknown; INVOLVED IN: biological_process unknown; LOCATED IN: chloroplast; EXPRESSED IN: 23 plant structures; EXPRESSED DURING: 13 growth stages; CONTAINS InterPro DOMAIN/s: Uncharacterised protein family UPF0061 (InterPro:IPR003846); Has 5046 Blast hits to 4997 proteins in 1211 species: Archae - 8; Bacteria - 2327; Metazoa - 120; Fungi - 134; Pla…
CSS025913	0.367665	-1.44354	0.00137869	0.388212	down	ACT-like superfamily protein
CSS034133	0.046777	-4.41806	0.00139189	0.388212	down	glutamate receptor 2
CSS049314	11.4302	3.51478	0.00143269	0.388212	up	Protein phosphatase 2C family protein
CSS045096	2.02201	1.01579	0.00143435	0.388212	up	endoribonuclease L-PSP family protein
CSS008863	0.200267	-2.32001	0.00144366	0.388212	down	unknown protein; FUNCTIONS IN: molecular_function unknown; INVOLVED IN: biological_process unknown; LOCATED IN: chloroplast; EXPRESSED IN: 21 plant structures; EXPRESSED DURING: 13 growth stages; BEST Arabidopsis thaliana protein match is: unknown protein (TAIR:AT4G17840.1); Has 42 Blast hits to 42 proteins in 14 species: Archae - 0; Bacteria - 0; Metazoa - 0; Fungi - 0; Plants - 42; Viruses - 0;…
CSS029447	4.13418	2.0476	0.00144866	0.388212	up	Auxin efflux carrier family protein
CSS014636	0.0774194	-3.69116	0.00145005	0.388212	down	myb domain protein 5
CSS040307	0.0582854	-4.10072	0.00148328	0.388212	down	phenylalanine ammonia-lyase 2
CSS029785	6.80089	2.76572	0.00150754	0.388212	up	phosphomannomutase
CSS007413	4.07888	2.02817	0.00151419	0.388212	up	Protein kinase superfamily protein
CSS035817	2.82974	1.50067	0.00151915	0.388212	up	ethylene responsive element binding factor 4
CSS008080	0.331018	-1.59502	0.00152374	0.388212	down	tubby like protein 2
CSS016516	0.0734323	-3.76744	0.00153663	0.388212	down	phosphate starvation-induced gene 2
CSS047452	1835.56	10.842	0.00153848	0.388212	up	splicing factor-related
CSS045955	2.13608	1.09497	0.0015391	0.388212	up	Putative adipose-regulatory protein (Seipin)
CSS003231	0.0606308	-4.0438	0.00155763	0.388212	down	Galactose oxidase/kelch repeat superfamily protein
CSS033366	24.3694	4.607	0.00156469	0.388212	up	glutamine-dependent asparagine synthase 1
CSS021612	0.231714	-2.10958	0.0015963	0.388212	down	31-kDa RNA binding protein
CSS034243	0.0471359	-4.40703	0.0016083	0.388212	down	gigantea protein (GI)
CSS012139	7.75674	2.95545	0.0016312	0.388212	up	ARM repeat superfamily protein
CSS032643	0.515635	-0.955577	0.00163687	0.388212	no change	K+ transporter 1
CSS004095	14.0637	3.81391	0.00165501	0.388212	up	Ankyrin repeat family protein
CSS035068	35910.2	15.1321	0.00167025	0.388212	up	SCARECROW-like 13
CSS042259	0.285085	-1.81053	0.00168362	0.388212	down	mraW methylase family protein
CSS036927	6.63177	2.72939	0.00168398	0.388212	up	beta glucosidase 17
CSS043664	0.248782	-2.00704	0.00171159	0.388212	down	global transcription factor group E7
CSS041034	0.0687635	-3.86221	0.00174465	0.388212	down	XB3 ortholog 1 in Arabidopsis thaliana
CSS020149	54.3937	5.76537	0.001748	0.388212	up	Protein of unknown function, DUF538
CSS009232	0.206807	-2.27364	0.0017483	0.388212	down	lipoxygenase 2
CSS008245	0.130357	-2.93946	0.00177516	0.388212	down	phosphoglucomutase, putative / glucose phosphomutase, putative
CSS001859	0.272688	-1.87468	0.00177678	0.388212	down	phytoene desaturase 3
CSS011029	0.191625	-2.38364	0.00182101	0.388212	down	HXXXD-type acyl-transferase family protein
CSS045888	0.190333	-2.3934	0.00182439	0.388212	down	DEAD box RNA helicase (RH3)
CSS037398	0.185484	-2.43064	0.00182633	0.388212	down	methylesterase PCR A
CSS027340	0.0783388	-3.67413	0.00182827	0.388212	down	photosystem II light harvesting complex gene 2.1
CSS005925	6.87434	2.78122	0.00184378	0.388212	up	cystatin B
CSS019633	19.1711	4.26086	0.00186165	0.388212	up	NDR1/HIN1-like 25
CSS038267	0.125478	-2.9945	0.00187016	0.388212	down	cytochrome P450, family 76, subfamily C, polypeptide 4
CSS025389	0.0961667	-3.37832	0.00189103	0.388212	down	Pectin lyase-like superfamily protein
CSS004018	0.32212	-1.63433	0.00190523	0.388212	down	diphthamide synthesis DPH2 family protein
CSS019077	2.20659	1.14182	0.00192368	0.388212	up	BolA-like family protein
CSS044643	6.94007	2.79495	0.00195755	0.388212	up	Protein phosphatase 2C family protein
CSS012565	13.0528	3.70629	0.00196387	0.388212	up	MATE efflux family protein
CSS012564	0.268761	-1.89561	0.00202834	0.388212	down	haloacid dehalogenase-like hydrolase family protein
CSS017817	6.78264	2.76185	0.00204971	0.388212	up	ATPase, F0/V0 complex, subunit C protein
CSS008977	1.82368e+06	20.7984	0.00207766	0.388212	up	Protein of unknown function (DUF793)
CSS004342	9.55027	3.25554	0.00209312	0.388212	up	NAC (No Apical Meristem) domain transcriptional regulator superfamily protein
CSS022547	20.3805	4.34911	0.00211248	0.388212	up	NAD(P)H dehydrogenase B3
CSS050604	0.273006	-1.87299	0.00211439	0.388212	down	Glucose-6-phosphate/phosphate translocator-related
CSS005049	0.172615	-2.53437	0.00212318	0.388212	down	voltage dependent anion channel 1
CSS052513	0.374711	-1.41615	0.00212816	0.388212	down	peroxisomal NAD-malate dehydrogenase 1
CSS043695	0.104884	-3.25313	0.0021299	0.388212	down	ribosomal protein L11 methyltransferase-related
CSS029630	0.423625	-1.23914	0.00213519	0.388212	down	Zinc finger C-x8-C-x5-C-x3-H type family protein
CSS052028	0.226554	-2.14208	0.00214554	0.388212	down	unknown protein; FUNCTIONS IN: molecular_function unknown; INVOLVED IN: N-terminal protein myristoylation; LOCATED IN: cellular_component unknown; BEST Arabidopsis thaliana protein match is: unknown protein (TAIR:AT5G52500.1); Has 38 Blast hits to 38 proteins in 7 species: Archae - 0; Bacteria - 0; Metazoa - 0; Fungi - 0; Plants - 38; Viruses - 0; Other Eukaryotes - 0 (source: NCBI BLink).
CSS012550	0.0200763	-5.63836	0.00214804	0.388212	down	Tetratricopeptide repeat (TPR)-like superfamily protein
CSS019709	28.2712	4.82126	0.00224199	0.388212	up	sigma factor binding protein 1
CSS015669	3.01859	1.59387	0.00225356	0.388212	up	syntaxin of plants 121
CSS013315	2.5442	1.34721	0.0022603	0.388212	up	Proteasome maturation factor UMP1
CSS032145	12.3805	3.63	0.00226365	0.388212	up	mitogen-activated protein kinase 3
CSS021762	0.199205	-2.32768	0.00228094	0.388212	down	Tryptophan/tyrosine permease
CSS017985	19.0049	4.2483	0.00228264	0.388212	up	phloem protein 2-A13
CSS043127	0.34508	-1.535	0.0022891	0.388212	down	nucleobase-ascorbate transporter 12
CSS008836	0.318825	-1.64916	0.00230685	0.388212	down	Protein phosphatase 2C family protein
CSS009511	6.00934	2.58721	0.00231537	0.388212	up	RAB GTPASE HOMOLOG B18
CSS018178	0.159651	-2.64701	0.0023234	0.388212	down	Integrase-type DNA-binding superfamily protein
CSS040457	1.05718	0.0802194	0.00232551	0.388212	no change	GRAM domain-containing protein / ABA-responsive protein-related
CSS011113	0.299978	-1.73707	0.00232698	0.388212	down	rna processing factor 2
CSS028420	13.0435	3.70526	0.00232888	0.388212	up	unknown protein; LOCATED IN: endomembrane system; BEST Arabidopsis thaliana protein match is: unknown protein (TAIR:AT2G31090.1); Has 70 Blast hits to 70 proteins in 13 species: Archae - 0; Bacteria - 0; Metazoa - 0; Fungi - 0; Plants - 70; Viruses - 0; Other Eukaryotes - 0 (source: NCBI BLink).
CSS043554	2.28371	1.19138	0.0023423	0.388212	up	Transport protein particle (TRAPP) component
CSS026326	0.384516	-1.37888	0.00235235	0.388212	down	SNF1-related protein kinase 2.10
CSS039614	0.380512	-1.39399	0.00235309	0.388212	down	Radical SAM superfamily protein
CSS036215	0.109644	-3.1891	0.00239402	0.388212	down	GATA transcription factor 15
CSS024952	0.15541	-2.68585	0.00239971	0.388212	down	hercules receptor kinase 1
CSS003794	0.1866	-2.42198	0.00240104	0.388212	down	RNA recognition motif (RRM)-containing protein
CSS023606	0.0676159	-3.88649	0.00242293	0.388212	down	peptide transporter 3
CSS022228	0.531058	-0.913057	0.00245829	0.388212	no change	oligouridylate binding protein 1B
CSS050478	24.8624	4.6359	0.00248836	0.388212	up	unknown protein; BEST Arabidopsis thaliana protein match is: unknown protein (TAIR:AT3G48180.1); Has 88 Blast hits to 88 proteins in 15 species: Archae - 0; Bacteria - 0; Metazoa - 0; Fungi - 0; Plants - 88; Viruses - 0; Other Eukaryotes - 0 (source: NCBI BLink).
CSS042995	6.37028	2.67136	0.00250457	0.388212	up	Leucine-rich repeat (LRR) family protein
CSS031350	9.40909	3.23405	0.00250719	0.388212	up	unknown protein; BEST Arabidopsis thaliana protein match is: unknown protein (TAIR:AT3G27630.1); Has 87 Blast hits to 87 proteins in 12 species: Archae - 0; Bacteria - 0; Metazoa - 0; Fungi - 0; Plants - 87; Viruses - 0; Other Eukaryotes - 0 (source: NCBI BLink).
CSS025091	0.0382437	-4.70864	0.00251965	0.388212	down	calcium sensing receptor
CSS045240	0.116503	-3.10156	0.00254077	0.388212	down	myb domain protein 12
CSS007855	10.9583	3.45395	0.00254131	0.388212	up	WRKY DNA-binding protein 40
CSS005237	1.85366	0.890376	0.00254856	0.388212	no change	Cornichon family protein
CSS002723	0.424027	-1.23777	0.0025525	0.388212	down	GATA transcription factor 26
CSS038021	0.455468	-1.13458	0.00256134	0.388212	down	ATPase E1-E2 type family protein / haloacid dehalogenase-like hydrolase family protein
CSS037618	0.240912	-2.05342	0.00256157	0.388212	down	ENTH/ANTH/VHS superfamily protein
CSS013766	0.20682	-2.27355	0.00256651	0.388212	down	DNA-binding bromodomain-containing protein
CSS028435	3.99611	1.9986	0.00257315	0.388212	up	glutamate receptor 2.7
CSS012943	0.479673	-1.05988	0.00257977	0.388212	down	glutathione reductase
CSS045348	0.326868	-1.61322	0.00259474	0.388212	down	Rieske (2Fe-2S) domain-containing protein
CSS003977	0.216967	-2.20445	0.00259795	0.388212	down	L-O-methylthreonine resistant 1
CSS013195	0.347979	-1.52293	0.002598	0.388212	down	unknown protein; FUNCTIONS IN: molecular_function unknown; INVOLVED IN: biological_process unknown; LOCATED IN: chloroplast; EXPRESSED IN: 22 plant structures; EXPRESSED DURING: 13 growth stages; Has 41 Blast hits to 41 proteins in 16 species: Archae - 0; Bacteria - 0; Metazoa - 0; Fungi - 0; Plants - 40; Viruses - 0; Other Eukaryotes - 1 (source: NCBI BLink).
CSS015761	0.71476	-0.484469	0.00260542	0.388212	no change	Pentatricopeptide repeat (PPR) superfamily protein
CSS012991	0.51315	-0.962549	0.00260926	0.388212	no change	alpha/beta-Hydrolases superfamily protein
CSS027827	245.727	7.94091	0.00262214	0.388212	up	DNA-binding bromodomain-containing protein
CSS038464	0.172262	-2.53732	0.00262424	0.388212	down	FUNCTIONS IN: molecular_function unknown; INVOLVED IN: biological_process unknown; LOCATED IN: mitochondrion, chloroplast, plasma membrane, plastid, chloroplast envelope; EXPRESSED IN: 23 plant structures; EXPRESSED DURING: 13 growth stages; CONTAINS InterPro DOMAIN/s: Protein of unknown function DUF3769 (InterPro:IPR022244); BEST Arabidopsis thaliana protein match is: pigment defective 320 (TAIR…
CSS045731	0.0306793	-5.02659	0.00264284	0.388212	down	Heavy metal transport/detoxification superfamily protein
CSS020651	3.02217	1.59558	0.00265277	0.388212	up	WRKY DNA-binding protein 33
CSS001740	0.0757918	-3.72181	0.00265725	0.388212	down	Transmembrane amino acid transporter family protein
CSS011298	0.280283	-1.83504	0.00268773	0.388212	down	Leucine-rich repeat protein kinase family protein
CSS030922	2.36036	1.23901	0.00269965	0.388212	up	with no lysine (K) kinase 4
CSS009754	3.25746	1.70375	0.00270644	0.388212	up	Protein kinase superfamily protein
CSS012847	0.642928	-0.637271	0.00271644	0.388212	no change	Endosomal targeting BRO1-like domain-containing protein
CSS007003	17.9467	4.16565	0.00273047	0.388212	up	Protein kinase superfamily protein
CSS038669	0.247118	-2.01673	0.00274423	0.388212	down	Leucine-rich receptor-like protein kinase family protein
CSS048752	12.4061	3.63297	0.00276767	0.388212	up	plant U-box 23
CSS035651	13.025	3.70321	0.0027745	0.388212	up	VQ motif-containing protein
CSS046870	0.000138521	-12.8176	0.00277706	0.388212	down	tubulin alpha-2 chain
CSS007538	0.224073	-2.15796	0.00278255	0.388212	down	RING/FYVE/PHD zinc finger superfamily protein
CSS035613	0.178389	-2.4869	0.00278779	0.388212	down	Tetratricopeptide repeat (TPR)-like superfamily protein
CSS026215	8.77085	3.13272	0.00280709	0.388212	up	Protein of unknown function, DUF538
CSS008893	0.177656	-2.49284	0.00280889	0.388212	down	magnesium transporter 4
CSS019615	1.95909	0.970181	0.00282731	0.388212	no change	sucrose transporter 2
CSS002223	0.288656	-1.79258	0.00285487	0.388212	down	VQ motif-containing protein
CSS027781	7.11737	2.83134	0.00285747	0.388212	up	Putative membrane lipoprotein
CSS046262	0.325386	-1.61978	0.00285905	0.388212	down	CONTAINS InterPro DOMAIN/s: Mediator complex subunit Med28 (InterPro:IPR021640); BEST Arabidopsis thaliana protein match is: unknown protein (TAIR:AT3G01670.1); Has 122 Blast hits to 112 proteins in 13 species: Archae - 0; Bacteria - 0; Metazoa - 0; Fungi - 0; Plants - 122; Viruses - 0; Other Eukaryotes - 0 (source: NCBI BLink).
CSS021909	0.273661	-1.86954	0.00288027	0.388212	down	beta-galactosidase 3
CSS029574	0.252068	-1.98812	0.00288237	0.388212	down	UbiA prenyltransferase family protein
CSS036034	0.110592	-3.17668	0.00288312	0.388212	down	PLAT/LH2 domain-containing lipoxygenase family protein
CSS045418	0.586386	-0.770078	0.00290327	0.388212	no change	ADP-ribosylation factor B1C
CSS016071	0.521549	-0.939126	0.0029114	0.388212	no change	-
CSS002734	2.34468	1.22939	0.00292803	0.388212	up	XB3 ortholog 3 in Arabidopsis thaliana
CSS022171	0.287575	-1.79799	0.00297042	0.388212	down	chloroplast heat shock protein 70-2
CSS013419	0.0465796	-4.42416	0.0029765	0.388212	down	unknown protein; FUNCTIONS IN: molecular_function unknown; INVOLVED IN: biological_process unknown; LOCATED IN: chloroplast; EXPRESSED IN: 22 plant structures; EXPRESSED DURING: 13 growth stages; BEST Arabidopsis thaliana protein match is: unknown protein (TAIR:AT2G14910.1); Has 35333 Blast hits to 34131 proteins in 2444 species: Archae - 798; Bacteria - 22429; Metazoa - 974; Fungi - 991; Plants …
CSS025552	3.55643	1.83043	0.00299946	0.388212	up	Heavy metal transport/detoxification superfamily protein
CSS029230	0.128554	-2.95956	0.00301547	0.388212	down	GRAS family transcription factor
CSS007269	78.7883	6.29991	0.003029	0.388212	up	unknown protein; FUNCTIONS IN: molecular_function unknown; INVOLVED IN: biological_process unknown; LOCATED IN: cellular_component unknown; Has 10 Blast hits to 10 proteins in 5 species: Archae - 0; Bacteria - 0; Metazoa - 0; Fungi - 0; Plants - 10; Viruses - 0; Other Eukaryotes - 0 (source: NCBI BLink).
CSS040354	23.2247	4.53759	0.00306307	0.388212	up	Disease resistance-responsive (dirigent-like protein) family protein
CSS044785	0.278798	-1.84271	0.00306594	0.388212	down	NAD(P)-binding Rossmann-fold superfamily protein
CSS005722	0.0288749	-5.11404	0.00308119	0.388212	down	HXXXD-type acyl-transferase family protein
CSS024690	0.312257	-1.67919	0.00308498	0.388212	down	valyl-tRNA synthetase / valine--tRNA ligase (VALRS)
CSS025995	2.13411	1.09363	0.00309618	0.388212	up	F-box and associated interaction domains-containing protein
CSS005676	0.0705419	-3.82538	0.00309906	0.388212	down	Protein of unknown function (DUF581)
CSS039970	0.653941	-0.612768	0.00310516	0.388212	no change	unknown protein; Has 42416 Blast hits to 22533 proteins in 1340 species: Archae - 32; Bacteria - 6461; Metazoa - 16431; Fungi - 3749; Plants - 1747; Viruses - 284; Other Eukaryotes - 13712 (source: NCBI BLink).
CSS007136	18.899	4.24024	0.00310698	0.388212	up	Protein phosphatase 2C family protein
CSS044571	0.0398976	-4.64755	0.00311639	0.388212	down	DNAJ heat shock N-terminal domain-containing protein
CSS048808	0.157581	-2.66584	0.0031306	0.388212	down	Nodulin-like / Major Facilitator Superfamily protein
CSS011478	0.363408	-1.46034	0.00314972	0.388212	down	COBRA-like extracellular glycosyl-phosphatidyl inositol-anchored protein family
CSS005057	9.01358	3.1721	0.00315236	0.388212	up	highly ABA-induced PP2C gene 3
CSS010722	0.619268	-0.691365	0.00316975	0.388212	no change	NB-ARC domain-containing disease resistance protein
CSS011187	0.0713363	-3.80922	0.00320862	0.388212	down	protochlorophyllide oxidoreductase A
CSS024860	0.336618	-1.57081	0.00320865	0.388212	down	Protein kinase superfamily protein
CSS039483	0.0892047	-3.48674	0.00321622	0.388212	down	SNARE associated Golgi protein family
CSS013518	0.323426	-1.62849	0.00322004	0.388212	down	unknown protein; BEST Arabidopsis thaliana protein match is: unknown protein (TAIR:AT3G05570.1); Has 30201 Blast hits to 17322 proteins in 780 species: Archae - 12; Bacteria - 1396; Metazoa - 17338; Fungi - 3422; Plants - 5037; Viruses - 0; Other Eukaryotes - 2996 (source: NCBI BLink).
CSS035968	0.201893	-2.30834	0.00326743	0.388212	down	FtsH extracellular protease family
CSS013810	14.6557	3.87339	0.00327693	0.388212	up	glutamate receptor 2.7
CSS042885	18.4146	4.20278	0.00327875	0.388212	up	Dynein light chain type 1 family protein
CSS044310	0.326006	-1.61703	0.00329271	0.388212	down	Major facilitator superfamily protein
CSS010371	0.468845	-1.09282	0.00331309	0.388212	down	Eukaryotic aspartyl protease family protein
CSS011085	0.502649	-0.992376	0.00331473	0.388212	no change	homolog of xeroderma pigmentosum complementation group B 1
CSS018049	0.0947887	-3.39914	0.00332067	0.388212	down	ubiquitin family protein
CSS023921	0.302727	-1.72391	0.00333778	0.388212	down	pfkB-like carbohydrate kinase family protein
CSS039604	2.88643	1.52929	0.00334227	0.388212	up	S-adenosyl-L-methionine-dependent methyltransferases superfamily protein
CSS042007	2.95737	1.56432	0.0033556	0.388212	up	unknown protein; CONTAINS InterPro DOMAIN/s: Protein of unknown function DUF37 (InterPro:IPR002696); Has 5781 Blast hits to 5781 proteins in 1903 species: Archae - 0; Bacteria - 3956; Metazoa - 2; Fungi - 0; Plants - 42; Viruses - 3; Other Eukaryotes - 1778 (source: NCBI BLink).
CSS018711	0.200935	-2.3152	0.00335579	0.388212	down	unknown protein; LOCATED IN: plasma membrane; EXPRESSED IN: 24 plant structures; EXPRESSED DURING: 14 growth stages; CONTAINS InterPro DOMAIN/s: Protein of unknown function DUF3741 (InterPro:IPR022212); BEST Arabidopsis thaliana protein match is: Protein of unknown function (DUF3741) (TAIR:AT4G28760.2); Has 1710 Blast hits to 868 proteins in 206 species: Archae - 2; Bacteria - 409; Metazoa - 304;…
CSS046731	0.335106	-1.57731	0.00336573	0.388212	down	alpha/beta-Hydrolases superfamily protein
CSS018466	5.65655	2.49992	0.00339653	0.388212	up	oxidative stress 3
CSS000467	0.142917	-2.80675	0.00341051	0.388212	down	Cytochrome P450 superfamily protein
CSS015767	6.55334	2.71223	0.00343011	0.388212	up	senescence-associated gene 21
CSS004182	29.3439	4.87499	0.0034406	0.388212	up	Regulator of chromosome condensation (RCC1) family protein
CSS012784	0.15131	-2.72443	0.00344233	0.388212	down	carbonic anhydrase 2
CSS036821	1397.62	10.4488	0.00344379	0.388212	up	nudix hydrolase homolog 16
CSS052520	1.78014	0.831992	0.00346631	0.388212	no change	basic helix-loop-helix (bHLH) DNA-binding superfamily protein
CSS039999	4.90997	2.29571	0.00346993	0.388212	up	Carbohydrate-binding protein
CSS039310	0.408333	-1.29218	0.00347057	0.388212	down	sensitive to freezing 6
CSS053356	0.127181	-2.97504	0.00349657	0.388212	down	lipoxygenase 1
CSS046101	0.135085	-2.88806	0.00351307	0.388212	down	Adenine nucleotide alpha hydrolases-like superfamily protein
CSS008663	0.334748	-1.57885	0.00358679	0.388212	down	heat shock protein 60
CSS053420	0.321129	-1.63878	0.00359282	0.388212	down	with no lysine (K) kinase 1
CSS034538	0.0498259	-4.32696	0.00360531	0.388212	down	Plant protein of unknown function (DUF247)
CSS001387	16.0726	4.00653	0.00360663	0.388212	up	C-repeat-binding factor 4
CSS026641	0.129346	-2.9507	0.00362135	0.388212	down	UDP-Glycosyltransferase superfamily protein
CSS053273	8.31255	3.05529	0.00364651	0.388212	up	pleiotropic drug resistance 4
CSS045804	2.87817	1.52515	0.00366073	0.388212	up	phytosulfokine 4 precursor
CSS016490	0.634289	-0.656789	0.00366275	0.388212	no change	P-loop containing nucleoside triphosphate hydrolases superfamily protein
CSS030191	20.101	4.32919	0.00370438	0.388212	up	binding
CSS044816	0.300997	-1.73218	0.0037074	0.388212	down	copper chaperone for SOD1
CSS049300	8.8997	3.15376	0.00371587	0.388212	up	phloem protein 2-A1
CSS024978	0.120955	-3.04746	0.00371777	0.388212	down	Uncharacterised protein family (UPF0497)
CSS011589	35.6912	5.1575	0.00371894	0.388212	up	-
CSS049975	0.379333	-1.39846	0.00375295	0.388212	down	Nucleic acid-binding, OB-fold-like protein
CSS017080	0.180528	-2.46971	0.00375518	0.388212	down	Surfeit locus 1 cytochrome c oxidase biogenesis protein
CSS043512	0.0396486	-4.65659	0.00375702	0.388212	down	Eukaryotic aspartyl protease family protein
CSS035110	0.114463	-3.12705	0.00375991	0.388212	down	Chalcone-flavanone isomerase family protein
CSS049331	2.27497	1.18585	0.00376667	0.388212	up	ubiquitin family protein
CSS040272	0.222357	-2.16905	0.00377776	0.388212	down	Tetratricopeptide repeat (TPR)-like superfamily protein
CSS018983	0.267751	-1.90104	0.0037878	0.388212	down	timeless family protein
CSS027333	0.22882	-2.12772	0.00381036	0.388212	down	COBRA-like extracellular glycosyl-phosphatidyl inositol-anchored protein family
CSS032588	0.0404442	-4.62792	0.00381625	0.388212	down	FAD/NAD(P)-binding oxidoreductase family protein
CSS042022	2.97068	1.57079	0.00381648	0.388212	up	-
CSS047148	6.02482	2.59092	0.00383285	0.388212	up	unknown protein; Has 30201 Blast hits to 17322 proteins in 780 species: Archae - 12; Bacteria - 1396; Metazoa - 17338; Fungi - 3422; Plants - 5037; Viruses - 0; Other Eukaryotes - 2996 (source: NCBI BLink).
CSS024773	6.01341	2.58818	0.00386294	0.388212	up	3beta-hydroxysteroid-dehydrogenase/decarboxylase isoform 2
CSS040083	2.63856	1.39975	0.00387642	0.388212	up	PLAT/LH2 domain-containing lipoxygenase family protein
CSS020327	76.1234	6.25027	0.00389107	0.388212	up	RmlC-like cupins superfamily protein
CSS023337	0.31318	-1.67494	0.00391499	0.388212	down	zinc finger (Ran-binding) family protein
CSS041277	5.95454	2.57399	0.00393491	0.388212	up	unknown protein; FUNCTIONS IN: molecular_function unknown; INVOLVED IN: biological_process unknown; LOCATED IN: nucleus; EXPRESSED IN: 24 plant structures; EXPRESSED DURING: 15 growth stages; Has 30201 Blast hits to 17322 proteins in 780 species: Archae - 12; Bacteria - 1396; Metazoa - 17338; Fungi - 3422; Plants - 5037; Viruses - 0; Other Eukaryotes - 2996 (source: NCBI BLink).
CSS017931	0.200816	-2.31605	0.00395348	0.388212	down	ATP binding microtubule motor family protein
CSS046195	0.0273235	-5.19371	0.00395859	0.388212	down	senescence-related gene 1
CSS014981	19.9877	4.32104	0.00396656	0.388212	up	-
CSS037020	2.33285	1.2221	0.00397003	0.388212	up	lon protease 2
CSS029520	7.72292	2.94915	0.00397658	0.388212	up	DSS1 homolog on chromosome V
CSS026736	0.111311	-3.16733	0.00398109	0.388212	down	chaperonin-60alpha
CSS010986	0.0331646	-4.91421	0.00398143	0.388212	down	Pentatricopeptide repeat (PPR) superfamily protein
CSS028541	0.0803728	-3.63715	0.00398976	0.388212	down	Tetratricopeptide repeat (TPR)-like superfamily protein
CSS032774	2.56503	1.35898	0.00400717	0.388212	up	acyl-activating enzyme 7
CSS025247	0.192917	-2.37395	0.00400818	0.388212	down	Protein of unknown function, DUF642
CSS032323	0.45981	-1.12089	0.00402224	0.388212	down	NAD(P)-binding Rossmann-fold superfamily protein
CSS048783	0.124509	-3.00567	0.00404934	0.388212	down	ferulic acid 5-hydroxylase 1
CSS014828	0.551938	-0.857422	0.00405195	0.388212	no change	UDP-Glycosyltransferase superfamily protein
CSS041864	14.0348	3.81094	0.00406095	0.388212	up	Pectin lyase-like superfamily protein
CSS049706	23.5265	4.55622	0.00407565	0.388212	up	hAT dimerisation domain-containing protein / transposase-related
CSS029382	9.03854	3.17609	0.00412217	0.388212	up	calmodulin like 23
CSS027322	0.0218517	-5.51611	0.00413117	0.388212	down	auxin response factor 4
CSS006976	0.0565844	-4.14345	0.00413476	0.388212	down	unknown protein; FUNCTIONS IN: molecular_function unknown; INVOLVED IN: biological_process unknown; LOCATED IN: chloroplast, chloroplast stroma; EXPRESSED IN: 22 plant structures; EXPRESSED DURING: 13 growth stages; Has 26 Blast hits to 26 proteins in 9 species: Archae - 0; Bacteria - 0; Metazoa - 0; Fungi - 0; Plants - 26; Viruses - 0; Other Eukaryotes - 0 (source: NCBI BLink).
CSS016773	0.0104624	-6.57864	0.00415533	0.388212	down	cytochrome P450, family 82, subfamily G, polypeptide 1
CSS046893	7.7379	2.95194	0.00415739	0.388212	up	Drought-responsive family protein
CSS016330	1.82422	0.867281	0.00416196	0.388212	no change	alpha/beta-Hydrolases superfamily protein
CSS034699	0.0709149	-3.81777	0.00422652	0.388212	down	unknown protein; FUNCTIONS IN: molecular_function unknown; INVOLVED IN: biological_process unknown; LOCATED IN: endomembrane system; BEST Arabidopsis thaliana protein match is: unknown protein (TAIR:AT4G05018.1); Has 20 Blast hits to 20 proteins in 8 species: Archae - 0; Bacteria - 0; Metazoa - 0; Fungi - 0; Plants - 17; Viruses - 0; Other Eukaryotes - 3 (source: NCBI BLink).
CSS048726	0.244603	-2.03149	0.00423272	0.388212	down	hercules receptor kinase 1
CSS012285	0.329322	-1.60243	0.00423549	0.388212	down	Tetratricopeptide repeat (TPR)-like superfamily protein
CSS012463	11.6925	3.54751	0.00424292	0.388212	up	caleosin-related family protein
CSS022147	0.382813	-1.38529	0.00424543	0.388212	down	S-locus lectin protein kinase family protein
CSS030910	7.90093	2.98202	0.00424741	0.388212	up	FUS3-complementing gene 1
CSS043455	0.358369	-1.48048	0.00425823	0.388212	down	NAD(P)H dehydrogenase subunit H
CSS036806	0.208035	-2.26511	0.00430057	0.388212	down	Excinuclease ABC, C subunit, N-terminal
CSS025319	204.083	7.67301	0.00430718	0.388212	up	Cytochrome b561/ferric reductase transmembrane protein family
CSS020903	4.38055	2.13111	0.00431359	0.388212	up	myb domain protein 20
CSS041754	0.0711836	-3.81231	0.00432308	0.388212	down	photosystem II subunit O-2
CSS008533	5.38323	2.42847	0.00433263	0.388212	up	RAB GTPASE HOMOLOG B18
CSS012488	10.3298	3.36874	0.0043355	0.388212	up	alpha/beta-Hydrolases superfamily protein
CSS010698	10.9275	3.44989	0.00434633	0.388212	up	homolog of carrot EP3-3 chitinase
CSS011651	921.065	9.84716	0.00436443	0.388212	up	unknown protein; FUNCTIONS IN: molecular_function unknown; INVOLVED IN: biological_process unknown; LOCATED IN: mitochondrion, plastid; EXPRESSED IN: 22 plant structures; EXPRESSED DURING: 13 growth stages; Has 24 Blast hits to 24 proteins in 9 species: Archae - 0; Bacteria - 0; Metazoa - 0; Fungi - 0; Plants - 24; Viruses - 0; Other Eukaryotes - 0 (source: NCBI BLink).
CSS020152	0.39744	-1.33119	0.00438261	0.388212	down	Eukaryotic translation initiation factor 3 subunit 7 (eIF-3)
CSS014784	5.63876	2.49538	0.00438264	0.388212	up	Uncharacterised protein family SERF
CSS020764	17.956	4.1664	0.00440303	0.388212	up	BED zinc finger ;hAT family dimerisation domain
CSS001962	3.52538	1.81778	0.00440393	0.388212	up	MSCS-like 3
CSS023855	0.0356185	-4.81123	0.00441334	0.388212	down	Eukaryotic aspartyl protease family protein
CSS043173	0.109355	-3.19291	0.00441888	0.388212	down	photosystem I subunit O
CSS006699	0.0912282	-3.45438	0.00443344	0.388212	down	alpha/beta-Hydrolases superfamily protein
CSS041817	0.145074	-2.78514	0.00443763	0.388212	down	myb-like HTH transcriptional regulator family protein
CSS007057	3.86909	1.95199	0.00447447	0.388212	up	abscisic acid responsive elements-binding factor 3
CSS001374	4.20719	2.07286	0.00450372	0.388212	up	WRKY DNA-binding protein 48
CSS032232	0.0730853	-3.77427	0.00450653	0.388212	down	tubulin alpha-5
CSS029366	0.481803	-1.05349	0.00451515	0.388212	down	-
CSS048621	6.35797	2.66857	0.00453319	0.388212	up	Calcium-dependent lipid-binding (CaLB domain) family protein
CSS008315	0.217008	-2.20418	0.00453733	0.388212	down	cytochrome BC1 synthesis
CSS019874	0.0921175	-3.44038	0.00456716	0.388212	down	beta-galactosidase 3
CSS028998	2.13179	1.09206	0.00457432	0.388212	up	Ribosomal protein L7Ae/L30e/S12e/Gadd45 family protein
CSS023130	0.353206	-1.50142	0.00457524	0.388212	down	eukaryotic translation initiation factor 2 gamma subunit
CSS001610	0.244687	-2.03099	0.00458414	0.388212	down	D6 protein kinase like 2
CSS039687	10.1763	3.34714	0.00459554	0.388212	up	NAC-like, activated by AP3/PI
CSS000110	7.80774	2.96491	0.0046331	0.388212	up	ARM repeat superfamily protein
CSS022855	4.98749	2.31831	0.00464389	0.388212	up	NAC (No Apical Meristem) domain transcriptional regulator superfamily protein
CSS025619	8.19635	3.03498	0.00464495	0.388212	up	unknown protein; BEST Arabidopsis thaliana protein match is: unknown protein (TAIR:AT2G22270.1); Has 152 Blast hits to 146 proteins in 19 species: Archae - 0; Bacteria - 0; Metazoa - 0; Fungi - 2; Plants - 146; Viruses - 0; Other Eukaryotes - 4 (source: NCBI BLink).
CSS048010	0.12904	-2.95411	0.00467381	0.388212	down	violaxanthin de-epoxidase-related
CSS000268	0.322708	-1.6317	0.00470829	0.388212	down	P-loop nucleoside triphosphate hydrolases superfamily protein with CH (Calponin Homology) domain
CSS052263	1.67747	0.746288	0.00471057	0.388212	no change	CAP (Cysteine-rich secretory proteins, Antigen 5, and Pathogenesis-related 1 protein) superfamily protein
CSS048856	15.6281	3.96607	0.00471867	0.388212	up	Calcium-binding EF-hand family protein
CSS051679	0.0430125	-4.5391	0.00472819	0.388212	down	unknown protein; FUNCTIONS IN: molecular_function unknown; INVOLVED IN: biological_process unknown; LOCATED IN: endomembrane system; Has 30201 Blast hits to 17322 proteins in 780 species: Archae - 12; Bacteria - 1396; Metazoa - 17338; Fungi - 3422; Plants - 5037; Viruses - 0; Other Eukaryotes - 2996 (source: NCBI BLink).
CSS019559	0.341208	-1.55128	0.00472979	0.388212	down	zinc finger (CCCH-type) family protein / RNA recognition motif (RRM)-containing protein
CSS017231	0.101552	-3.29972	0.00475033	0.388212	down	P-loop containing nucleoside triphosphate hydrolases superfamily protein
CSS024170	0.0461797	-4.4366	0.00476375	0.388212	down	Phototropic-responsive NPH3 family protein
CSS004399	7.28083	2.8641	0.00476438	0.388212	up	Ribosomal protein S8 family protein
CSS011673	0.241096	-2.05232	0.00476455	0.388212	down	lipoxygenase 2
CSS009938	2.32433	1.21682	0.00477166	0.388212	up	protein kinase 1B
CSS005081	0.393683	-1.3449	0.00481539	0.389036	down	Class II aminoacyl-tRNA and biotin synthetases superfamily protein
CSS019991	0.129074	-2.95373	0.00482604	0.389036	down	protein dimerizations
CSS005140	5.44151	2.44401	0.00482618	0.389036	up	phytochrome-associated protein 1
CSS032987	0.143762	-2.79824	0.00484713	0.389036	down	Protein kinase protein with adenine nucleotide alpha hydrolases-like domain
CSS028780	8.73336	3.12654	0.00485149	0.389036	up	blue-copper-binding protein
CSS042599	0.15413	-2.69778	0.00486329	0.389036	down	serine hydroxymethyltransferase 6
CSS008897	0.118342	-3.07897	0.00488221	0.389462	down	Leucine-rich receptor-like protein kinase family protein
CSS027554	4.17974	2.06341	0.00492608	0.391869	up	NAD(P)-binding Rossmann-fold superfamily protein
CSS024551	21.6453	4.43599	0.00495028	0.392246	up	Matrixin family protein
CSS004885	0.126984	-2.97728	0.00495821	0.392246	down	Transmembrane amino acid transporter family protein
CSS028506	0.302171	-1.72656	0.00500509	0.392788	down	unknown protein; FUNCTIONS IN: molecular_function unknown; INVOLVED IN: biological_process unknown; LOCATED IN: chloroplast; EXPRESSED IN: 25 plant structures; EXPRESSED DURING: 15 growth stages; BEST Arabidopsis thaliana protein match is: unknown protein (TAIR:AT1G48460.1); Has 30201 Blast hits to 17322 proteins in 780 species: Archae - 12; Bacteria - 1396; Metazoa - 17338; Fungi - 3422; Plants …
CSS029556	0.253763	-1.97845	0.00502099	0.392788	down	unknown protein; Has 1807 Blast hits to 1807 proteins in 277 species: Archae - 0; Bacteria - 0; Metazoa - 736; Fungi - 347; Plants - 385; Viruses - 0; Other Eukaryotes - 339 (source: NCBI BLink).
CSS040868	3.51002	1.81148	0.00502968	0.392788	up	CONTAINS InterPro DOMAIN/s: Transcription factor jumonji/aspartyl beta-hydroxylase (InterPro:IPR003347), F-box domain, Skp2-like (InterPro:IPR022364), Transcription factor jumonji (InterPro:IPR013129); BEST Arabidopsis thaliana protein match is: transferases, transferring glycosyl groups (TAIR:AT1G78280.1); Has 1762 Blast hits to 1747 proteins in 292 species: Archae - 0; Bacteria - 297; Metazoa -…
CSS008284	0.0378584	-4.72324	0.00505189	0.392788	down	alpha-crystallin domain 32.1
CSS031069	0.285358	-1.80916	0.00505378	0.392788	down	auxin response factor 16
CSS018085	0.0671107	-3.89731	0.00506846	0.392788	down	RNA-binding (RRM/RBD/RNP motifs) family protein
CSS031790	0.332916	-1.58677	0.00507201	0.392788	down	S-adenosyl-L-methionine-dependent methyltransferases superfamily protein
CSS005394	0.231847	-2.10876	0.00509733	0.392788	down	FUNCTIONS IN: molecular_function unknown; INVOLVED IN: biological_process unknown; LOCATED IN: cytosol, nucleus; EXPRESSED IN: 22 plant structures; EXPRESSED DURING: 13 growth stages; CONTAINS InterPro DOMAIN/s: NUC153 (InterPro:IPR012580); Has 36638 Blast hits to 21323 proteins in 1057 species: Archae - 109; Bacteria - 2369; Metazoa - 13796; Fungi - 4858; Plants - 1657; Viruses - 489; Other Euka…
CSS030090	0.0306632	-5.02735	0.0051078	0.392788	down	sodium/calcium exchanger family protein / calcium-binding EF hand family protein
CSS025335	0.062815	-3.99275	0.00511159	0.392788	down	indeterminate(ID)-domain 4
CSS018834	0.0843563	-3.56736	0.00512	0.392788	down	post-illumination chlorophyll fluorescence increase
CSS020218	3.08636	1.62591	0.00517133	0.392788	up	cyclic nucleotide gated channel 1
CSS040391	2.69815	1.43197	0.005182	0.392788	up	RAB GTPase homolog A5E
CSS034173	5.38347	2.42854	0.00518871	0.392788	up	unknown protein; BEST Arabidopsis thaliana protein match is: unknown protein (TAIR:AT5G41110.1); Has 393 Blast hits to 383 proteins in 134 species: Archae - 0; Bacteria - 61; Metazoa - 171; Fungi - 74; Plants - 80; Viruses - 0; Other Eukaryotes - 7 (source: NCBI BLink).
CSS002238	29.0305	4.8595	0.00519531	0.392788	up	unknown protein; BEST Arabidopsis thaliana protein match is: unknown protein (TAIR:AT5G54150.1); Has 115 Blast hits to 109 proteins in 25 species: Archae - 0; Bacteria - 0; Metazoa - 10; Fungi - 0; Plants - 100; Viruses - 0; Other Eukaryotes - 5 (source: NCBI BLink).
CSS032421	0.299148	-1.74107	0.00519798	0.392788	down	Phototropic-responsive NPH3 family protein
CSS007263	1.3791	0.463726	0.00521426	0.392788	no change	Ribosomal protein S14p/S29e family protein
CSS016166	17.2987	4.11259	0.00521973	0.392788	up	vacuolar membrane ATPase 10
CSS014300	3.04036	1.60424	0.00526853	0.392788	up	Protein of unknown function (DUF581)
CSS047239	0.137701	-2.86039	0.0052731	0.392788	down	subtilisin-like serine protease 2
CSS036242	0.118546	-3.07649	0.00533924	0.392788	down	VQ motif-containing protein
CSS015528	6.13574	2.61724	0.00534112	0.392788	up	FUNCTIONS IN: molecular_function unknown; INVOLVED IN: biological_process unknown; LOCATED IN: endomembrane system; BEST Arabidopsis thaliana protein match is: BRCT domain-containing DNA repair protein (TAIR:AT3G43930.1); Has 29 Blast hits to 29 proteins in 9 species: Archae - 0; Bacteria - 0; Metazoa - 0; Fungi - 0; Plants - 29; Viruses - 0; Other Eukaryotes - 0 (source: NCBI BLink).
CSS021146	0.00389134	-8.00552	0.00535714	0.392788	down	light-harvesting chlorophyll-protein complex I subunit A4
CSS012945	0.184153	-2.44103	0.00537413	0.392788	down	Transducin/WD40 repeat-like superfamily protein
CSS036103	9.3399	3.22341	0.00537521	0.392788	up	RNA-directed DNA polymerase (reverse transcriptase)
CSS036908	0.106551	-3.23039	0.00539891	0.392788	down	Glutathione S-transferase family protein
CSS025184	0.144142	-2.79444	0.00541714	0.392788	down	pentatricopeptide (PPR) repeat-containing protein
CSS016474	6.93288	2.79346	0.00542703	0.392788	up	DYNAMIN-like 1E
CSS027731	2.29698	1.19974	0.00542836	0.392788	up	Endomembrane protein 70 protein family
CSS002284	0.264459	-1.91888	0.00543816	0.392788	down	PHE ammonia lyase 1
CSS040592	1.02255	0.0321663	0.00544221	0.392788	no change	3-ketoacyl-CoA synthase 5
CSS021995	0.600439	-0.73591	0.00544441	0.392788	no change	cullin 1
CSS006320	3.47138	1.79551	0.0054638	0.392788	up	UDP-Glycosyltransferase superfamily protein
CSS052152	0.347726	-1.52398	0.00546992	0.392788	down	elongation factor family protein
CSS051726	2.34452	1.22929	0.00548234	0.392788	up	UDP-glucosyl transferase 85A2
CSS023617	11.9626	3.58046	0.0054845	0.392788	up	Family of unknown function (DUF716)
CSS037766	0.0766222	-3.70609	0.00551377	0.392788	down	YGGT family protein
CSS009137	0.145687	-2.77905	0.00552088	0.392788	down	beta-galactosidase 10
CSS047049	0.081672	-3.61401	0.00552626	0.392788	down	SBP (S-ribonuclease binding protein) family protein
CSS008373	0.294997	-1.76123	0.00554037	0.392788	down	Tetratricopeptide repeat (TPR)-like superfamily protein
CSS052999	0.319417	-1.64649	0.00554204	0.392788	down	DEA(D/H)-box RNA helicase family protein
CSS039917	0.0521019	-4.26252	0.00555203	0.392788	down	Leucine-rich repeat transmembrane protein kinase family protein
CSS020064	2.00716	1.00516	0.005563	0.392788	up	NB-ARC domain-containing disease resistance protein
CSS048400	0.116097	-3.1066	0.00556854	0.392788	down	Peroxidase superfamily protein
CSS038555	0.193921	-2.36646	0.00560613	0.394468	down	unknown protein; BEST Arabidopsis thaliana protein match is: unknown protein (TAIR:AT3G06070.1); Has 1807 Blast hits to 1807 proteins in 277 species: Archae - 0; Bacteria - 0; Metazoa - 736; Fungi - 347; Plants - 385; Viruses - 0; Other Eukaryotes - 339 (source: NCBI BLink).
CSS039220	0.276013	-1.85719	0.00565174	0.396702	down	Ankyrin repeat family protein
CSS053038	103.79	6.69752	0.00567353	0.397064	up	ubiquitin-specific protease 22
CSS026837	0.136888	-2.86894	0.00569452	0.397064	down	unknown protein; BEST Arabidopsis thaliana protein match is: unknown protein (TAIR:AT5G44060.1); Has 62 Blast hits to 62 proteins in 10 species: Archae - 0; Bacteria - 0; Metazoa - 0; Fungi - 0; Plants - 62; Viruses - 0; Other Eukaryotes - 0 (source: NCBI BLink).
CSS021552	0.257263	-1.95869	0.00572247	0.397064	down	BEST Arabidopsis thaliana protein match is: exocyst complex component 84B (TAIR:AT5G49830.1); Has 132 Blast hits to 132 proteins in 25 species: Archae - 0; Bacteria - 0; Metazoa - 7; Fungi - 0; Plants - 117; Viruses - 0; Other Eukaryotes - 8 (source: NCBI BLink).
CSS052891	0.115072	-3.11939	0.00574111	0.397064	down	gibberellin 20 oxidase 2
CSS024667	3.41994	1.77397	0.00576971	0.397064	up	C2H2 and C2HC zinc fingers superfamily protein
CSS013319	17.3939	4.12051	0.0057813	0.397064	up	-
CSS015938	0.0651651	-3.93976	0.00578838	0.397064	down	BEST Arabidopsis thaliana protein match is: transcription regulators (TAIR:AT3G56220.1); Has 289 Blast hits to 289 proteins in 30 species: Archae - 0; Bacteria - 0; Metazoa - 0; Fungi - 0; Plants - 289; Viruses - 0; Other Eukaryotes - 0 (source: NCBI BLink).
CSS023251	0.17696	-2.4985	0.00579997	0.397064	down	BSD domain-containing protein
CSS051051	1.89243	0.920239	0.00581214	0.397064	no change	NB-ARC domain-containing disease resistance protein
CSS014194	0.590162	-0.760818	0.00582051	0.397064	no change	Proline-rich spliceosome-associated (PSP) family protein / zinc knuckle (CCHC-type) family protein
CSS029716	0.0563885	-4.14846	0.00582541	0.397064	down	GDSL-like Lipase/Acylhydrolase superfamily protein
CSS024706	4.53038	2.17963	0.0058358	0.397064	up	PLAC8 family protein
CSS014617	7.32775	2.87337	0.00583713	0.397064	up	Uncharacterised conserved protein (UCP012943)
CSS038043	3.91423	1.96873	0.00595961	0.403466	up	pfkB-like carbohydrate kinase family protein
CSS010753	5.38778	2.42969	0.00597435	0.403466	up	-
CSS028844	8.86362	3.1479	0.0059862	0.403466	up	RmlC-like cupins superfamily protein
CSS034315	0.376305	-1.41003	0.00599936	0.403466	down	Plant-specific GATA-type zinc finger transcription factor family protein
CSS045937	0.204248	-2.2916	0.00600169	0.403466	down	P-loop containing nucleoside triphosphate hydrolases superfamily protein
CSS014321	3.05906	1.61309	0.00605297	0.404493	up	unknown protein; FUNCTIONS IN: molecular_function unknown; INVOLVED IN: biological_process unknown; LOCATED IN: plasma membrane; EXPRESSED IN: 23 plant structures; EXPRESSED DURING: 13 growth stages; BEST Arabidopsis thaliana protein match is: unknown protein (TAIR:AT1G80180.1); Has 84 Blast hits to 84 proteins in 17 species: Archae - 0; Bacteria - 6; Metazoa - 0; Fungi - 0; Plants - 75; Viruses …
CSS020131	4.93212	2.30221	0.0060742	0.404493	up	RNA-binding (RRM/RBD/RNP motifs) family protein
CSS025936	2.10161	1.0715	0.0060773	0.404493	up	Ribonuclease H-like superfamily protein
CSS012404	0.419648	-1.25275	0.00609327	0.404493	down	Major facilitator superfamily protein
CSS018870	0.65341	-0.61394	0.00611183	0.404493	no change	Ankyrin repeat family protein
CSS011090	0.378275	-1.40249	0.00611201	0.404493	down	Peptidase M1 family protein
CSS036093	0.290731	-1.78224	0.00611584	0.404493	down	FTSH protease 11
CSS044714	5.84039	2.54606	0.00613735	0.40498	up	Thioredoxin superfamily protein
CSS016733	3.70881	1.89096	0.00615869	0.405195	up	unknown protein; BEST Arabidopsis thaliana protein match is: unknown protein (TAIR:AT1G17490.1); Has 59 Blast hits to 45 proteins in 9 species: Archae - 0; Bacteria - 0; Metazoa - 0; Fungi - 0; Plants - 59; Viruses - 0; Other Eukaryotes - 0 (source: NCBI BLink).
CSS040145	0.335042	-1.57759	0.00616891	0.405195	down	NAD+ transporter 2
CSS046584	0.422377	-1.2434	0.00618502	0.405324	down	DnaJ domain ;Myb-like DNA-binding domain
CSS052572	0.21866	-2.19324	0.00621324	0.406244	down	extra-large G-protein 1
CSS053088	0.196296	-2.3489	0.0062473	0.40754	down	phosphofructokinase 5
CSS051488	0.164367	-2.605	0.00631144	0.410789	down	alkaline/neutral invertase
CSS009177	0.143256	-2.80334	0.00633537	0.411411	down	translocon at the outer envelope membrane of chloroplasts 159
CSS013179	24.8181	4.63332	0.00636323	0.412285	up	TBP-associated factor 7
CSS022482	11.6509	3.54237	0.00640649	0.413741	up	Regulator of chromosome condensation (RCC1) family protein
CSS019164	0.0669414	-3.90096	0.00641459	0.413741	down	Chalcone and stilbene synthase family protein
CSS037397	0.22701	-2.13917	0.00643501	0.414102	down	Oligosaccharyltransferase complex/magnesium transporter family protein
CSS013828	3.95163	1.98245	0.00645928	0.414102	up	cysteine-rich RLK (RECEPTOR-like protein kinase) 10
CSS010789	0.272972	-1.87318	0.00648125	0.414102	down	Protein of unknown function (DUF581)
CSS009249	14.7572	3.88335	0.00649455	0.414102	up	unknown protein; LOCATED IN: endomembrane system; BEST Arabidopsis thaliana protein match is: unknown protein (TAIR:AT3G21352.1).
CSS009194	0.124969	-3.00036	0.00650876	0.414102	down	HXXXD-type acyl-transferase family protein
CSS030915	0.545086	-0.875443	0.00652025	0.414102	no change	Basic-leucine zipper (bZIP) transcription factor family protein
CSS051344	0.110259	-3.18103	0.00652436	0.414102	down	sedoheptulose-bisphosphatase
CSS014247	4.82363	2.27012	0.0065417	0.414102	up	Bifunctional inhibitor/lipid-transfer protein/seed storage 2S albumin superfamily protein
CSS044100	0.101036	-3.30706	0.00655033	0.414102	down	Oxidoreductase family protein
CSS017287	4.15616	2.05525	0.00658795	0.414395	up	BEST Arabidopsis thaliana protein match is: exocyst complex component 84B (TAIR:AT5G49830.1); Has 132 Blast hits to 132 proteins in 25 species: Archae - 0; Bacteria - 0; Metazoa - 7; Fungi - 0; Plants - 117; Viruses - 0; Other Eukaryotes - 8 (source: NCBI BLink).
CSS029214	3.63567	1.86222	0.00659596	0.414395	up	NB-ARC domain-containing disease resistance protein
CSS013167	0.012049	-6.37494	0.00659837	0.414395	down	Wound-responsive family protein
CSS014372	13.4549	3.75006	0.00664189	0.416216	up	ubiquitin-conjugating enzyme 5
CSS009203	0.364052	-1.45778	0.00669842	0.41869	down	P-loop containing nucleoside triphosphate hydrolases superfamily protein
CSS019545	3.48536	1.80131	0.00672185	0.41869	up	purple acid phosphatase 8
CSS011576	0.176926	-2.49878	0.00672525	0.41869	down	serine-rich protein-related
CSS018120	2.04623	1.03297	0.00675587	0.419413	up	IQ calmodulin-binding motif family protein
CSS014960	46.4525	5.53768	0.00676614	0.419413	up	unknown protein; BEST Arabidopsis thaliana protein match is: unknown protein (TAIR:AT5G19190.1); Has 33 Blast hits to 33 proteins in 12 species: Archae - 0; Bacteria - 0; Metazoa - 1; Fungi - 0; Plants - 32; Viruses - 0; Other Eukaryotes - 0 (source: NCBI BLink).
CSS018090	5.09926	2.35029	0.00680939	0.421182	up	N-MYC downregulated-like 1
CSS032591	14.1844	3.82623	0.00683287	0.421724	up	unknown protein; Has 1807 Blast hits to 1807 proteins in 277 species: Archae - 0; Bacteria - 0; Metazoa - 736; Fungi - 347; Plants - 385; Viruses - 0; Other Eukaryotes - 339 (source: NCBI BLink).
CSS023266	0.32877	-1.60485	0.00686509	0.422801	down	Eukaryotic translation initiation factor eIF2A family protein
CSS003333	10.1142	3.33831	0.00690607	0.42362	up	cycling DOF factor 2
CSS038836	0.0999408	-3.32278	0.00690797	0.42362	down	chloroplast heat shock protein 70-2
CSS003849	0.379746	-1.39689	0.00693706	0.42388	down	HSP20-like chaperones superfamily protein
CSS039973	6.31945	2.6598	0.00696539	0.42388	up	-
CSS022951	0.24615	-2.02239	0.00696748	0.42388	down	Tesmin/TSO1-like CXC domain-containing protein
CSS052074	0.0783488	-3.67395	0.00699315	0.42388	down	Pectate lyase family protein
CSS021760	0.0901706	-3.4712	0.00700765	0.42388	down	Ubiquitin-associated/translation elongation factor EF1B protein
CSS028971	4.50925	2.17289	0.00704741	0.42388	up	highly ABA-induced PP2C gene 2
CSS003870	0.0455134	-4.45756	0.00706875	0.42388	down	chromatin remodeling 31
CSS049076	8.02094	3.00377	0.00707702	0.42388	up	Plant basic secretory protein (BSP) family protein
CSS010346	0.136469	-2.87335	0.00712455	0.42388	down	tRNAse Z4
CSS046283	0.346298	-1.52991	0.00713387	0.42388	down	RNA-binding (RRM/RBD/RNP motifs) family protein
CSS023156	0.425496	-1.23278	0.0071378	0.42388	down	endoxyloglucan transferase A3
CSS007873	0.22998	-2.12042	0.00713879	0.42388	down	phospholipid/glycerol acyltransferase family protein
CSS036222	2.68531	1.42509	0.00714717	0.42388	up	-
CSS025888	0.280928	-1.83173	0.00714972	0.42388	down	amino acid permease 2
CSS006708	3.95006	1.98188	0.00715327	0.42388	up	Duplicated homeodomain-like superfamily protein
CSS029241	0.22217	-2.17026	0.00715624	0.42388	down	glutamate synthase 1
CSS032336	0.398351	-1.32789	0.00717542	0.42388	down	unknown protein; LOCATED IN: chloroplast; EXPRESSED IN: 24 plant structures; EXPRESSED DURING: 15 growth stages; BEST Arabidopsis thaliana protein match is: unknown protein (TAIR:AT5G14970.1); Has 605 Blast hits to 425 proteins in 102 species: Archae - 0; Bacteria - 300; Metazoa - 25; Fungi - 0; Plants - 89; Viruses - 0; Other Eukaryotes - 191 (source: NCBI BLink).
CSS019600	0.0315203	-4.98758	0.00718274	0.42388	down	allene oxide cyclase 4
CSS013425	1.46333	0.549255	0.00720754	0.42388	no change	BR-signaling kinase 1
CSS039060	0.124495	-3.00584	0.00720823	0.42388	down	Subtilase family protein
CSS006813	0.0886234	-3.49617	0.00722597	0.424052	down	Terpenoid cyclases/Protein prenyltransferases superfamily protein
CSS051755	0.11867	-3.07497	0.00724396	0.424238	down	Phosphoribosyltransferase family protein
CSS038111	1.77926	0.831277	0.00730681	0.425481	no change	Ubiquitin-like superfamily protein
CSS002844	0.0477528	-4.38827	0.00731214	0.425481	down	alpha-xylosidase 1
CSS026759	0.133163	-2.90874	0.00734287	0.425481	down	Pentatricopeptide repeat (PPR-like) superfamily protein
CSS015454	3.10099	1.63273	0.00736325	0.425481	up	unknown protein; LOCATED IN: chloroplast; EXPRESSED IN: 21 plant structures; EXPRESSED DURING: 13 growth stages; Has 87 Blast hits to 86 proteins in 34 species: Archae - 0; Bacteria - 13; Metazoa - 27; Fungi - 0; Plants - 40; Viruses - 0; Other Eukaryotes - 7 (source: NCBI BLink).
CSS043139	62.6041	5.96819	0.00736482	0.425481	up	proline-rich family protein
CSS042846	0.445126	-1.16771	0.00737713	0.425481	down	Cysteinyl-tRNA synthetase, class Ia family protein
CSS043516	2.67988	1.42217	0.00738245	0.425481	up	NAD kinase 2
CSS043719	0.10221	-3.29039	0.00738404	0.425481	down	F-box family protein
CSS025792	0.160608	-2.63839	0.0074066	0.425924	down	Dof-type zinc finger DNA-binding family protein
CSS013395	3.28849	1.71742	0.00745844	0.428035	up	trehalose-phosphatase/synthase 7
CSS011849	7.9049	2.98275	0.0074732	0.428035	up	syntaxin of plants 112
CSS052114	5.0036	2.32297	0.00749785	0.42859	up	Protein kinase family protein with leucine-rich repeat domain
CSS045402	0.0354304	-4.81887	0.00751647	0.428798	down	basic helix-loop-helix (bHLH) DNA-binding superfamily protein
CSS028321	0.227881	-2.13365	0.00755955	0.429606	down	unknown protein; BEST Arabidopsis thaliana protein match is: unknown protein (TAIR:AT3G49720.2); Has 30201 Blast hits to 17322 proteins in 780 species: Archae - 12; Bacteria - 1396; Metazoa - 17338; Fungi - 3422; Plants - 5037; Viruses - 0; Other Eukaryotes - 2996 (source: NCBI BLink).
CSS045381	6.36466	2.67008	0.00756763	0.429606	up	-
CSS014463	0.220309	-2.1824	0.00759013	0.429606	down	Glutaredoxin family protein
CSS029991	0.309676	-1.69117	0.00759064	0.429606	down	ARM repeat superfamily protein
CSS017159	0.3831	-1.38421	0.0076352	0.430585	down	F-box family protein with a domain of unknown function (DUF295)
CSS012231	0.421139	-1.24763	0.007638	0.430585	down	Protein kinase superfamily protein
CSS002832	0.174447	-2.51914	0.00767462	0.430739	down	unknown protein; Has 62 Blast hits to 62 proteins in 27 species: Archae - 0; Bacteria - 0; Metazoa - 34; Fungi - 0; Plants - 28; Viruses - 0; Other Eukaryotes - 0 (source: NCBI BLink).
CSS046437	0.0832406	-3.58657	0.00768436	0.430739	down	Ankyrin repeat family protein
CSS013987	4.05918	2.02119	0.00769306	0.430739	up	allene oxide synthase
CSS019366	3.84763	1.94397	0.00771472	0.430739	up	lipoxygenase 1
CSS020237	9.71507	3.28022	0.00772984	0.430739	up	F-box family protein
CSS045469	17.1817	4.1028	0.00773098	0.430739	up	B-box zinc finger family protein
CSS048773	0.170087	-2.55565	0.00779569	0.431709	down	CLPC homologue 1
CSS050034	0.415338	-1.26764	0.00782807	0.431709	down	Ankyrin repeat family protein
CSS013072	0.26325	-1.9255	0.00784389	0.431709	down	D6 protein kinase like 2
CSS025530	0.252245	-1.9871	0.00785644	0.431709	down	isopentenyltransferase 5
CSS016552	7.27562	2.86307	0.00787606	0.431709	up	CASC3/Barentsz eIF4AIII binding
CSS007738	0.3369	-1.56961	0.00788144	0.431709	down	1-deoxy-D-xylulose 5-phosphate reductoisomerase
CSS024778	0.11583	-3.10992	0.00789375	0.431709	down	genomes uncoupled 1
CSS042839	0.115902	-3.10902	0.00790531	0.431709	down	unknown protein; CONTAINS InterPro DOMAIN/s: Protein of unknown function DUF247, plant (InterPro:IPR004158), Protein of unknown function DUF862, eukaryotic (InterPro:IPR008580); BEST Arabidopsis thaliana protein match is: Plant protein of unknown function (DUF247) (TAIR:AT5G11290.1); Has 1967 Blast hits to 1844 proteins in 183 species: Archae - 0; Bacteria - 6; Metazoa - 223; Fungi - 83; Plants -…
CSS025969	0.399097	-1.32519	0.00791606	0.431709	down	Thioredoxin family protein
CSS026628	0.775109	-0.367529	0.00792807	0.431709	no change	BEST Arabidopsis thaliana protein match is: Ribonuclease H-like superfamily protein (TAIR:AT4G29090.1); Has 208 Blast hits to 191 proteins in 10 species: Archae - 0; Bacteria - 0; Metazoa - 0; Fungi - 0; Plants - 208; Viruses - 0; Other Eukaryotes - 0 (source: NCBI BLink).
CSS032860	3.84058	1.94133	0.00792916	0.431709	up	beta-galactosidase 12
CSS045742	0.0359813	-4.79661	0.00800314	0.431709	down	Haloacid dehalogenase-like hydrolase (HAD) superfamily protein
CSS007036	0.181859	-2.45911	0.00800376	0.431709	down	ARM repeat superfamily protein
CSS030123	0.021475	-5.5412	0.00800436	0.431709	down	photosystem I light harvesting complex gene 2
CSS003320	0.210364	-2.24904	0.00802082	0.431709	down	Major facilitator superfamily protein
CSS005681	12.2235	3.61159	0.00802495	0.431709	up	unknown protein; FUNCTIONS IN: molecular_function unknown; INVOLVED IN: biological_process unknown; LOCATED IN: chloroplast; EXPRESSED IN: 23 plant structures; EXPRESSED DURING: 15 growth stages; Has 45 Blast hits to 45 proteins in 11 species: Archae - 0; Bacteria - 0; Metazoa - 0; Fungi - 0; Plants - 45; Viruses - 0; Other Eukaryotes - 0 (source: NCBI BLink).
CSS003227	0.0511335	-4.28959	0.00802599	0.431709	down	Tetratricopeptide repeat (TPR)-like superfamily protein
CSS012066	0.195584	-2.35414	0.0080574	0.431709	down	S-locus lectin protein kinase family protein
CSS021213	5.00619	2.32371	0.00806984	0.431709	up	WRKY DNA-binding protein 75
CSS014073	3427.65	11.743	0.00808492	0.431709	up	HXXXD-type acyl-transferase family protein
CSS017899	0.341005	-1.55214	0.00809704	0.431709	down	phosphoribosylaminoimidazole carboxylase, putative / AIR carboxylase, putative
CSS019863	0.261376	-1.9358	0.008101	0.431709	down	ATP citrate lyase (ACL) family protein
CSS053188	0.162225	-2.62394	0.00811878	0.431709	down	Ubiquitin carboxyl-terminal hydrolase family protein
CSS046494	11.7147	3.55025	0.00812041	0.431709	up	nodulin MtN21 /EamA-like transporter family protein
CSS043930	2.26722	1.18093	0.00812526	0.431709	up	Pentatricopeptide repeat (PPR) superfamily protein
CSS011195	133.405	7.05967	0.00815925	0.431866	up	unknown protein; BEST Arabidopsis thaliana protein match is: unknown protein (TAIR:AT3G51940.1); Has 30201 Blast hits to 17322 proteins in 780 species: Archae - 12; Bacteria - 1396; Metazoa - 17338; Fungi - 3422; Plants - 5037; Viruses - 0; Other Eukaryotes - 2996 (source: NCBI BLink).
CSS030017	2.85757	1.51479	0.00816386	0.431866	up	heptahelical protein 4
CSS022314	0.186469	-2.42299	0.00817346	0.431866	down	ABC-2 type transporter family protein
CSS001849	0.671227	-0.575128	0.00819289	0.432028	no change	mitochondrial acyl carrier protein 2
CSS018898	10.7767	3.42984	0.00821072	0.432028	up	Late embryogenesis abundant protein (LEA) family protein
CSS049349	0.203621	-2.29604	0.00822664	0.432028	down	unknown protein; BEST Arabidopsis thaliana protein match is: unknown protein (TAIR:AT4G34560.1); Has 1807 Blast hits to 1807 proteins in 277 species: Archae - 0; Bacteria - 0; Metazoa - 736; Fungi - 347; Plants - 385; Viruses - 0; Other Eukaryotes - 339 (source: NCBI BLink).
CSS049360	7.25998	2.85996	0.00825021	0.432028	up	-
CSS047424	3.4006	1.76579	0.00826421	0.432028	up	F-box family protein
CSS035891	0.301868	-1.72801	0.00826704	0.432028	down	methionine adenosyltransferase 3
CSS011880	0.161584	-2.62964	0.00828848	0.43236	down	Heavy metal transport/detoxification superfamily protein
CSS039510	0.257757	-1.95592	0.00833416	0.433351	down	Protein of unknown function, DUF647
CSS020404	0.131255	-2.92956	0.0083561	0.433351	down	Major facilitator superfamily protein
CSS039737	0.381779	-1.38919	0.00835698	0.433351	down	SNARE associated Golgi protein family
CSS036792	14.6898	3.87675	0.00837868	0.433351	up	Homeodomain-like superfamily protein
CSS014110	10.1344	3.34118	0.00838314	0.433351	up	receptor like protein 15
CSS041198	0.158727	-2.65538	0.00850961	0.436095	down	unknown protein; Has 169 Blast hits to 168 proteins in 75 species: Archae - 0; Bacteria - 0; Metazoa - 49; Fungi - 68; Plants - 46; Viruses - 0; Other Eukaryotes - 6 (source: NCBI BLink).
CSS029342	0.195189	-2.35705	0.00852018	0.436095	down	Low temperature and salt responsive protein family
CSS006789	9.50129	3.24812	0.00853567	0.436095	up	Lateral organ boundaries (LOB) domain family protein
CSS004806	0.167995	-2.57351	0.00859145	0.436095	down	Plant L-ascorbate oxidase
CSS013978	0.204279	-2.29139	0.00859565	0.436095	down	Uncharacterised protein family (UPF0114)
CSS019937	10.7128	3.42126	0.00860841	0.436095	up	-
CSS008467	3.21675	1.68561	0.00864273	0.436095	up	phytochelatin synthase 2
CSS046265	18.3043	4.19411	0.00864928	0.436095	up	unknown protein; Has 23 Blast hits to 23 proteins in 9 species: Archae - 0; Bacteria - 0; Metazoa - 0; Fungi - 0; Plants - 23; Viruses - 0; Other Eukaryotes - 0 (source: NCBI BLink).
CSS012874	3.68657	1.88228	0.00865247	0.436095	up	Cysteine proteinases superfamily protein
CSS045387	6.89164	2.78485	0.00865345	0.436095	up	PR5-like receptor kinase
CSS027767	0.654522	-0.611486	0.00865356	0.436095	no change	sorting nexin 2B
CSS019061	0.0302794	-5.04552	0.00865925	0.436095	down	SKU5 similar 5
CSS040803	0.4564	-1.13163	0.0086657	0.436095	down	Protein kinase superfamily protein with octicosapeptide/Phox/Bem1p domain
CSS016439	9.16543	3.1962	0.00867195	0.436095	up	Protein kinase superfamily protein
CSS020014	0.0513367	-4.28387	0.00867749	0.436095	down	HXXXD-type acyl-transferase family protein
CSS050369	0.0883187	-3.50114	0.00867987	0.436095	down	Protein of unknown function (DUF1195)
CSS032981	0.462638	-1.11204	0.00869896	0.436281	down	S-adenosyl-L-methionine-dependent methyltransferases superfamily protein
CSS030415	0.385704	-1.37443	0.00873246	0.436281	down	Pentatricopeptide repeat (PPR) superfamily protein
CSS026265	17.3829	4.1196	0.00874343	0.436281	up	plasma-membrane associated cation-binding protein 1
CSS043426	0.184098	-2.44145	0.0087445	0.436281	down	Ankyrin repeat family protein
CSS049179	0.599278	-0.738702	0.00880061	0.438316	no change	phytosulfokin receptor 1
CSS012429	0.184328	-2.43965	0.00884767	0.439062	down	Plant invertase/pectin methylesterase inhibitor superfamily protein
CSS045684	0.0825067	-3.59935	0.00886085	0.439062	down	ADP glucose pyrophosphorylase large subunit 1
CSS025035	3.24716	1.69918	0.00886157	0.439062	up	Cornichon family protein
CSS049461	0.267914	-1.90016	0.0089792	0.443923	down	ATP citrate lyase subunit B 2
CSS051433	2.89282	1.53248	0.00902862	0.443923	up	unknown protein; FUNCTIONS IN: molecular_function unknown; INVOLVED IN: photorespiration; LOCATED IN: mitochondrion, mitochondrial membrane, mitochondrial respiratory chain complex I, respiratory chain complex I, membrane; EXPRESSED IN: 25 plant structures; EXPRESSED DURING: 15 growth stages; Has 30201 Blast hits to 17322 proteins in 780 species: Archae - 12; Bacteria - 1396; Metazoa - 17338; Fun…
CSS040163	0.192803	-2.3748	0.00905659	0.443923	down	Amidase family protein
CSS032530	0.293245	-1.76982	0.00908523	0.443923	down	unknown protein; BEST Arabidopsis thaliana protein match is: unknown protein (TAIR:AT1G70100.3); Has 5230 Blast hits to 4162 proteins in 477 species: Archae - 30; Bacteria - 540; Metazoa - 2022; Fungi - 429; Plants - 280; Viruses - 32; Other Eukaryotes - 1897 (source: NCBI BLink).
CSS008848	0.414073	-1.27204	0.00913514	0.443923	down	Polyketide cyclase/dehydrase and lipid transport superfamily protein
CSS032883	0.247826	-2.0126	0.00915019	0.443923	down	Ca(2)-dependent phospholipid-binding protein (Copine) family
CSS006025	0.705694	-0.502885	0.00916309	0.443923	no change	DNAse I-like superfamily protein
CSS026761	0.204478	-2.28998	0.00918616	0.443923	down	Co-chaperone GrpE family protein
CSS042142	0.119287	-3.06749	0.00919423	0.443923	down	cytochrome P450, family 704, subfamily A, polypeptide 2
CSS037147	0.138236	-2.85479	0.00919937	0.443923	down	ATP binding microtubule motor family protein
CSS046541	0.193817	-2.36723	0.00921658	0.443923	down	Tetratricopeptide repeat (TPR)-like superfamily protein
CSS025681	10.1282	3.34031	0.00922737	0.443923	up	F-box family protein
CSS020783	0.444999	-1.16813	0.00923269	0.443923	down	Ribonuclease H-like superfamily protein
CSS015684	0.250401	-1.99769	0.00923655	0.443923	down	P-loop containing nucleoside triphosphate hydrolases superfamily protein
CSS031824	0.073486	-3.76639	0.00925769	0.443923	down	LSD1-like 1
CSS034947	0.244423	-2.03255	0.00926199	0.443923	down	Zinc finger (C3HC4-type RING finger) family protein
CSS034093	0.102214	-3.29034	0.00927058	0.443923	down	F-box/RNI-like superfamily protein
CSS046966	3.73212	1.89999	0.00929252	0.443923	up	BAK1-interacting receptor-like kinase 1
CSS016639	0.106844	-3.22642	0.00931752	0.443923	down	light-harvesting chlorophyll-protein complex I subunit A4
CSS029806	0.314616	-1.66834	0.0093387	0.443923	down	hydroxyproline-rich glycoprotein family protein
CSS029096	0.0241122	-5.37409	0.00934151	0.443923	down	Pentatricopeptide repeat (PPR) superfamily protein
CSS044102	0.472271	-1.08231	0.00935057	0.443923	down	Protein of unknown function (DUF761)
CSS017814	0.346121	-1.53065	0.00935303	0.443923	down	RNA-binding (RRM/RBD/RNP motifs) family protein
CSS011990	3.72885	1.89873	0.00935535	0.443923	up	glutathione S-transferase TAU 19
CSS039546	0.148712	-2.74941	0.0093697	0.443923	down	Leucine-rich repeat protein kinase family protein
CSS043419	0.276318	-1.8556	0.00937814	0.443923	down	Ankyrin repeat family protein
CSS026386	0.330418	-1.59764	0.00937822	0.443923	down	dentin sialophosphoprotein-related
CSS007589	0.314456	-1.66907	0.00942117	0.444357	down	RING/U-box superfamily protein
CSS003654	6.32651	2.66141	0.00943038	0.444357	up	ENTH/ANTH/VHS superfamily protein
CSS004014	0.031276	-4.9988	0.00943394	0.444357	down	-
CSS040909	0.547808	-0.868258	0.00951907	0.445617	no change	DCD (Development and Cell Death) domain protein
CSS031461	0.47759	-1.06616	0.00952046	0.445617	down	Cytochrome C1 family
CSS019822	4.82358	2.2701	0.00952059	0.445617	up	carboxyesterase 13
CSS033989	13.1732	3.71953	0.00953489	0.445617	up	unknown protein; BEST Arabidopsis thaliana protein match is: unknown protein (TAIR:AT3G55760.3); Has 186 Blast hits to 143 proteins in 47 species: Archae - 0; Bacteria - 23; Metazoa - 14; Fungi - 6; Plants - 87; Viruses - 0; Other Eukaryotes - 56 (source: NCBI BLink).
CSS046010	2.32843	1.21935	0.00956971	0.445617	up	calmodulin-domain protein kinase 9
CSS001237	7.81942	2.96706	0.00957342	0.445617	up	casein kinase I-like 3
CSS035320	0.0559514	-4.15968	0.00957616	0.445617	down	Uncharacterized conserved protein (DUF2215)
CSS027312	5.51943	2.46452	0.00958517	0.445617	up	Auxin-responsive family protein
CSS021885	0.280196	-1.83549	0.00963098	0.447021	down	Cytosol aminopeptidase family protein
CSS049093	0.294531	-1.76351	0.0096709	0.44724	down	tryptophan synthase beta-subunit 1
CSS042931	1.90174	0.92732	0.00968634	0.44724	no change	lecithin:cholesterol acyltransferase 3
CSS018707	9.1649	3.19612	0.0096919	0.44724	up	Membrane fusion protein Use1
CSS001978	0.18474	-2.43643	0.00970934	0.44724	down	nitrite reductase 1
CSS018639	0.05082	-4.29846	0.00971591	0.44724	down	cytochrome P450, family 94, subfamily C, polypeptide 1
CSS036004	4.27048	2.0944	0.00972939	0.44724	up	FUNCTIONS IN: molecular_function unknown; INVOLVED IN: biological_process unknown; LOCATED IN: cellular_component unknown; EXPRESSED IN: inflorescence meristem, flower, cultured cell; EXPRESSED DURING: petal differentiation and expansion stage; BEST Arabidopsis thaliana protein match is: Calcium-binding EF-hand family protein (TAIR:AT4G34070.1); Has 171 Blast hits to 170 proteins in 31 species: A…
CSS002718	7.16125	2.84021	0.00981995	0.448932	up	plantacyanin
CSS034927	6.71839	2.74811	0.00982798	0.448932	up	-
CSS021204	4.00095	2.00034	0.00983484	0.448932	up	SPFH/Band 7/PHB domain-containing membrane-associated protein family
CSS042972	0.172822	-2.53264	0.00984136	0.448932	down	-
CSS008622	63.2341	5.98263	0.00985308	0.448932	up	vacuolar ATPase subunit F family protein
CSS010144	0.337394	-1.56749	0.00987355	0.448932	down	S-adenosylmethionine synthetase 1
CSS018186	0.266239	-1.9092	0.00989819	0.448932	down	S-adenosyl-L-homocysteine hydrolase
CSS008124	0.289622	-1.78776	0.00990446	0.448932	down	Protein with RING/U-box and TRAF-like domains
CSS023419	7.14325	2.83658	0.00990729	0.448932	up	NAC domain containing protein 83
CSS030788	0.341457	-1.55022	0.00993026	0.449262	down	S-adenosyl-L-methionine-dependent methyltransferases superfamily protein
CSS042925	2.62243	1.3909	0.00994596	0.449263	up	Eukaryotic aspartyl protease family protein
CSS027015	6.24092	2.64176	0.0100075	0.450014	up	hAT transposon superfamily protein
CSS051159	0.11191	-3.15959	0.0100078	0.450014	down	unknown protein; CONTAINS InterPro DOMAIN/s: Protein of unknown function DUF247, plant (InterPro:IPR004158), Protein of unknown function DUF862, eukaryotic (InterPro:IPR008580); BEST Arabidopsis thaliana protein match is: Plant protein of unknown function (DUF247) (TAIR:AT5G11290.1); Has 1967 Blast hits to 1844 proteins in 183 species: Archae - 0; Bacteria - 6; Metazoa - 223; Fungi - 83; Plants -…
CSS044341	0.243443	-2.03835	0.0100097	0.450014	down	CONTAINS InterPro DOMAIN/s: Putative harbinger transposase-derived nuclease (InterPro:IPR006912); BEST Arabidopsis thaliana protein match is: unknown protein (TAIR:AT1G43722.1); Has 1807 Blast hits to 1807 proteins in 277 species: Archae - 0; Bacteria - 0; Metazoa - 736; Fungi - 347; Plants - 385; Viruses - 0; Other Eukaryotes - 339 (source: NCBI BLink).
CSS042806	5.87139	2.5537	0.0100395	0.450645	up	secretory carrier 3
CSS024680	0.0338635	-4.88412	0.0100648	0.451074	down	alpha-galactosidase 2
CSS008873	0.283571	-1.81822	0.0101628	0.45185	down	FUNCTIONS IN: molecular_function unknown; INVOLVED IN: biological_process unknown; LOCATED IN: plasma membrane; EXPRESSED IN: 22 plant structures; EXPRESSED DURING: 13 growth stages; BEST Arabidopsis thaliana protein match is: hydroxyproline-rich glycoprotein family protein (TAIR:AT5G52430.1); Has 353 Blast hits to 231 proteins in 60 species: Archae - 0; Bacteria - 6; Metazoa - 57; Fungi - 22; Pl…
CSS020048	0.310003	-1.68965	0.01018	0.45185	down	Tetratricopeptide repeat (TPR)-like superfamily protein
CSS029487	0.368447	-1.44047	0.0101858	0.45185	down	eukaryotic translation initiation factor 3A
CSS031531	6.28468	2.65184	0.0101908	0.45185	up	unknown protein; BEST Arabidopsis thaliana protein match is: unknown protein (TAIR:AT3G50340.1); Has 1807 Blast hits to 1807 proteins in 277 species: Archae - 0; Bacteria - 0; Metazoa - 736; Fungi - 347; Plants - 385; Viruses - 0; Other Eukaryotes - 339 (source: NCBI BLink).
CSS029443	0.155902	-2.68129	0.0101971	0.45185	down	Auxin efflux carrier family protein
CSS039329	0.235693	-2.08502	0.0102025	0.45185	down	purine biosynthesis 4
CSS026853	0.326125	-1.6165	0.0102148	0.45185	down	cytochrome P450, family 71, subfamily A, polypeptide 20
CSS027665	3.66705	1.87462	0.0102557	0.45185	up	Plant protein of unknown function (DUF247)
CSS035617	5.51582	2.46358	0.0102762	0.45185	up	shaggy-like protein kinase 32
CSS016080	0.168291	-2.57097	0.010299	0.45185	down	hydroxy methylglutaryl CoA reductase 1
CSS046115	0.268057	-1.89939	0.0103472	0.45185	down	ARM repeat superfamily protein
CSS026657	0.26998	-1.88907	0.0103879	0.45185	down	Malectin/receptor-like protein kinase family protein
CSS009150	0.300542	-1.73436	0.0104309	0.45185	down	K+ transporter 1
CSS027175	0.238391	-2.0686	0.0104412	0.45185	down	Minichromosome maintenance (MCM2/3/5) family protein
CSS040119	0.328144	-1.6076	0.0104434	0.45185	down	Protein of unknown function (DUF607)
CSS010790	19.748	4.30364	0.0104568	0.45185	up	Integrase-type DNA-binding superfamily protein
CSS007758	0.34276	-1.54473	0.0104752	0.45185	down	unknown protein; FUNCTIONS IN: molecular_function unknown; INVOLVED IN: biological_process unknown; LOCATED IN: chloroplast; EXPRESSED IN: 21 plant structures; EXPRESSED DURING: 13 growth stages; Has 35333 Blast hits to 34131 proteins in 2444 species: Archae - 798; Bacteria - 22429; Metazoa - 974; Fungi - 991; Plants - 531; Viruses - 0; Other Eukaryotes - 9610 (source: NCBI BLink).
CSS002736	3.73561	1.90134	0.0104806	0.45185	up	heat shock transcription factor B2A
CSS051672	2.45447	1.29541	0.0104911	0.45185	up	ATPase E1-E2 type family protein / haloacid dehalogenase-like hydrolase family protein
CSS026514	0.498971	-1.00297	0.0105016	0.45185	down	Outer arm dynein light chain 1 protein
CSS021900	197983	17.595	0.010503	0.45185	up	PETG
CSS000867	9.11165	3.18771	0.010506	0.45185	up	S-locus lectin protein kinase family protein
CSS013359	0.0765961	-3.70659	0.0105092	0.45185	down	seed imbibition 1
CSS030841	3.59558	1.84622	0.0105114	0.45185	up	soybean gene regulated by cold-2
CSS018882	0.19988	-2.3228	0.0105129	0.45185	down	Leucine-rich receptor-like protein kinase family protein
CSS024101	0.377166	-1.40673	0.0105172	0.45185	down	decapping 5
CSS013168	4.60909	2.20448	0.0105188	0.45185	up	RNA-binding (RRM/RBD/RNP motifs) family protein
CSS052674	0.240652	-2.05498	0.0105239	0.45185	down	ankyrin repeat family protein
CSS042933	0.162184	-2.6243	0.0105487	0.452237	down	CBS domain-containing protein / transporter associated domain-containing protein
CSS034932	7.97397	2.9953	0.0106406	0.455495	up	-
CSS029706	0.0631661	-3.9847	0.010744	0.45863	down	-
CSS032461	0.228925	-2.12706	0.0107459	0.45863	down	PA-domain containing subtilase family protein
CSS036060	0.244586	-2.03159	0.0108106	0.458989	down	16S rRNA processing protein RimM family
CSS005787	0.266125	-1.90982	0.0108114	0.458989	down	Chaperone protein htpG family protein
CSS010943	1.46188	0.547824	0.0108124	0.458989	no change	Aminotransferase-like, plant mobile domain family protein
CSS047747	0.157919	-2.66275	0.0108184	0.458989	down	SAUR-like auxin-responsive protein family
CSS001856	5.16053	2.36752	0.0108512	0.459698	up	SOS3-interacting protein 1
CSS037017	15.9466	3.99518	0.0109101	0.461511	up	unknown protein; LOCATED IN: chloroplast; EXPRESSED IN: 12 plant structures; EXPRESSED DURING: 6 growth stages; CONTAINS InterPro DOMAIN/s: Protein of unknown function DUF702 (InterPro:IPR007818); Has 120 Blast hits to 118 proteins in 39 species: Archae - 0; Bacteria - 8; Metazoa - 63; Fungi - 4; Plants - 33; Viruses - 0; Other Eukaryotes - 12 (source: NCBI BLink).
CSS036833	0.125063	-2.99928	0.0109427	0.461743	down	Exostosin family protein
CSS047332	9.40636	3.23364	0.0109478	0.461743	up	clathrin adaptor complexes medium subunit family protein
CSS020583	0.0075483	-7.04963	0.0109772	0.4623	down	Protein of unknown function (DUF581)
CSS015411	0.240613	-2.05521	0.0110193	0.462518	down	photolyase/blue-light receptor 2
CSS050690	13.0526	3.70627	0.0110241	0.462518	up	ribonuclease 1
CSS032383	18.6157	4.21845	0.0110509	0.462518	up	Disease resistance protein (CC-NBS-LRR class) family
CSS035262	4.08072	2.02882	0.0110528	0.462518	up	CTP synthase family protein
CSS033774	0.233663	-2.0975	0.0110631	0.462518	down	HXXXD-type acyl-transferase family protein
CSS011024	0.614961	-0.701434	0.0111162	0.463962	no change	signal responsive 1
CSS001074	0.164103	-2.60732	0.0111674	0.463962	down	light harvesting complex photosystem II
CSS037349	3.11872	1.64096	0.0111846	0.463962	up	-
CSS004648	0.372551	-1.42449	0.0111933	0.463962	down	Deoxyxylulose-5-phosphate synthase
CSS000170	2.81989	1.49564	0.0111988	0.463962	up	high mobility group B2
CSS011370	0.368562	-1.44002	0.0112328	0.463962	down	phytochrome-associated protein 2
CSS045625	0.193278	-2.37125	0.0112328	0.463962	down	helicase domain-containing protein / IBR domain-containing protein / zinc finger protein-related
CSS030239	0.068921	-3.85891	0.0112344	0.463962	down	phospholipase D alpha 1
CSS032515	38.3058	5.25949	0.0112703	0.463962	up	arabinogalactan protein 20
CSS001115	0.259777	-1.94465	0.0113004	0.463962	down	alpha-glucan phosphorylase 2
CSS026357	8.01305	3.00235	0.0113339	0.463962	up	acyl-CoA-binding protein 6
CSS031700	0.427682	-1.22539	0.0113472	0.463962	down	shikimate kinase like 1
CSS043142	4.16252	2.05746	0.0113586	0.463962	up	germin 3
CSS009880	0.227187	-2.13805	0.0113656	0.463962	down	Duplicated homeodomain-like superfamily protein
CSS051700	2.83771	1.50473	0.0113705	0.463962	up	lysine histidine transporter 1
CSS006090	4.14314	2.05073	0.0113989	0.463962	up	Yippee family putative zinc-binding protein
CSS041831	1.86231	0.897091	0.0114254	0.463962	no change	unknown protein; Has 90 Blast hits to 90 proteins in 7 species: Archae - 0; Bacteria - 0; Metazoa - 0; Fungi - 0; Plants - 90; Viruses - 0; Other Eukaryotes - 0 (source: NCBI BLink).
CSS028737	0.177961	-2.49037	0.0114323	0.463962	down	Wound-responsive family protein
CSS025285	0.278601	-1.84373	0.0114397	0.463962	down	phosphoglucose isomerase 1
CSS036579	0.169372	-2.56173	0.0114473	0.463962	down	sulfite reductase
CSS042027	0.198966	-2.32941	0.0114573	0.463962	down	Pentatricopeptide repeat (PPR) superfamily protein
CSS002872	0.677889	-0.560879	0.0115021	0.463962	no change	ribosomal protein S27
CSS031776	11.1393	3.47759	0.0115055	0.463962	up	WRKY DNA-binding protein 40
CSS005585	4.18572	2.06547	0.0115108	0.463962	up	unknown protein; CONTAINS InterPro DOMAIN/s: Protein of unknown function DUF1446 (InterPro:IPR010839); Has 1597 Blast hits to 1509 proteins in 306 species: Archae - 4; Bacteria - 843; Metazoa - 22; Fungi - 131; Plants - 31; Viruses - 0; Other Eukaryotes - 566 (source: NCBI BLink).
CSS014370	0.389571	-1.36004	0.0115212	0.463962	down	S-adenosylmethionine synthetase 1
CSS001677	6.60831	2.72428	0.0115314	0.463962	up	UDP-glycosyltransferase 74 F1
CSS015966	3.92025	1.97095	0.0115393	0.463962	up	temperature-induced lipocalin
CSS034907	0.573258	-0.802743	0.0115595	0.463962	no change	Metallopeptidase M24 family protein
CSS034244	19.1228	4.25722	0.0115824	0.463962	up	Protein kinase superfamily protein
CSS023037	2.22007	1.15061	0.0115837	0.463962	up	-
CSS017950	3.18747	1.67241	0.0116501	0.465952	up	unknown protein; FUNCTIONS IN: molecular_function unknown; INVOLVED IN: biological_process unknown; LOCATED IN: chloroplast; BEST Arabidopsis thaliana protein match is: unknown protein (TAIR:AT3G07580.1); Has 35333 Blast hits to 34131 proteins in 2444 species: Archae - 798; Bacteria - 22429; Metazoa - 974; Fungi - 991; Plants - 531; Viruses - 0; Other Eukaryotes - 9610 (source: NCBI BLink).
CSS000999	0.0649109	-3.94539	0.0116893	0.465952	down	chlorophyllase 2
CSS031723	0.105307	-3.24732	0.0116893	0.465952	down	ATP-dependent caseinolytic (Clp) protease/crotonase family protein
CSS030603	7.34619	2.877	0.0117044	0.465952	up	Acyl-CoA N-acyltransferases (NAT) superfamily protein
CSS015699	0.684797	-0.546252	0.0117403	0.465952	no change	MuDR family transposase
CSS029620	1.42675	0.512731	0.0117487	0.465952	no change	cytosolic invertase 2
CSS003857	0.514229	-0.959517	0.0117549	0.465952	no change	BTB/POZ domain-containing protein
CSS000208	252.45	7.97986	0.0117635	0.465952	up	Ribosomal L22e protein family
CSS041187	0.293075	-1.77066	0.0117894	0.466062	down	UDP-glucosyl transferase 85A7
CSS002340	23.2165	4.53708	0.0118187	0.466062	up	RING/U-box superfamily protein
CSS016040	2.47593	1.30797	0.0118226	0.466062	up	Protein of unknown function (DUF1639)
CSS017785	0.398409	-1.32768	0.0118478	0.466062	down	cytochrome P450, family 78, subfamily A, polypeptide 6
CSS032442	8.68288	3.11817	0.0118589	0.466062	up	unknown protein; BEST Arabidopsis thaliana protein match is: unknown protein (TAIR:AT3G48510.1); Has 1807 Blast hits to 1807 proteins in 277 species: Archae - 0; Bacteria - 0; Metazoa - 736; Fungi - 347; Plants - 385; Viruses - 0; Other Eukaryotes - 339 (source: NCBI BLink).
CSS024172	0.277385	-1.85004	0.0119204	0.466062	down	Tetratricopeptide repeat (TPR)-like superfamily protein
CSS001265	0.0996755	-3.32662	0.0119356	0.466062	down	-
CSS010512	9.5949	3.26227	0.0119515	0.466062	up	FK506- and rapamycin-binding protein 15 kD-2
CSS023614	0.286935	-1.80121	0.0119608	0.466062	down	RNA-binding (RRM/RBD/RNP motifs) family protein
CSS017051	0.263718	-1.92293	0.0119703	0.466062	down	MUTS homolog 6
CSS032066	0.863311	-0.212048	0.011976	0.466062	no change	Exostosin family protein
CSS023616	0.0804659	-3.63548	0.0119849	0.466062	down	unknown protein; BEST Arabidopsis thaliana protein match is: unknown protein (TAIR:AT1G04030.1); Has 3875 Blast hits to 2949 proteins in 323 species: Archae - 6; Bacteria - 281; Metazoa - 960; Fungi - 593; Plants - 281; Viruses - 98; Other Eukaryotes - 1656 (source: NCBI BLink).
CSS030082	0.106103	-3.23646	0.0120184	0.466062	down	IQ-domain 9
CSS016397	0.104599	-3.25706	0.0120341	0.466062	down	Double Clp-N motif-containing P-loop nucleoside triphosphate hydrolases superfamily protein
CSS014508	0.290397	-1.7839	0.012053	0.466062	down	plastidic pyruvate kinase beta subunit 1
CSS039428	0.133231	-2.908	0.012054	0.466062	down	subtilisin-like serine protease 3
CSS047112	7.00199	2.80777	0.0120698	0.466062	up	beta-amylase 1
CSS034757	0.0895344	-3.48141	0.0120949	0.466062	down	nine-cis-epoxycarotenoid dioxygenase 4
CSS016018	2.87595	1.52404	0.0120965	0.466062	up	Auxin-responsive GH3 family protein
CSS021731	0.414981	-1.26888	0.0121068	0.466062	down	ABC2 homolog 12
CSS053081	0.176427	-2.50286	0.012108	0.466062	down	Protein kinase superfamily protein
CSS007264	0.404816	-1.30466	0.0121714	0.46787	down	LOB domain-containing protein 37
CSS032483	9.42926	3.23715	0.0122758	0.470286	up	Homeodomain-like superfamily protein
CSS018053	3.09617	1.63049	0.0123048	0.470286	up	glutathione S-transferase tau 7
CSS053405	0.179803	-2.47551	0.0123085	0.470286	down	unknown protein; CONTAINS InterPro DOMAIN/s: Protein of unknown function DUF1630 (InterPro:IPR012860); Has 290 Blast hits to 263 proteins in 104 species: Archae - 0; Bacteria - 0; Metazoa - 148; Fungi - 30; Plants - 49; Viruses - 0; Other Eukaryotes - 63 (source: NCBI BLink).
CSS003623	0.166485	-2.58654	0.0123348	0.470286	down	unknown protein; FUNCTIONS IN: molecular_function unknown; INVOLVED IN: biological_process unknown; LOCATED IN: chloroplast; BEST Arabidopsis thaliana protein match is: unknown protein (TAIR:AT1G10890.1); Has 1807 Blast hits to 1807 proteins in 277 species: Archae - 0; Bacteria - 0; Metazoa - 736; Fungi - 347; Plants - 385; Viruses - 0; Other Eukaryotes - 339 (source: NCBI BLink).
CSS044069	1.96207	0.972374	0.0123572	0.470286	no change	Clathrin light chain protein
CSS037911	0.311645	-1.68202	0.0123626	0.470286	down	Wound-responsive family protein
CSS038522	0.108361	-3.20608	0.0123807	0.470286	down	Protein of unknown function (DUF1685)
CSS010173	0.14081	-2.82817	0.0123867	0.470286	down	glyoxal oxidase-related protein
CSS021156	0.205929	-2.27978	0.0124008	0.470286	down	Tho complex subunit 7/Mft1p
CSS043163	3.90876	1.96671	0.0124367	0.470286	up	Polynucleotidyl transferase, ribonuclease H-like superfamily protein
CSS007850	0.573144	-0.80303	0.0124448	0.470286	no change	Pentatricopeptide repeat (PPR-like) superfamily protein
CSS037506	0.0841814	-3.57036	0.0124486	0.470286	down	WRKY DNA-binding protein 14
CSS001471	0.144457	-2.79129	0.0124562	0.470286	down	TCP family transcription factor
CSS008574	0.0791427	-3.6594	0.0124641	0.470286	down	galactinol synthase 4
CSS052238	0.0911478	-3.45565	0.0125119	0.47147	down	Nucleotide/sugar transporter family protein
CSS011043	0.142398	-2.812	0.0125294	0.471509	down	-
CSS004997	0.0630267	-3.98789	0.0126208	0.474325	down	oligopeptide transporter 4
CSS015376	0.12353	-3.01707	0.0126522	0.474881	down	GNS1/SUR4 membrane protein family
CSS050464	0.332125	-1.5902	0.0126861	0.475017	down	Auxin-responsive GH3 family protein
CSS037444	26.5431	4.73026	0.0127195	0.475017	up	B-box type zinc finger family protein
CSS010766	3.7576	1.90981	0.0127269	0.475017	up	copper transporter 5
CSS015327	0.362682	-1.46322	0.0127538	0.475017	down	Ribosomal protein L25/Gln-tRNA synthetase, anti-codon-binding domain
CSS049985	0.101587	-3.29922	0.0127753	0.475017	down	Heavy metal transport/detoxification superfamily protein
CSS041155	0.224073	-2.15796	0.0127768	0.475017	down	TCP family transcription factor 4
CSS016554	4.83984	2.27496	0.0127771	0.475017	up	GAST1 protein homolog 1
CSS034499	1.63169	0.70637	0.0128001	0.475017	no change	Protein kinase superfamily protein
CSS038265	0.538043	-0.894206	0.012849	0.475017	no change	ATPase E1-E2 type family protein / haloacid dehalogenase-like hydrolase family protein
CSS022498	0.0369545	-4.75811	0.0128687	0.475017	down	Dynein light chain type 1 family protein
CSS028746	3.91211	1.96795	0.0128732	0.475017	up	Calcium-dependent lipid-binding (CaLB domain) family protein
CSS030138	0.0161576	-5.95165	0.0128796	0.475017	down	Rubredoxin-like superfamily protein
CSS032478	0.253292	-1.98112	0.0128822	0.475017	down	Pentatricopeptide repeat (PPR) superfamily protein
CSS034132	2.56407	1.35844	0.0128997	0.475017	up	alpha-1,3-mannosyl-glycoprotein beta-1,2-N-acetylglucosaminyltransferase, putative
CSS035732	0.165469	-2.59537	0.0129047	0.475017	down	HPT phosphotransmitter 4
CSS046613	0.202881	-2.3013	0.0129918	0.475509	down	Major facilitator superfamily protein
CSS019745	0.435138	-1.20046	0.0130165	0.475509	down	Protein kinase family protein
CSS035321	2.80672	1.48889	0.0130665	0.475509	up	CAX interacting protein 4
CSS043391	0.259057	-1.94866	0.0131129	0.475509	down	transferases;tRNA (5-methylaminomethyl-2-thiouridylate)-methyltransferases
CSS049233	0.0636129	-3.97454	0.013126	0.475509	down	Phosphoglycerate mutase family protein
CSS036089	0.413215	-1.27504	0.0131446	0.475509	down	DNAJ heat shock N-terminal domain-containing protein
CSS022795	0.282183	-1.8253	0.0131589	0.475509	down	phloem protein 2-A15
CSS019608	0.512277	-0.965003	0.0131695	0.475509	no change	histone acetyltransferase of the CBP family 1
CSS039991	10.3568	3.37251	0.0131949	0.475509	up	unknown protein; Has 30 Blast hits to 30 proteins in 10 species: Archae - 0; Bacteria - 2; Metazoa - 0; Fungi - 0; Plants - 24; Viruses - 0; Other Eukaryotes - 4 (source: NCBI BLink).
CSS046735	0.264624	-1.91799	0.0132089	0.475509	down	basic helix-loop-helix (bHLH) DNA-binding superfamily protein
CSS019220	14.9488	3.90196	0.013227	0.475509	up	Copper transport protein family
CSS038487	12.1349	3.60109	0.0132273	0.475509	up	Late embryogenesis abundant (LEA) hydroxyproline-rich glycoprotein family
CSS002383	2.45045	1.29304	0.0132539	0.475509	up	Immunoglobulin E-set superfamily protein
CSS003904	0.496481	-1.01019	0.0132639	0.475509	down	receptor kinase 3
CSS008567	0.0664658	-3.91124	0.0132865	0.475509	down	Chalcone and stilbene synthase family protein
CSS044521	25.5672	4.67622	0.0132879	0.475509	up	unknown protein; FUNCTIONS IN: molecular_function unknown; INVOLVED IN: biological_process unknown; LOCATED IN: chloroplast; EXPRESSED IN: 17 plant structures; EXPRESSED DURING: LP.04 four leaves visible, 4 anthesis, petal differentiation and expansion stage, E expanded cotyledon stage, D bilateral stage; Has 7 Blast hits to 7 proteins in 3 species: Archae - 0; Bacteria - 0; Metazoa - 0; Fungi - …
CSS041646	2.85924	1.51563	0.0132943	0.475509	up	CONTAINS InterPro DOMAIN/s: NTP Pyrophosphohydrolase MazG-related, RS21-C6 (InterPro:IPR011394), EAR (InterPro:IPR009039), NTP pyrophosphohydrolase MazG, putative catalytic core (InterPro:IPR004518); Has 1123 Blast hits to 1121 proteins in 452 species: Archae - 22; Bacteria - 753; Metazoa - 81; Fungi - 3; Plants - 83; Viruses - 0; Other Eukaryotes - 181 (source: NCBI BLink).
CSS016509	1.6942	0.760606	0.013297	0.475509	no change	Low temperature and salt responsive protein family
CSS051502	4.95131	2.30781	0.0132991	0.475509	up	MATE efflux family protein
CSS024275	0.619417	-0.691018	0.0133201	0.475509	no change	RING/U-box superfamily protein
CSS048718	0.282925	-1.82151	0.0133219	0.475509	down	high mobility group A
CSS002701	0.225852	-2.14655	0.0133401	0.475509	down	GLU-ADT subunit B
CSS031243	0.335562	-1.57535	0.0133496	0.475509	down	Zn-dependent exopeptidases superfamily protein
CSS038650	1.51914	0.603252	0.0133508	0.475509	no change	-
CSS048218	0.107996	-3.21095	0.0133756	0.475509	down	cold, circadian rhythm, and rna binding 2
CSS049761	0.208867	-2.25934	0.0133892	0.475509	down	Glycosyl hydrolase superfamily protein
CSS004659	2.01648	1.01184	0.0133925	0.475509	up	Ribosomal protein S21e
CSS029839	6.56926	2.71573	0.0134278	0.475509	up	ENTH/ANTH/VHS superfamily protein
CSS042576	0.242255	-2.0454	0.0134407	0.475509	down	FTSH protease 4
CSS023993	0.28812	-1.79526	0.0134703	0.475509	down	Pentatricopeptide repeat (PPR) superfamily protein
CSS042644	86.8138	6.43985	0.0134875	0.475509	up	heat shock transcription factor B3
CSS034466	53.1033	5.73073	0.013497	0.475509	up	myb domain protein 116
CSS002053	0.31549	-1.66433	0.0135075	0.475509	down	prohibitin 2
CSS033831	9.9939	3.32105	0.0135125	0.475509	up	Bifunctional inhibitor/lipid-transfer protein/seed storage 2S albumin superfamily protein
CSS041477	3.84005	1.94112	0.0135157	0.475509	up	Aldolase-type TIM barrel family protein
CSS010079	10.3097	3.36594	0.0135533	0.475509	up	peroxin4
CSS013745	0.336207	-1.57258	0.0135796	0.475509	down	mercaptopyruvate sulfurtransferase 1
CSS006121	4.85852	2.28052	0.0135981	0.475509	up	unknown protein; BEST Arabidopsis thaliana protein match is: unknown protein (TAIR:AT5G40800.1); Has 104 Blast hits to 104 proteins in 13 species: Archae - 0; Bacteria - 0; Metazoa - 0; Fungi - 0; Plants - 104; Viruses - 0; Other Eukaryotes - 0 (source: NCBI BLink).
CSS046887	0.244898	-2.02975	0.0136123	0.475509	down	Core-2/I-branching beta-1,6-N-acetylglucosaminyltransferase family protein
CSS031292	0.287758	-1.79707	0.0136135	0.475509	down	WRKY family transcription factor family protein
CSS024009	4.74856	2.24749	0.0136399	0.475509	up	cytochrome P450, family 93, subfamily D, polypeptide 1
CSS045802	0.302112	-1.72684	0.0136411	0.475509	down	P-loop containing nucleoside triphosphate hydrolases superfamily protein
CSS014626	0.225104	-2.15134	0.0136691	0.475509	down	Late embryogenesis abundant (LEA) hydroxyproline-rich glycoprotein family
CSS029313	0.291145	-1.78019	0.0136712	0.475509	down	Leucine-rich repeat (LRR) family protein
CSS033006	5.93591	2.56947	0.0136803	0.475509	up	redox responsive transcription factor 1
CSS013890	0.473517	-1.07851	0.0136878	0.475509	down	Leucine-rich repeat protein kinase family protein
CSS001235	0.185128	-2.43341	0.0136984	0.475509	down	Glyoxalase/Bleomycin resistance protein/Dioxygenase superfamily protein
CSS022950	0.418761	-1.2558	0.0137322	0.475751	down	Enoyl-CoA hydratase/isomerase family
CSS051147	0.175451	-2.51086	0.0137545	0.475751	down	P-loop containing nucleoside triphosphate hydrolases superfamily protein
CSS030453	0.187899	-2.41197	0.0137552	0.475751	down	alcohol dehydrogenase 1
CSS026887	16.6175	4.05463	0.0138007	0.47675	up	UDP-glucosyl transferase 85A2
CSS034588	0.0796586	-3.65003	0.0138449	0.477699	down	BEST Arabidopsis thaliana protein match is: embryo defective 1703 (TAIR:AT3G61780.1); Has 524 Blast hits to 443 proteins in 102 species: Archae - 0; Bacteria - 13; Metazoa - 196; Fungi - 37; Plants - 43; Viruses - 3; Other Eukaryotes - 232 (source: NCBI BLink).
CSS000946	0.0357073	-4.80764	0.0139456	0.478807	down	HXXXD-type acyl-transferase family protein
CSS019001	0.182543	-2.45369	0.013987	0.478807	down	gibberellin 20-oxidase 3
CSS007049	0.0986514	-3.34152	0.014009	0.478807	down	unknown protein; FUNCTIONS IN: molecular_function unknown; INVOLVED IN: biological_process unknown; LOCATED IN: endomembrane system; EXPRESSED IN: 17 plant structures; EXPRESSED DURING: 9 growth stages; BEST Arabidopsis thaliana protein match is: unknown protein (TAIR:AT1G28400.1); Has 3053 Blast hits to 2119 proteins in 133 species: Archae - 6; Bacteria - 52; Metazoa - 135; Fungi - 96; Plants - …
CSS052775	0.0770267	-3.6985	0.0140128	0.478807	down	light harvesting complex photosystem II subunit 6
CSS052356	0.158581	-2.65671	0.0140496	0.478807	down	Trimeric LpxA-like enzymes superfamily protein
CSS031259	6.02327	2.59055	0.0140508	0.478807	up	prenylcysteine methylesterase
CSS039293	0.0871573	-3.52023	0.014063	0.478807	down	unknown protein; Has 35333 Blast hits to 34131 proteins in 2444 species: Archae - 798; Bacteria - 22429; Metazoa - 974; Fungi - 991; Plants - 531; Viruses - 0; Other Eukaryotes - 9610 (source: NCBI BLink).
CSS033699	0.147961	-2.75671	0.0140691	0.478807	down	flavin-binding, kelch repeat, f box 1
CSS014772	0.296993	-1.7515	0.0140694	0.478807	down	chorismate mutase 1
CSS003508	0.154628	-2.69313	0.0140711	0.478807	down	Protein prenylyltransferase superfamily protein
CSS013147	0.245249	-2.02768	0.0140801	0.478807	down	zinc finger (C3HC4-type RING finger) family protein
CSS001547	0.189887	-2.39679	0.0141031	0.478807	down	Basic-leucine zipper (bZIP) transcription factor family protein
CSS026440	4.59654	2.20055	0.0141321	0.478807	up	CONTAINS InterPro DOMAIN/s: Retrotransposon gag protein (InterPro:IPR005162); Has 707 Blast hits to 705 proteins in 25 species: Archae - 0; Bacteria - 0; Metazoa - 4; Fungi - 0; Plants - 703; Viruses - 0; Other Eukaryotes - 0 (source: NCBI BLink).
CSS051420	3.35196	1.74501	0.0142041	0.478807	up	conserved peptide upstream open reading frame 9
CSS011098	0.128116	-2.96448	0.014208	0.478807	down	acid-amino acid ligases;ligases;ATP binding;ATP binding;ligases
CSS027305	0.183239	-2.4482	0.0142354	0.478807	down	Mitochondrial transcription termination factor family protein
CSS031232	21.9672	4.45728	0.0142397	0.478807	up	-
CSS003587	5.01274	2.3256	0.0142556	0.478807	up	Wound-responsive family protein
CSS003727	113.546	6.82713	0.0142672	0.478807	up	pinoid-binding protein 1
CSS006176	0.492584	-1.02156	0.0142686	0.478807	down	RNA-binding (RRM/RBD/RNP motifs) family protein with retrovirus zinc finger-like domain
CSS031244	0.548501	-0.866434	0.0142812	0.478807	no change	GHMP kinase family protein
CSS028760	0.237109	-2.07638	0.0142987	0.478807	down	photosynthetic electron transfer C
CSS010069	0.312262	-1.67917	0.0143142	0.478807	down	La protein 1
CSS028915	0.258658	-1.95088	0.0143314	0.478807	down	chlorophyllase 1
CSS021262	0.415464	-1.26721	0.0143401	0.478807	down	receptor-like protein kinase 1
CSS014358	0.0903016	-3.4691	0.0143429	0.478807	down	-
CSS031298	0.610864	-0.711077	0.0143521	0.478807	no change	Kinesin motor family protein
CSS009308	4.06961	2.02489	0.0143635	0.478807	up	tonoplast dicarboxylate transporter
CSS025495	9.88842	3.30574	0.0143762	0.478807	up	unknown protein; FUNCTIONS IN: molecular_function unknown; INVOLVED IN: N-terminal protein myristoylation, anaerobic respiration; LOCATED IN: cellular_component unknown; EXPRESSED IN: leaf apex, inflorescence meristem, hypocotyl, root, flower; EXPRESSED DURING: petal differentiation and expansion stage; Has 47 Blast hits to 47 proteins in 13 species: Archae - 0; Bacteria - 0; Metazoa - 0; Fungi -…
CSS045619	0.0694544	-3.84779	0.0143786	0.478807	down	homeobox protein 6
CSS039696	0.0993824	-3.33087	0.0144136	0.47922	down	Putative membrane lipoprotein
CSS032629	0.131871	-2.9228	0.0144265	0.47922	down	Pentatricopeptide repeat (PPR) superfamily protein
CSS014972	0.123766	-3.01431	0.0144499	0.47922	down	homocysteine methyltransferase 2
CSS039421	0.169139	-2.56372	0.0144579	0.47922	down	Ubiquitin-like superfamily protein
CSS030913	0.196599	-2.34667	0.0145194	0.479699	down	Tetratricopeptide repeat (TPR)-like superfamily protein
CSS040111	0.354841	-1.49475	0.0145525	0.479699	down	Sas10/U3 ribonucleoprotein (Utp) family protein
CSS025637	0.413214	-1.27504	0.0145586	0.479699	down	Cytochrome C assembly protein
CSS032851	0.311166	-1.68424	0.0145654	0.479699	down	winged-helix DNA-binding transcription factor family protein
CSS005044	1.63683	0.710905	0.0145702	0.479699	no change	WRKY DNA-binding protein 61
CSS016349	0.206068	-2.27881	0.0145729	0.479699	down	C2H2-type zinc finger family protein
CSS002052	8.77881	3.13403	0.0146184	0.47991	up	Thioredoxin superfamily protein
CSS024024	4.33418	2.11576	0.0146265	0.47991	up	beta-amylase 4
CSS019514	0.0754734	-3.72789	0.0146964	0.47991	down	NAD(P)-binding Rossmann-fold superfamily protein
CSS034806	0.00109272	-9.83786	0.014698	0.47991	down	related to vernalization1 1
CSS012961	0.154367	-2.69556	0.0146991	0.47991	down	Plant-specific transcription factor YABBY family protein
CSS043660	0.0722793	-3.79027	0.0147332	0.47991	down	serine transhydroxymethyltransferase 1
CSS016084	1.64752	0.720296	0.0147342	0.47991	no change	NADPH-dependent thioredoxin reductase A
CSS006189	0.133555	-2.9045	0.0147343	0.47991	down	Protein of unknown function (DUF740)
CSS027582	11.4147	3.51283	0.0147503	0.47991	up	ortholog of sugar beet HS1 PRO-1 2
CSS025926	7.65888	2.93713	0.0147746	0.47991	up	cytochrome c oxidase 17
CSS043733	0.526774	-0.924745	0.0147851	0.47991	no change	branched-chain aminotransferase 3
CSS007299	0.301685	-1.72888	0.0148276	0.47991	down	NRAMP metal ion transporter family protein
CSS027836	5.03689	2.33253	0.0148593	0.47991	up	S-locus lectin protein kinase family protein
CSS013848	0.303892	-1.71837	0.0148888	0.47991	down	Histone superfamily protein
CSS033961	0.891295	-0.166026	0.0149333	0.47991	no change	CONTAINS InterPro DOMAIN/s: Putative harbinger transposase-derived nuclease (InterPro:IPR006912); BEST Arabidopsis thaliana protein match is: unknown protein (TAIR:AT1G43722.1); Has 1807 Blast hits to 1807 proteins in 277 species: Archae - 0; Bacteria - 0; Metazoa - 736; Fungi - 347; Plants - 385; Viruses - 0; Other Eukaryotes - 339 (source: NCBI BLink).
CSS030556	0.11324	-3.14254	0.014942	0.47991	down	WRKY DNA-binding protein 65
CSS014464	34.3355	5.10163	0.0149533	0.47991	up	tonneau 2 (TON2)
CSS035508	7.44555	2.89638	0.0150131	0.47991	up	dormancy-associated protein-like 1
CSS002346	0.100973	-3.30795	0.0150426	0.47991	down	starch synthase 2
CSS010165	0.467284	-1.09763	0.0150637	0.47991	down	phosphoenolpyruvate carboxylase-related kinase 1
CSS049491	2.90255	1.53732	0.0150738	0.47991	up	Bifunctional inhibitor/lipid-transfer protein/seed storage 2S albumin superfamily protein
CSS000764	0.199886	-2.32275	0.0150828	0.47991	down	Protein kinase superfamily protein
CSS044481	0.246236	-2.02189	0.0150831	0.47991	down	HEAT SHOCK PROTEIN 89.1
CSS018780	0.0301287	-5.05272	0.0150877	0.47991	down	photosystem I light harvesting complex gene 1
CSS039417	2.58422	1.36973	0.0151066	0.47991	up	Zinc finger, C3HC4 type (RING finger) family protein
CSS025582	0.101788	-3.29636	0.0151117	0.47991	down	Homeodomain-like superfamily protein
CSS048236	0.0596348	-4.0677	0.0151179	0.47991	down	Protein of unknown function (DUF594)
CSS040923	0.185048	-2.43403	0.015154	0.47991	down	-
CSS034878	0.408975	-1.28992	0.0151654	0.47991	down	Kinase-related protein of unknown function (DUF1296)
CSS027854	0.0374408	-4.73924	0.0151773	0.47991	down	Polyketide cyclase/dehydrase and lipid transport superfamily protein
CSS010211	4.41515	2.14246	0.0151841	0.47991	up	Acid phosphatase/vanadium-dependent haloperoxidase-related protein
CSS019112	0.498762	-1.00358	0.0151916	0.47991	down	C2H2-like zinc finger protein
CSS002895	0.12985	-2.94508	0.0151943	0.47991	down	phosphoenolpyruvate carboxylase 3
CSS039914	2.36766	1.24346	0.0152107	0.47991	up	Protein of unknown function (DUF300)
CSS043430	0.0718926	-3.79801	0.0152123	0.47991	down	Ankyrin repeat family protein
CSS009502	0.220702	-2.17983	0.0152163	0.47991	down	histone deacetylase 14
CSS023753	0.644849	-0.632966	0.0152293	0.47991	no change	-
CSS036480	0.0578497	-4.11155	0.0152408	0.47991	down	phloem protein 2-B15
CSS052476	2.39109	1.25767	0.0152733	0.47991	up	Calcium-binding EF-hand family protein
CSS032572	11.6755	3.54542	0.0152791	0.47991	up	Protein of unknown function (DUF567)
CSS014013	0.17577	-2.50824	0.01528	0.47991	down	Glutathione S-transferase family protein
CSS033524	0.125322	-2.99629	0.0152831	0.47991	down	LOCATED IN: chloroplast; EXPRESSED IN: 21 plant structures; EXPRESSED DURING: 12 growth stages; CONTAINS InterPro DOMAIN/s: Zinc finger, PHD-type, conserved site (InterPro:IPR019786); BEST Arabidopsis thaliana protein match is: PHD finger family protein (TAIR:AT3G17460.1); Has 56 Blast hits to 56 proteins in 17 species: Archae - 0; Bacteria - 2; Metazoa - 0; Fungi - 4; Plants - 46; Viruses - 0; O…
CSS027825	1.82341	0.866639	0.0153265	0.480746	no change	Emsy N Terminus (ENT)/ plant Tudor-like domains-containing protein
CSS022492	0.629652	-0.667372	0.0153931	0.482304	no change	K+ transporter 1
CSS037767	0.081388	-3.61904	0.0154586	0.483829	down	-
CSS046153	0.0944131	-3.40487	0.0154881	0.484224	down	unknown protein; BEST Arabidopsis thaliana protein match is: unknown protein (TAIR:AT1G12380.1); Has 351 Blast hits to 343 proteins in 42 species: Archae - 2; Bacteria - 0; Metazoa - 27; Fungi - 5; Plants - 299; Viruses - 0; Other Eukaryotes - 18 (source: NCBI BLink).
CSS050857	3.63114	1.86042	0.0155406	0.484607	up	plasma membrane intrinsic protein 1B
CSS013871	8.19909	3.03546	0.0155435	0.484607	up	Late embryogenesis abundant (LEA) hydroxyproline-rich glycoprotein family
CSS023526	4.25856	2.09036	0.0155573	0.484607	up	pinoid-binding protein 1
CSS031689	0.198388	-2.3336	0.0155735	0.484607	down	RNA-binding (RRM/RBD/RNP motifs) family protein with retrovirus zinc finger-like domain
CSS050588	0.194543	-2.36184	0.0156172	0.484607	down	glycosyl hydrolase 9B5
CSS028359	2.23147	1.15799	0.0156194	0.484607	up	alpha/beta-Hydrolases superfamily protein
CSS018500	0.762826	-0.390574	0.0156315	0.484607	no change	Six-hairpin glycosidases superfamily protein
CSS030784	0.3817	-1.38949	0.0156357	0.484607	down	Leucine-rich repeat protein kinase family protein
CSS009229	0.526061	-0.926698	0.0157142	0.484893	no change	Tetratricopeptide repeat (TPR)-like superfamily protein
CSS044395	0.437711	-1.19195	0.0157225	0.484893	down	RING domain ligase1
CSS009887	15.7521	3.97747	0.0157272	0.484893	up	NAD(P)-binding Rossmann-fold superfamily protein
CSS010329	0.45005	-1.15184	0.0157309	0.484893	down	Mechanosensitive ion channel protein
CSS044689	6.40132	2.67837	0.0157545	0.484893	up	beta-1,4-N-acetylglucosaminyltransferase family protein
CSS047744	0.23153	-2.11073	0.0157892	0.484893	down	DHHC-type zinc finger family protein
CSS020860	4.76244	2.2517	0.0157905	0.484893	up	Expressed protein
CSS012814	2.76481	1.46718	0.015792	0.484893	up	pyruvate dehydrogenase kinase
CSS047941	0.128484	-2.96034	0.0157974	0.484893	down	cystatin-1
CSS008860	0.068938	-3.85856	0.0158613	0.485405	down	Mitochondrial substrate carrier family protein
CSS051419	5.5665	2.47677	0.0158617	0.485405	up	CONSTANS-like 2
CSS023615	7.89624	2.98117	0.0158804	0.485405	up	proton gradient regulation 5
CSS031436	0.567109	-0.818302	0.0158925	0.485405	no change	unknown protein; FUNCTIONS IN: molecular_function unknown; INVOLVED IN: biological_process unknown; LOCATED IN: cellular_component unknown; Has 30201 Blast hits to 17322 proteins in 780 species: Archae - 12; Bacteria - 1396; Metazoa - 17338; Fungi - 3422; Plants - 5037; Viruses - 0; Other Eukaryotes - 2996 (source: NCBI BLink).
CSS034301	0.00540646	-7.5311	0.0159003	0.485405	down	catalase 2
CSS025164	2.9561	1.5637	0.0159193	0.485405	up	Phospholipid/glycerol acyltransferase family protein
CSS051463	0.398981	-1.32561	0.0159374	0.485405	down	phosphoenolpyruvate carboxylase-related kinase 2
CSS031020	1.86417	0.89853	0.0159497	0.485405	no change	P450 reductase 1
CSS012157	0.331305	-1.59377	0.0160038	0.486284	down	cytochrome P450, family 81, subfamily K, polypeptide 2
CSS048648	0.290175	-1.78501	0.0160322	0.486284	down	chlorsulfuron/imidazolinone resistant 1
CSS047497	2.98881	1.57957	0.0160359	0.486284	up	Leucine-rich repeat receptor-like protein kinase family protein
CSS010083	0.09383	-3.41381	0.0160807	0.486284	down	Nucleotide-diphospho-sugar transferases superfamily protein
CSS043610	0.289684	-1.78745	0.0161006	0.486284	down	Tyrosyl-tRNA synthetase, class Ib, bacterial/mitochondrial
CSS007241	5.58782	2.48229	0.0161022	0.486284	up	octicosapeptide/Phox/Bem1p (PB1) domain-containing protein
CSS004048	0.265871	-1.9112	0.016116	0.486284	down	Protein of unknown function (DUF1005)
CSS037536	3.44878	1.78609	0.0161475	0.486284	up	SNARE-like superfamily protein
CSS028587	0.236061	-2.08277	0.016165	0.486284	down	Plant protein of unknown function (DUF936)
CSS010320	1.55121	0.633393	0.0161887	0.486284	no change	ethylene responsive element binding factor 1
CSS023776	0.0336393	-4.89371	0.0162069	0.486284	down	myb domain protein 1
CSS044047	6.78572	2.7625	0.0162086	0.486284	up	LORELEI-LIKE-GPI ANCHORED PROTEIN 3
CSS038719	0.0954318	-3.38939	0.0162119	0.486284	down	Eukaryotic aspartyl protease family protein
CSS043671	0.391526	-1.35282	0.0162377	0.486284	down	indole-3-acetic acid inducible 9
CSS008748	0.266086	-1.91004	0.0162451	0.486284	down	Protein of Unknown Function (DUF239)
CSS053030	0.107397	-3.21898	0.016258	0.486284	down	glucuronidase 3
CSS025375	0.199744	-2.32377	0.0162779	0.486284	down	rubisco activase
CSS008988	2.74507	1.45685	0.0162842	0.486284	up	autoinhibited Ca(2+)-ATPase 9
CSS015102	73.9068	6.20764	0.0163497	0.48731	up	Leucine-rich repeat protein kinase family protein
CSS004246	2.79633	1.48353	0.0163607	0.48731	up	Haloacid dehalogenase-like hydrolase (HAD) superfamily protein
CSS041426	0.258363	-1.95253	0.0164073	0.48731	down	IQ-domain 21
CSS006057	127.266	6.9917	0.0164125	0.48731	up	plant natriuretic peptide A
CSS011829	6.51957	2.70478	0.0164166	0.48731	up	Peptide methionine sulfoxide reductase family protein
CSS041739	0.122149	-3.03329	0.0164286	0.48731	down	UDP-Glycosyltransferase superfamily protein
CSS017139	8.30288	3.05361	0.0164401	0.48731	up	Carbohydrate-binding protein
CSS034586	0.0655827	-3.93054	0.0164702	0.48731	down	ARM repeat superfamily protein
CSS002266	0.242066	-2.04653	0.0164717	0.48731	down	Nucleotide/sugar transporter family protein
CSS040245	0.142041	-2.81562	0.01656	0.488968	down	DNAJ heat shock N-terminal domain-containing protein
CSS040249	0.306565	-1.70574	0.0166204	0.488968	down	CLPC homologue 1
CSS028358	5.78749	2.53294	0.0166221	0.488968	up	S-locus lectin protein kinase family protein
CSS034742	0.183061	-2.4496	0.0166594	0.488968	down	monodehydroascorbate reductase 6
CSS021275	5.67446	2.50448	0.0166635	0.488968	up	RUB1 conjugating enzyme 1
CSS022055	0.346252	-1.53011	0.0166865	0.488968	down	26S proteasome regulatory subunit S2 1A
CSS046586	0.00256107	-8.60904	0.0166908	0.488968	down	2-oxoglutarate (2OG) and Fe(II)-dependent oxygenase superfamily protein
CSS051824	0.37942	-1.39813	0.0166954	0.488968	down	P-glycoprotein 21
CSS035118	5.24361	2.39056	0.016708	0.488968	up	Adenine nucleotide alpha hydrolases-like superfamily protein
CSS016201	5.27527	2.39925	0.0167199	0.488968	up	PR5-like receptor kinase
CSS011369	4.56005	2.18905	0.0167655	0.488968	up	Pyridine nucleotide-disulphide oxidoreductase family protein
CSS034312	0.359402	-1.47633	0.0167765	0.488968	down	Ribophorin I
CSS012770	0.106025	-3.23752	0.0167938	0.488968	down	unknown protein; FUNCTIONS IN: molecular_function unknown; INVOLVED IN: biological_process unknown; LOCATED IN: endomembrane system; EXPRESSED IN: 21 plant structures; EXPRESSED DURING: 13 growth stages; Has 210 Blast hits to 148 proteins in 42 species: Archae - 0; Bacteria - 118; Metazoa - 0; Fungi - 0; Plants - 48; Viruses - 0; Other Eukaryotes - 44 (source: NCBI BLink).
CSS017057	6.94798	2.79659	0.0167952	0.488968	up	unknown protein; FUNCTIONS IN: molecular_function unknown; INVOLVED IN: N-terminal protein myristoylation; LOCATED IN: cellular_component unknown; BEST Arabidopsis thaliana protein match is: unknown protein (TAIR:AT5G17350.1); Has 137 Blast hits to 137 proteins in 11 species: Archae - 0; Bacteria - 0; Metazoa - 0; Fungi - 0; Plants - 137; Viruses - 0; Other Eukaryotes - 0 (source: NCBI BLink).
CSS049394	0.219186	-2.18977	0.016796	0.488968	down	unknown protein; Has 90 Blast hits to 90 proteins in 7 species: Archae - 0; Bacteria - 0; Metazoa - 0; Fungi - 0; Plants - 90; Viruses - 0; Other Eukaryotes - 0 (source: NCBI BLink).
CSS047887	0.422049	-1.24452	0.0168009	0.488968	down	WEE1 kinase homolog
CSS046400	0.0620793	-4.00974	0.0169423	0.490549	down	Pollen Ole e 1 allergen and extensin family protein
CSS051585	13.3828	3.74231	0.0169428	0.490549	up	-
CSS016959	20.0662	4.3267	0.0169545	0.490549	up	Vesicle transport v-SNARE family protein
CSS053067	0.300849	-1.73289	0.0169558	0.490549	down	RNA-metabolising metallo-beta-lactamase family protein
CSS003140	8.96062	3.1636	0.0169617	0.490549	up	unknown protein; FUNCTIONS IN: molecular_function unknown; INVOLVED IN: biological_process unknown; LOCATED IN: endomembrane system; EXPRESSED IN: 8 plant structures; EXPRESSED DURING: 4 anthesis, petal differentiation and expansion stage; BEST Arabidopsis thaliana protein match is: unknown protein (TAIR:AT1G05575.1); Has 61 Blast hits to 61 proteins in 10 species: Archae - 0; Bacteria - 0; Metaz…
CSS049959	0.285544	-1.80822	0.016974	0.490549	down	ROP interactive partner 3
CSS049229	0.415995	-1.26536	0.0170148	0.490549	down	alpha/beta-Hydrolases superfamily protein
CSS025008	0.287226	-1.79974	0.017022	0.490549	down	myb domain protein 1
CSS050204	0.442983	-1.17468	0.0170265	0.490549	down	eif4a-2
CSS012495	2.72576	1.44666	0.0170295	0.490549	up	Zinc-binding ribosomal protein family protein
CSS016423	0.0792506	-3.65743	0.0170436	0.490549	down	Phototropic-responsive NPH3 family protein
CSS000831	0.269007	-1.89428	0.0170643	0.49065	down	Ribosomal protein L11 family protein
CSS040703	3.24013	1.69605	0.0170914	0.490936	up	CONTAINS InterPro DOMAIN/s: EF-Hand 1, calcium-binding site (InterPro:IPR018247); BEST Arabidopsis thaliana protein match is: unknown protein (TAIR:AT2G41730.1); Has 1807 Blast hits to 1807 proteins in 277 species: Archae - 0; Bacteria - 0; Metazoa - 736; Fungi - 347; Plants - 385; Viruses - 0; Other Eukaryotes - 339 (source: NCBI BLink).
CSS047667	0.286001	-1.80591	0.01713	0.491427	down	acyl-CoA oxidase 1
CSS023460	0.467764	-1.09615	0.0171467	0.491427	down	EXS (ERD1/XPR1/SYG1) family protein
CSS037136	0.209399	-2.25567	0.017166	0.491427	down	P-loop containing nucleoside triphosphate hydrolases superfamily protein
CSS045681	0.504119	-0.988163	0.0171863	0.491427	no change	putative type 1 membrane protein
CSS052779	0.226316	-2.14359	0.017243	0.491427	down	D6 protein kinase like 2
CSS033269	0.306644	-1.70536	0.0172474	0.491427	down	Ribosomal protein L14p/L23e family protein
CSS015752	0.33765	-1.5664	0.0172684	0.491427	down	Subtilase family protein
CSS049276	4.07803	2.02787	0.0172802	0.491427	up	NADH-ubiquinone oxidoreductase B8 subunit, putative
CSS051436	2.49563	1.31941	0.0172818	0.491427	up	receptor like protein 6
CSS050294	7.60052	2.9261	0.0173012	0.491427	up	xyloglucan endotransglucosylase/hydrolase 16
CSS047310	4.02717	2.00977	0.0173022	0.491427	up	TEOSINTE BRANCHED 1, cycloidea and PCF transcription factor 5
CSS048247	0.350184	-1.51382	0.0173255	0.491427	down	Leucine-rich repeat receptor-like protein kinase family protein
CSS011065	4.65601	2.21909	0.0173315	0.491427	up	unknown protein; FUNCTIONS IN: molecular_function unknown; INVOLVED IN: biological_process unknown; LOCATED IN: plasma membrane, vacuole; EXPRESSED IN: 24 plant structures; EXPRESSED DURING: 15 growth stages; Has 43 Blast hits to 43 proteins in 9 species: Archae - 0; Bacteria - 0; Metazoa - 0; Fungi - 0; Plants - 43; Viruses - 0; Other Eukaryotes - 0 (source: NCBI BLink).
CSS026709	0.14962	-2.74063	0.0174206	0.492809	down	sulfate transmembrane transporters
CSS019004	0.0279047	-5.16335	0.0174449	0.492809	down	adenine nucleotide transporter 1
CSS015738	22.8984	4.51717	0.0174795	0.492809	up	unknown protein; Has 30201 Blast hits to 17322 proteins in 780 species: Archae - 12; Bacteria - 1396; Metazoa - 17338; Fungi - 3422; Plants - 5037; Viruses - 0; Other Eukaryotes - 2996 (source: NCBI BLink).
CSS044431	0.504756	-0.986341	0.0174994	0.492809	no change	carboxyesterase 20
CSS000033	0.151717	-2.72055	0.017507	0.492809	down	unknown protein; FUNCTIONS IN: molecular_function unknown; INVOLVED IN: biological_process unknown; LOCATED IN: thylakoid, chloroplast thylakoid membrane, chloroplast, plastoglobule, chloroplast envelope; EXPRESSED IN: 23 plant structures; EXPRESSED DURING: 14 growth stages; BEST Arabidopsis thaliana protein match is: unknown protein (TAIR:AT4G38100.1); Has 323 Blast hits to 323 proteins in 59 sp…
CSS004558	5.54859	2.47212	0.0175203	0.492809	up	ATPase E1-E2 type family protein / haloacid dehalogenase-like hydrolase family protein
CSS048160	0.23656	-2.07972	0.0175299	0.492809	down	GPI transamidase component Gpi16 subunit family protein
CSS034051	0.409678	-1.28744	0.0175335	0.492809	down	structural maintenance of chromosome 3
CSS004388	2.36685	1.24297	0.0175352	0.492809	up	-
CSS013210	6.00999	2.58736	0.0175645	0.492997	up	RING/U-box superfamily protein
CSS003652	0.49855	-1.00419	0.017577	0.492997	down	phosphatidylserine decarboxylase 2
CSS037005	0.394956	-1.34024	0.0175943	0.492997	down	oxophytodienoate-reductase 3
CSS034056	62.1528	5.95775	0.0176107	0.492997	up	Transmembrane amino acid transporter family protein
CSS041319	3.48642	1.80175	0.0176603	0.493901	up	cold-regulated 413-plasma membrane 2
CSS037726	0.231281	-2.11228	0.0176962	0.494424	down	unknown protein; BEST Arabidopsis thaliana protein match is: unknown protein (TAIR:AT5G46620.1); Has 46 Blast hits to 45 proteins in 13 species: Archae - 0; Bacteria - 0; Metazoa - 0; Fungi - 0; Plants - 46; Viruses - 0; Other Eukaryotes - 0 (source: NCBI BLink).
CSS011793	0.632087	-0.661806	0.0177374	0.495092	no change	general control non-repressible 4
CSS018296	0.0325389	-4.94169	0.0178332	0.496635	down	Integrase-type DNA-binding superfamily protein
CSS001014	1.56776	0.648709	0.0178363	0.496635	no change	Stabilizer of iron transporter SufD / Polynucleotidyl transferase
CSS047699	0.193546	-2.36925	0.0178497	0.496635	down	Protein of unknown function, DUF593
CSS027022	0.301439	-1.73006	0.017886	0.496635	down	ankyrin repeat protein
CSS041573	0.235891	-2.08381	0.0178928	0.496635	down	decapping 1
CSS012993	2.30062	1.20202	0.0179017	0.496635	up	Cupredoxin superfamily protein
CSS039721	0.184905	-2.43514	0.0179384	0.496635	down	Trm112p-like protein
CSS024941	1.97284	0.980273	0.017951	0.496635	no change	pyrophosphorylase 4
CSS006277	0.268253	-1.89834	0.0179527	0.496635	down	3-ketoacyl-acyl carrier protein synthase III
CSS025433	125.11	6.96705	0.0179661	0.496635	up	disease resistance protein (TIR-NBS-LRR class), putative
CSS030521	0.0398425	-4.64955	0.0179931	0.496688	down	UDP-N-acetylglucosamine (UAA) transporter family
CSS051613	32.6207	5.02772	0.0180027	0.496688	up	NAC domain containing protein 61
CSS011243	0.396292	-1.33536	0.018035	0.496833	down	isopropyl malate isomerase large subunit 1
CSS041909	7.38944	2.88546	0.018048	0.496833	up	NSP (nuclear shuttle protein)-interacting GTPase
CSS012800	0.292249	-1.77473	0.01806	0.496833	down	RNA-binding (RRM/RBD/RNP motifs) family protein
CSS047044	0.24123	-2.05152	0.0180973	0.497382	down	Transducin/WD40 repeat-like superfamily protein
CSS024233	0.192243	-2.379	0.0181211	0.497558	down	ATP citrate lyase subunit B 2
CSS032008	0.306534	-1.70588	0.0181752	0.498143	down	cytochrome P450, family 76, subfamily C, polypeptide 1
CSS010318	18.0081	4.17058	0.0181998	0.498143	up	oleosin 1
CSS035337	0.555742	-0.847512	0.018201	0.498143	no change	MATE efflux family protein
CSS045963	11.3058	3.49899	0.018212	0.498143	up	RAB geranylgeranyl transferase alpha subunit 1
CSS043434	0.137661	-2.86081	0.0182463	0.498189	down	BEST Arabidopsis thaliana protein match is: Ran BP2/NZF zinc finger-like superfamily protein (TAIR:AT1G70650.2); Has 485 Blast hits to 413 proteins in 88 species: Archae - 11; Bacteria - 27; Metazoa - 119; Fungi - 17; Plants - 101; Viruses - 2; Other Eukaryotes - 208 (source: NCBI BLink).
CSS050012	0.351072	-1.51016	0.0182705	0.498189	down	unknown protein; INVOLVED IN: biological_process unknown; EXPRESSED IN: 23 plant structures; EXPRESSED DURING: 13 growth stages; Has 28929 Blast hits to 19542 proteins in 1425 species: Archae - 211; Bacteria - 3079; Metazoa - 14558; Fungi - 2157; Plants - 966; Viruses - 80; Other Eukaryotes - 7878 (source: NCBI BLink).
CSS032972	0.0331005	-4.917	0.0182774	0.498189	down	light harvesting complex of photosystem II 5
CSS053422	0.0602225	-4.05355	0.0182848	0.498189	down	unknown protein; FUNCTIONS IN: molecular_function unknown; INVOLVED IN: biological_process unknown; LOCATED IN: chloroplast; EXPRESSED IN: 24 plant structures; EXPRESSED DURING: 15 growth stages; CONTAINS InterPro DOMAIN/s: Protein of unknown function DUF1517 (InterPro:IPR010903); Has 276 Blast hits to 275 proteins in 83 species: Archae - 0; Bacteria - 108; Metazoa - 6; Fungi - 0; Plants - 113; V…
CSS021530	0.505083	-0.985406	0.0183239	0.498189	no change	transducin family protein / WD-40 repeat family protein
CSS035488	0.153153	-2.70695	0.0183372	0.498189	down	CONTAINS InterPro DOMAIN/s: Ribosomal protein L53, mitochondrial (InterPro:IPR019716); Has 50 Blast hits to 50 proteins in 19 species: Archae - 0; Bacteria - 0; Metazoa - 6; Fungi - 0; Plants - 42; Viruses - 0; Other Eukaryotes - 2 (source: NCBI BLink).
CSS005606	0.23151	-2.11086	0.0183473	0.498189	down	Translation initiation factor IF2/IF5
CSS003440	5.60381	2.48641	0.0183529	0.498189	up	Nodulin MtN21 /EamA-like transporter family protein
CSS024016	11.3738	3.50764	0.0184003	0.499002	up	tonoplast intrinsic protein 1;3
CSS036636	2.12806	1.08954	0.0184371	0.499529	up	Minichromosome maintenance (MCM2/3/5) family protein
CSS011521	3.26538	1.70725	0.0184852	0.49964	up	Calcium-binding EF-hand family protein
CSS005358	5.9342	2.56905	0.0185115	0.49964	up	myb domain protein 73
CSS007636	5.17075	2.37037	0.0185352	0.49964	up	Ribonuclease H-like superfamily protein
CSS052100	3.62397	1.85757	0.018542	0.49964	up	actin 7
CSS023338	5.62077	2.49077	0.0185557	0.49964	up	Ankyrin repeat family protein
CSS020198	9.29283	3.21612	0.0185858	0.49964	up	galacturonosyltransferase-like 10
CSS016925	0.270471	-1.88646	0.0185984	0.49964	down	Leucine-rich repeat (LRR) family protein
CSS036974	6.59911	2.72227	0.0186104	0.49964	up	FTSH protease 6
CSS030405	0.242092	-2.04638	0.018626	0.49964	down	Ubiquitin fusion degradation UFD1 family protein
CSS014001	0.145159	-2.7843	0.0186278	0.49964	down	PLAT/LH2 domain-containing lipoxygenase family protein
CSS022850	0.0645868	-3.95262	0.0186628	0.49964	down	amino acid permease 3
CSS017668	6.84515	2.77508	0.0186661	0.49964	up	U5 small nuclear ribonucleoprotein helicase, putative
CSS006049	5.1735	2.37114	0.0186723	0.49964	up	ribosomal protein 5B
CSS026981	0.0876215	-3.51257	0.0186855	0.49964	down	H(+)-ATPase 4
CSS003303	10.6917	3.41842	0.0187255	0.500227	up	Alcohol dehydrogenase transcription factor Myb/SANT-like family protein
CSS012717	0.337703	-1.56617	0.0187682	0.500227	down	basic helix-loop-helix (bHLH) DNA-binding superfamily protein
CSS001866	0.203997	-2.29338	0.0187856	0.500227	down	phytochrome kinase substrate-related
CSS011760	0.177958	-2.49039	0.0188059	0.500227	down	RING/U-box superfamily protein
CSS009248	9.95685	3.31569	0.0188127	0.500227	up	GDSL-like Lipase/Acylhydrolase superfamily protein
CSS025474	0.201843	-2.3087	0.0188146	0.500227	down	Tetratricopeptide repeat (TPR)-like superfamily protein
CSS044679	0.221359	-2.17554	0.0188297	0.500227	down	C2H2-like zinc finger protein
CSS046137	8.05097	3.00916	0.0188936	0.500454	up	regulatory particle non-ATPase 12A
CSS044869	7.12629	2.83315	0.0188951	0.500454	up	glycine-rich RNA-binding protein 2
CSS011629	0.658689	-0.60233	0.018944	0.500454	no change	serine carboxypeptidase-like 45
CSS015968	0.215643	-2.21328	0.0189465	0.500454	down	alpha/beta-Hydrolases superfamily protein
CSS033284	0.271442	-1.88129	0.0189541	0.500454	down	ortholog of maize chloroplast splicing factor CRS1
CSS044556	0.1974	-2.3408	0.018967	0.500454	down	P-loop containing nucleoside triphosphate hydrolases superfamily protein
CSS016696	0.42466	-1.23562	0.0189811	0.500454	down	H(+)-ATPase 5
CSS029126	0.225816	-2.14678	0.0189878	0.500454	down	dsRNA-binding protein 2
CSS003026	2.34656	1.23055	0.0189955	0.500454	up	chloride channel E
CSS005244	0.125393	-2.99547	0.019019	0.500516	down	Leucine-rich repeat protein kinase family protein
CSS006244	0.139241	-2.84434	0.0190447	0.500516	down	Ribonuclease III family protein
CSS028281	0.198119	-2.33556	0.0190583	0.500516	down	glutamine-rich protein 23
CSS015213	3.46034	1.79091	0.0190678	0.500516	up	Protein of unknown function (DUF1336)
CSS007258	0.439497	-1.18608	0.0190853	0.500517	down	heat shock factor 3
CSS044844	24.5143	4.61555	0.0191462	0.500687	up	Calcium-binding EF-hand family protein
CSS029819	0.148535	-2.75113	0.0191504	0.500687	down	aluminum-activated malate transporter 9
CSS011212	0.317984	-1.65297	0.0191694	0.500687	down	RNI-like superfamily protein
CSS024367	2.57781	1.36615	0.0191734	0.500687	up	carbon-nitrogen hydrolase family protein
CSS019531	0.159121	-2.6518	0.0191792	0.500687	down	Thioredoxin superfamily protein
CSS019642	0.254606	-1.97366	0.0192164	0.500861	down	Transducin family protein / WD-40 repeat family protein
CSS000175	0.440475	-1.18287	0.0192436	0.500861	down	Insulinase (Peptidase family M16) protein
CSS016631	0.338149	-1.56427	0.0192514	0.500861	down	laccase 11
CSS001634	0.0827446	-3.59519	0.0192876	0.500861	down	GRAS family transcription factor
CSS006432	2.80664	1.48884	0.0192917	0.500861	up	UDP-glucosyl transferase 73B5
CSS026799	0.157157	-2.66972	0.0193224	0.500861	down	sterol-4alpha-methyl oxidase 1-1
CSS026613	0.161636	-2.62918	0.0193232	0.500861	down	EIN3-binding F box protein 1
CSS049709	3.12793	1.64521	0.0193458	0.500861	up	unknown protein; BEST Arabidopsis thaliana protein match is: unknown protein (TAIR:AT1G57765.1); Has 35333 Blast hits to 34131 proteins in 2444 species: Archae - 798; Bacteria - 22429; Metazoa - 974; Fungi - 991; Plants - 531; Viruses - 0; Other Eukaryotes - 9610 (source: NCBI BLink).
CSS004667	1.75849	0.81434	0.01935	0.500861	no change	Aminotransferase-like, plant mobile domain family protein
CSS001651	10.4332	3.38312	0.0193607	0.500861	up	RHOMBOID-like protein 10
CSS021763	0.125136	-2.99843	0.0193972	0.501186	down	4-(cytidine 5'-phospho)-2-C-methyl-D-erithritol kinase
CSS038509	116.921	6.86939	0.0194385	0.501186	up	plant natriuretic peptide A
CSS051441	0.17704	-2.49785	0.0194496	0.501186	down	AT hook motif-containing protein
CSS024269	4.12832	2.04555	0.0194737	0.501186	up	-
CSS029557	0.148882	-2.74776	0.0194784	0.501186	down	fatty acid desaturase 8
CSS009928	12.3963	3.63184	0.0194829	0.501186	up	RING domain ligase1
CSS013294	6.96537	2.8002	0.0194958	0.501186	up	Protein of unknown function (DUF3527)
CSS014823	0.223116	-2.16413	0.0195265	0.50146	down	isoamylase 3
CSS002532	0.297176	-1.75061	0.0195415	0.50146	down	Protein kinase superfamily protein
CSS035559	6.56446	2.71468	0.019569	0.501716	up	respiratory burst oxidase homologue D
CSS017965	2.01698	1.0122	0.0196135	0.502035	up	zinc finger nuclease 2
CSS012709	1.68634	0.753895	0.0196165	0.502035	no change	ERD (early-responsive to dehydration stress) family protein
CSS019458	48.3658	5.59591	0.0196546	0.50256	up	homolog of carrot EP3-3 chitinase
CSS036364	0.423748	-1.23872	0.019707	0.502636	down	ATP binding;leucine-tRNA ligases;aminoacyl-tRNA ligases;nucleotide binding;ATP binding;aminoacyl-tRNA ligases
CSS009770	0.301785	-1.72841	0.0197097	0.502636	down	glyceraldehyde-3-phosphate dehydrogenase B subunit
CSS022455	0.368232	-1.44131	0.0197238	0.502636	down	Protein of unknown function, DUF642
CSS015775	12.5499	3.64961	0.0197277	0.502636	up	Protein of unknown function, DUF538
CSS011968	14.1423	3.82194	0.0197844	0.503632	up	S-locus lectin protein kinase family protein
CSS040625	5.56753	2.47704	0.0198408	0.503729	up	polypyrimidine tract-binding protein 1
CSS011757	0.159873	-2.645	0.0198575	0.503729	down	N2,N2-dimethylguanosine tRNA methyltransferase
CSS006769	1.67451	0.743738	0.0198613	0.503729	no change	receptor-like protein kinase 1
CSS045274	2.78169	1.47596	0.0198726	0.503729	up	ethylene responsive element binding factor 2
CSS003672	0.197053	-2.34335	0.0199043	0.503729	down	Transketolase
CSS034506	9.06085	3.17965	0.0199219	0.503729	up	serine carboxypeptidase-like 17
CSS028204	1.17254	0.229637	0.019957	0.503729	no change	unknown protein; INVOLVED IN: biological_process unknown; LOCATED IN: chloroplast; BEST Arabidopsis thaliana protein match is: unknown protein (TAIR:AT2G38450.1); Has 84 Blast hits to 84 proteins in 24 species: Archae - 0; Bacteria - 8; Metazoa - 0; Fungi - 0; Plants - 73; Viruses - 0; Other Eukaryotes - 3 (source: NCBI BLink).
CSS042960	0.119138	-3.0693	0.0199579	0.503729	down	Xanthine/uracil permease family protein
CSS036730	0.319376	-1.64667	0.0199877	0.503729	down	NB-ARC domain-containing disease resistance protein
CSS010301	0.175906	-2.50713	0.0199931	0.503729	down	Galactose oxidase/kelch repeat superfamily protein
CSS053359	4.43237	2.14808	0.0199949	0.503729	up	Sec1/munc18-like (SM) proteins superfamily
CSS023774	0.214976	-2.21775	0.020012	0.503729	down	high cyclic electron flow 1
CSS039218	10.594	3.40517	0.0200234	0.503729	up	unknown protein; Has 1105 Blast hits to 802 proteins in 217 species: Archae - 2; Bacteria - 177; Metazoa - 445; Fungi - 210; Plants - 58; Viruses - 6; Other Eukaryotes - 207 (source: NCBI BLink).
CSS015229	2.42621	1.27871	0.0200546	0.503729	up	serine/threonine protein kinase 3
CSS040067	0.469821	-1.08982	0.0200695	0.503729	down	Protein Transporter, Pam16
CSS045485	6.04438	2.59559	0.0200697	0.503729	up	WRKY DNA-binding protein 57
CSS013019	0.354898	-1.49452	0.0201061	0.50416	down	hAT dimerisation domain-containing protein / transposase-related
CSS045258	0.312567	-1.67776	0.0201222	0.50416	down	UDP-glucose pyrophosphorylase 2
CSS007535	3.54373	1.82527	0.0201396	0.50416	up	Nucleic acid-binding, OB-fold-like protein
CSS007259	1.59143	0.670319	0.0201732	0.504559	no change	Syntaxin/t-SNARE family protein
CSS025599	0.148602	-2.75047	0.0202228	0.504665	down	Phosphoglucomutase/phosphomannomutase family protein
CSS023107	2.43481	1.28381	0.0202329	0.504665	up	ABC transporter family protein
CSS052672	3.85963	1.94846	0.020243	0.504665	up	unknown protein; BEST Arabidopsis thaliana protein match is: unknown protein (TAIR:AT3G25870.1); Has 69 Blast hits to 69 proteins in 16 species: Archae - 0; Bacteria - 0; Metazoa - 6; Fungi - 0; Plants - 63; Viruses - 0; Other Eukaryotes - 0 (source: NCBI BLink).
CSS046875	7.75451	2.95504	0.0202561	0.504665	up	SH3 domain-containing protein
CSS034327	0.478495	-1.06342	0.0202655	0.504665	down	DHBP synthase RibB-like alpha/beta domain
CSS023396	0.486609	-1.03917	0.0203319	0.504756	down	dehydration-induced protein (ERD15)
CSS036863	0.221188	-2.17666	0.0203456	0.504756	down	Ankyrin repeat family protein
CSS001977	5.74316	2.52184	0.0203491	0.504756	up	cold regulated gene 27
CSS024816	0.171459	-2.54407	0.0203945	0.504756	down	Dof-type zinc finger DNA-binding family protein
CSS013309	3.63271	1.86104	0.0204306	0.504756	up	-
CSS014689	0.397871	-1.32963	0.0204706	0.504756	down	Mitochondrial transcription termination factor family protein
CSS020690	9.74262	3.28431	0.0204797	0.504756	up	cofactor assembly of complex C
CSS016968	0.0185521	-5.75227	0.020491	0.504756	down	-
CSS029019	0.291116	-1.78034	0.0204962	0.504756	down	spermidine synthase 3
CSS041042	0.053262	-4.23075	0.0205039	0.504756	down	Fasciclin-like arabinogalactan family protein
CSS034712	0.0808775	-3.62812	0.0205111	0.504756	down	TCP-1/cpn60 chaperonin family protein
CSS017787	8.1056	3.01892	0.0205237	0.504756	up	methionine gamma-lyase
CSS033537	2.17583	1.12157	0.0205627	0.504756	up	unknown protein; Has 55 Blast hits to 55 proteins in 15 species: Archae - 0; Bacteria - 0; Metazoa - 0; Fungi - 0; Plants - 55; Viruses - 0; Other Eukaryotes - 0 (source: NCBI BLink).
CSS021296	0.310911	-1.68542	0.0205736	0.504756	down	P-loop containing nucleoside triphosphate hydrolases superfamily protein
CSS044618	7.63153	2.93197	0.0205849	0.504756	up	IAA-leucine resistant (ILR)-like 2
CSS014996	7.10136	2.82809	0.0206111	0.504756	up	alpha/beta-Hydrolases superfamily protein
CSS044474	0.293411	-1.769	0.0206332	0.504756	down	glutathione transferase lambda 2
CSS010974	23.2453	4.53887	0.0206513	0.504756	up	RING/U-box superfamily protein
CSS051875	0.349125	-1.51818	0.020662	0.504756	down	Leucine-rich repeat protein kinase family protein
CSS018883	5.1613	2.36773	0.0206913	0.504756	up	RING/U-box superfamily protein
CSS032875	8.66543	3.11527	0.0206922	0.504756	up	plasma membrane intrinsic protein 1;4
CSS041819	3.11176	1.63773	0.0207004	0.504756	up	hAT dimerisation domain-containing protein / transposase-related
CSS013176	6.62304	2.72749	0.0207165	0.504756	up	Calcium-binding EF-hand family protein
CSS017027	15.3485	3.94003	0.0207234	0.504756	up	Plant basic secretory protein (BSP) family protein
CSS028227	0.238187	-2.06983	0.0207316	0.504756	down	arogenate dehydratase 1
CSS022600	11.6965	3.54801	0.0207591	0.504756	up	C-repeat-binding factor 4
CSS014411	1.46089	0.546844	0.0207597	0.504756	no change	cytochrome P450, family 94, subfamily B, polypeptide 1
CSS033556	0.0619115	-4.01365	0.0207627	0.504756	down	basic helix-loop-helix (bHLH) DNA-binding superfamily protein
CSS034169	0.437637	-1.19219	0.0207876	0.504932	down	Got1/Sft2-like vescicle transport protein family
CSS023662	3.91741	1.9699	0.0208114	0.505082	up	Leucine-rich repeat receptor-like protein kinase family protein
CSS011890	3.5256	1.81787	0.0208493	0.50512	up	RING/FYVE/PHD zinc finger superfamily protein
CSS050525	0.215097	-2.21694	0.0208507	0.50512	down	CONTAINS InterPro DOMAIN/s: Retrotransposon gag protein (InterPro:IPR005162); Has 707 Blast hits to 705 proteins in 25 species: Archae - 0; Bacteria - 0; Metazoa - 4; Fungi - 0; Plants - 703; Viruses - 0; Other Eukaryotes - 0 (source: NCBI BLink).
CSS038197	0.127086	-2.97613	0.0208659	0.50512	down	methyl esterase 11
CSS018940	2.66731	1.41539	0.0208896	0.505268	up	Plant invertase/pectin methylesterase inhibitor superfamily
CSS047444	0.198015	-2.33632	0.0209357	0.505515	down	P-loop containing nucleoside triphosphate hydrolases superfamily protein
CSS023995	0.0449944	-4.47411	0.0209529	0.505515	down	RNA-binding CRS1 / YhbY (CRM) domain-containing protein
CSS053146	0.311537	-1.68253	0.0209972	0.505515	down	mitogen-activated protein kinase 1
CSS053020	6.39275	2.67644	0.0210194	0.505515	up	multiprotein bridging factor 1C
CSS014158	0.514011	-0.960128	0.0210336	0.505515	no change	RNA-dependent RNA polymerase 1
CSS010438	8.5983	3.10405	0.0210534	0.505515	up	Nucleoside diphosphate kinase family protein
CSS011705	0.352729	-1.50337	0.0210626	0.505515	down	chloroplast import apparatus 2
CSS029463	0.0702885	-3.83057	0.0211195	0.505515	down	Tetratricopeptide repeat (TPR)-like superfamily protein
CSS053093	0.268109	-1.89911	0.0211527	0.505515	down	RING/U-box superfamily protein
CSS011443	0.243154	-2.04006	0.0211591	0.505515	down	F-box and associated interaction domains-containing protein
CSS024243	0.285896	-1.80644	0.0211827	0.505515	down	S-adenosylmethionine synthetase 1
CSS013091	0.565787	-0.82167	0.0212021	0.505515	no change	ATP/GTP-binding protein family
CSS003600	0.12989	-2.94464	0.0212108	0.505515	down	indole-3-acetic acid inducible 33
CSS017690	23.5289	4.55636	0.0212133	0.505515	up	Ankyrin repeat family protein
CSS022481	0.198661	-2.33162	0.0212214	0.505515	down	Protein kinase family protein
CSS016901	0.335185	-1.57697	0.0212519	0.505515	down	Homeodomain-like superfamily protein
CSS029695	0.319414	-1.6465	0.0212616	0.505515	down	RNApolymerase sigma subunit 2
CSS030003	0.364949	-1.45423	0.0212767	0.505515	down	Pectin lyase-like superfamily protein
CSS007684	0.440761	-1.18193	0.0212787	0.505515	down	poly(A) binding protein 8
CSS028653	0.181049	-2.46555	0.0212791	0.505515	down	Pentatricopeptide repeat (PPR) superfamily protein
CSS049296	5.74438	2.52215	0.0213028	0.505515	up	Protein of unknown function (DUF1645)
CSS042441	0.535391	-0.901336	0.0213047	0.505515	no change	NOT2 / NOT3 / NOT5 family
CSS004254	5.66417	2.50187	0.021322	0.505515	up	Thioredoxin superfamily protein
CSS044246	3.40073	1.76584	0.0213235	0.505515	up	transferases, transferring glycosyl groups
CSS006731	0.291307	-1.77939	0.0213699	0.506004	down	basic helix-loop-helix (bHLH) DNA-binding superfamily protein
CSS007937	0.0342948	-4.86587	0.0213795	0.506004	down	-
CSS043356	2.0952	1.06709	0.0214166	0.506464	up	strictosidine synthase-like 2
CSS047494	7.14269	2.83647	0.0214747	0.506788	up	Calcium-binding EF-hand family protein
CSS049720	0.439164	-1.18717	0.0214927	0.506788	down	Leucine-rich repeat protein kinase family protein
CSS048431	0.660197	-0.599031	0.021511	0.506788	no change	phosphate transporter 3;1
CSS011817	3.65255	1.86891	0.0215122	0.506788	up	CLP-similar protein 3
CSS000683	0.381148	-1.39158	0.0215405	0.506788	down	P-type ATP-ase 1
CSS043358	0.428919	-1.22122	0.0215489	0.506788	down	Glutaredoxin family protein
CSS032719	0.0812327	-3.6218	0.0215558	0.506788	down	Pentatricopeptide repeat (PPR-like) superfamily protein
CSS007142	0.606625	-0.721123	0.0215719	0.506788	no change	Translation elongation factor EF1B/ribosomal protein S6 family protein
CSS025842	4.22839	2.08011	0.0216649	0.507672	up	unknown protein; INVOLVED IN: response to salt stress; LOCATED IN: chloroplast, plasma membrane, membrane; EXPRESSED IN: 23 plant structures; EXPRESSED DURING: 13 growth stages; BEST Arabidopsis thaliana protein match is: unknown protein (TAIR:AT4G29780.1); Has 1807 Blast hits to 1807 proteins in 277 species: Archae - 0; Bacteria - 0; Metazoa - 736; Fungi - 347; Plants - 385; Viruses - 0; Other E…
CSS031727	2.12081	1.08461	0.0216768	0.507672	up	Protein kinase superfamily protein
CSS037249	0.0856359	-3.54564	0.0216822	0.507672	down	Ubiquitin carboxyl-terminal hydrolase-related protein
CSS015954	0.729279	-0.455457	0.0216824	0.507672	no change	importin alpha isoform 1
CSS051680	0.135232	-2.88649	0.0216832	0.507672	down	pfkB-like carbohydrate kinase family protein
CSS039611	1.8474	0.885493	0.0217119	0.507672	no change	glutathione peroxidase 2
CSS000735	0.041037	-4.60693	0.0217158	0.507672	down	Protein of unknown function (DUF3464)
CSS016633	0.25823	-1.95327	0.0218284	0.508205	down	FtsJ-like methyltransferase family protein
CSS034900	3.03805	1.60315	0.02183	0.508205	up	CHY-type/CTCHY-type/RING-type Zinc finger protein
CSS017544	0.238899	-2.06553	0.0218331	0.508205	down	dsRNA-binding protein 2
CSS035300	0.0839018	-3.57515	0.0218401	0.508205	down	Tetratricopeptide repeat (TPR)-like superfamily protein
CSS048517	0.215098	-2.21694	0.0218657	0.508205	down	lipid transfer protein 12
CSS015826	3.33708	1.73859	0.0218664	0.508205	up	Calcium-dependent lipid-binding (CaLB domain) family protein
CSS017493	11.6438	3.54149	0.0218905	0.508205	up	Ribosomal L38e protein family
CSS047124	0.152892	-2.70942	0.0218938	0.508205	down	multidrug resistance-associated protein 10
CSS001822	0.297106	-1.75095	0.0219102	0.508205	down	zeta-carotene desaturase
CSS021757	2.09173	1.0647	0.0219161	0.508205	up	DNA-binding protein with MIZ/SP-RING zinc finger, PHD-finger and SAP domain
CSS022429	12.941	3.69387	0.0219397	0.508341	up	Target SNARE coiled-coil domain protein
CSS003750	12.2227	3.61149	0.02198	0.508806	up	Cysteine proteinases superfamily protein
CSS015426	4.47123	2.16067	0.0219953	0.508806	up	WRKY DNA-binding protein 55
CSS049898	27.9829	4.80647	0.0220272	0.509008	up	DCD (Development and Cell Death) domain protein
CSS045474	0.0306408	-5.0284	0.0220488	0.509008	down	unknown protein; Has 44 Blast hits to 44 proteins in 19 species: Archae - 0; Bacteria - 2; Metazoa - 2; Fungi - 8; Plants - 24; Viruses - 0; Other Eukaryotes - 8 (source: NCBI BLink).
CSS046640	1.7982	0.846553	0.0220573	0.509008	no change	Ribosomal protein L36e family protein
CSS018006	0.534843	-0.902812	0.0220764	0.509036	no change	F-box/RNI-like superfamily protein
CSS032389	0.0615728	-4.02156	0.0221248	0.509223	down	methyl esterase 10
CSS037812	0.396242	-1.33555	0.022125	0.509223	down	RNA-binding (RRM/RBD/RNP motifs) family protein
CSS003150	0.162409	-2.6223	0.0221523	0.509223	down	DPP6 N-terminal domain-like protein
CSS034835	0.174611	-2.51779	0.0221873	0.509223	down	Protein of unknown function (DUF1645)
CSS013429	0.406041	-1.3003	0.0222056	0.509223	down	OPC-8:0 CoA ligase1
CSS032873	0.0862494	-3.53534	0.0222073	0.509223	down	HXXXD-type acyl-transferase family protein
CSS017708	2.47589	1.30794	0.0222177	0.509223	up	LRR and NB-ARC domains-containing disease resistance protein
CSS024232	1.65137	0.723666	0.0222304	0.509223	no change	PAS domain-containing protein tyrosine kinase family protein
CSS026216	4.64684	2.21625	0.0222445	0.509223	up	unknown protein; BEST Arabidopsis thaliana protein match is: unknown protein (TAIR:AT4G11911.1); Has 216 Blast hits to 212 proteins in 76 species: Archae - 0; Bacteria - 96; Metazoa - 0; Fungi - 0; Plants - 118; Viruses - 0; Other Eukaryotes - 2 (source: NCBI BLink).
CSS050689	4.92496	2.30011	0.0222843	0.509387	up	Transmembrane amino acid transporter family protein
CSS002562	3.66641	1.87437	0.0222873	0.509387	up	-
CSS031679	5.38983	2.43024	0.0223627	0.510704	up	RING/FYVE/PHD zinc finger superfamily protein
CSS025695	0.18782	-2.41257	0.0223965	0.5108	down	RING/U-box superfamily protein
CSS019428	2.79353	1.48209	0.0224054	0.5108	up	Protein of unknown function (DUF594)
CSS027776	0.100723	-3.31153	0.0224264	0.5108	down	mechanosensitive channel of small conductance-like 10
CSS023803	0.251736	-1.99002	0.0224572	0.5108	down	Plastid-lipid associated protein PAP / fibrillin family protein
CSS009405	0.314647	-1.6682	0.0224746	0.5108	down	expansin A4
CSS029279	0.426704	-1.22869	0.0224868	0.5108	down	anthranilate synthase alpha subunit 1
CSS042709	0.14057	-2.83064	0.0225155	0.5108	down	Glycosyl hydrolase family protein
CSS041473	0.207323	-2.27005	0.022563	0.5108	down	Myzus persicae-induced lipase 1
CSS051359	0.347542	-1.52474	0.0225851	0.5108	down	Plant protein of unknown function (DUF641)
CSS052934	4.94539	2.30608	0.0225973	0.5108	up	myb domain protein 108
CSS036409	0.351914	-1.50671	0.0226087	0.5108	down	Cupredoxin superfamily protein
CSS018972	0.106481	-3.23133	0.0226099	0.5108	down	disproportionating enzyme 2
CSS008282	1.85094	0.888262	0.0226342	0.5108	no change	Galactosyltransferase family protein
CSS046950	0.294838	-1.76201	0.0226464	0.5108	down	Polynucleotidyl transferase, ribonuclease H-like superfamily protein
CSS021987	3.01723	1.59323	0.0226494	0.5108	up	TRAF-like family protein
CSS009667	0.471121	-1.08583	0.0226523	0.5108	down	-
CSS025980	6.38262	2.67415	0.0226906	0.511233	up	-
CSS004337	8.36089	3.06366	0.0227205	0.511233	up	beta glucosidase 46
CSS029014	4.00595	2.00215	0.0227251	0.511233	up	glyoxal oxidase-related protein
CSS025721	7.85722	2.97402	0.0227629	0.511682	up	unknown protein; FUNCTIONS IN: molecular_function unknown; INVOLVED IN: biological_process unknown; LOCATED IN: endomembrane system; EXPRESSED IN: 8 plant structures; EXPRESSED DURING: 4 anthesis, petal differentiation and expansion stage; BEST Arabidopsis thaliana protein match is: unknown protein (TAIR:AT1G05575.1); Has 61 Blast hits to 61 proteins in 10 species: Archae - 0; Bacteria - 0; Metaz…
CSS008537	5.33975	2.41677	0.0227973	0.511756	up	RNI-like superfamily protein
CSS009084	0.211501	-2.24127	0.0228558	0.511756	down	Chaperone DnaJ-domain superfamily protein
CSS048490	0.558886	-0.839373	0.0228621	0.511756	no change	ketol-acid reductoisomerase
CSS003342	331.951	8.37483	0.0228758	0.511756	up	-
CSS006376	0.276271	-1.85585	0.0228853	0.511756	down	Mitochondrial transcription termination factor family protein
CSS008260	0.592659	-0.754727	0.0228857	0.511756	no change	DNA glycosylase superfamily protein
CSS049101	4.29753	2.10351	0.0228912	0.511756	up	Ras-related small GTP-binding family protein
CSS049295	0.429361	-1.21974	0.022956	0.512804	down	Aminotransferase-like, plant mobile domain family protein
CSS001366	24.0214	4.58625	0.0230055	0.513209	up	DNA-binding enhancer protein-related
CSS012546	0.483222	-1.04924	0.02301	0.513209	down	RNI-like superfamily protein
CSS014615	8.4805	3.08415	0.0230882	0.514524	up	beta glucosidase 41
CSS053128	7.56364	2.91908	0.0231049	0.514524	up	-
CSS000940	0.392323	-1.34988	0.0231958	0.516148	down	ARM repeat superfamily protein
CSS036654	4.50355	2.17106	0.0232661	0.517086	up	Ubiquitin related modifier 1
CSS026413	0.315999	-1.66201	0.0232918	0.517086	down	Protein phosphatase 2C family protein
CSS011074	41.8159	5.38598	0.0233234	0.517086	up	unknown protein; FUNCTIONS IN: molecular_function unknown; INVOLVED IN: biological_process unknown; LOCATED IN: chloroplast; EXPRESSED IN: 17 plant structures; EXPRESSED DURING: LP.04 four leaves visible, 4 anthesis, petal differentiation and expansion stage, E expanded cotyledon stage, D bilateral stage; Has 7 Blast hits to 7 proteins in 3 species: Archae - 0; Bacteria - 0; Metazoa - 0; Fungi - …
CSS046375	5.32294	2.41222	0.0233449	0.517086	up	CONSTANS-like 5
CSS024151	0.368087	-1.44188	0.023347	0.517086	down	GRAS family transcription factor
CSS000275	0.0595265	-4.07032	0.023397	0.517086	down	plastid developmental protein DAG, putative
CSS000539	2.20489	1.14071	0.0234097	0.517086	up	SGNH hydrolase-type esterase superfamily protein
CSS010330	0.214774	-2.21911	0.0234431	0.517086	down	basic helix-loop-helix (bHLH) DNA-binding superfamily protein
CSS014982	8.98624	3.16772	0.023451	0.517086	up	Late embryogenesis abundant protein (LEA) family protein
CSS032365	0.202978	-2.3006	0.023458	0.517086	down	Peroxidase superfamily protein
CSS003967	4.50641	2.17198	0.0234735	0.517086	up	NB-ARC domain-containing disease resistance protein
CSS019292	6.81707	2.76915	0.0234767	0.517086	up	F-box and associated interaction domains-containing protein
CSS011026	0.0959203	-3.38202	0.0235209	0.517086	down	Ribosomal L29 family protein
CSS036981	0.67863	-0.559304	0.0235259	0.517086	no change	cell division cycle 45
CSS019196	13.0408	3.70496	0.0235324	0.517086	up	-
CSS053294	6.19722	2.63162	0.0235427	0.517086	up	Leucine-rich repeat receptor-like protein kinase family protein
CSS006465	0.0440208	-4.50567	0.023545	0.517086	down	GDSL-like Lipase/Acylhydrolase superfamily protein
CSS014771	0.250242	-1.99861	0.0236077	0.517442	down	WRKY DNA-binding protein 4
CSS052504	0.217363	-2.20182	0.0236166	0.517442	down	Pyridoxal phosphate (PLP)-dependent transferases superfamily protein
CSS034995	0.276936	-1.85238	0.023669	0.517442	down	fructokinase-like 2
CSS053445	0.11025	-3.18115	0.0236745	0.517442	down	cysteine synthase C1
CSS031888	0.0263067	-5.24843	0.0236967	0.517442	down	hemoglobin 1
CSS040973	0.0569613	-4.13388	0.0237193	0.517442	down	Phosphotyrosine protein phosphatases superfamily protein
CSS052395	0.366537	-1.44797	0.0237861	0.517442	down	RmlC-like cupins superfamily protein
CSS011424	0.2309	-2.11466	0.0237932	0.517442	down	Ribosomal protein S5 family protein
CSS008280	0.491913	-1.02352	0.0238292	0.517442	down	xyloglucan endotransglycosylase 6
CSS040087	0.145008	-2.7858	0.0238347	0.517442	down	Tetratricopeptide repeat (TPR)-like superfamily protein
CSS033709	4.81122	2.2664	0.0238643	0.517442	up	Phosphate-responsive 1 family protein
CSS038512	0.282695	-1.82268	0.023865	0.517442	down	F-box family protein
CSS001501	0.328286	-1.60698	0.023873	0.517442	down	P-glycoprotein 2
CSS044835	0.223443	-2.16202	0.0238821	0.517442	down	Sodium Bile acid symporter family
CSS028235	0.170319	-2.55369	0.02389	0.517442	down	COP1-interacting protein 7
CSS019240	0.346872	-1.52752	0.0238906	0.517442	down	FUNCTIONS IN: molecular_function unknown; INVOLVED IN: biological_process unknown; LOCATED IN: chloroplast, plasma membrane; EXPRESSED IN: 9 plant structures; EXPRESSED DURING: 6 growth stages; BEST Arabidopsis thaliana protein match is: intracellular protein transport protein USO1-related (TAIR:AT1G64180.1); Has 30201 Blast hits to 17322 proteins in 780 species: Archae - 12; Bacteria - 1396; Met…
CSS021118	2.93781	1.55474	0.0239168	0.517442	up	Pectin lyase-like superfamily protein
CSS036421	0.47214	-1.08271	0.0239412	0.517442	down	alpha-1,3-mannosyl-glycoprotein beta-1,2-N-acetylglucosaminyltransferase, putative
CSS039517	1.38586	0.470784	0.0239447	0.517442	no change	Ubiquitin carboxyl-terminal hydrolase-related protein
CSS016950	0.373634	-1.4203	0.0239458	0.517442	down	Translation initiation factor IF2/IF5
CSS009720	0.276867	-1.85273	0.0239576	0.517442	down	nitrate transporter 1:2
CSS024512	153995	17.2325	0.0239749	0.517442	up	unknown protein; CONTAINS InterPro DOMAIN/s: Protein of unknown function DUF1301 (InterPro:IPR009724); Has 116 Blast hits to 116 proteins in 49 species: Archae - 0; Bacteria - 0; Metazoa - 53; Fungi - 6; Plants - 49; Viruses - 0; Other Eukaryotes - 8 (source: NCBI BLink).
CSS033485	0.113692	-3.1368	0.0239767	0.517442	down	Tetratricopeptide repeat (TPR)-like superfamily protein
CSS022257	9.91653	3.30984	0.0240611	0.518263	up	Bifunctional inhibitor/lipid-transfer protein/seed storage 2S albumin superfamily protein
CSS012507	0.0946946	-3.40057	0.0240988	0.518263	down	Protein of unknown function (DUF640)
CSS003360	0.801251	-0.319674	0.0241283	0.518263	no change	NB-ARC domain-containing disease resistance protein
CSS020712	2.71414	1.4405	0.0241443	0.518263	up	Protein phosphatase 2C family protein
CSS002404	0.070676	-3.82264	0.024166	0.518263	down	alpha/beta-Hydrolases superfamily protein
CSS020475	0.078086	-3.67879	0.0241661	0.518263	down	inhibitor/interactor with cyclin-dependent kinase
CSS033230	0.0795173	-3.65259	0.0241663	0.518263	down	NAD(P)-binding Rossmann-fold superfamily protein
CSS004109	0.05917	-4.07899	0.0242324	0.518263	down	photosystem I P subunit
CSS050888	11.6591	3.54338	0.0242477	0.518263	up	Glycosyl hydrolase superfamily protein
CSS043864	0.10379	-3.26826	0.0242596	0.518263	down	plastid developmental protein DAG, putative
CSS044992	0.23049	-2.11722	0.0242682	0.518263	down	Tetratricopeptide repeat (TPR)-like superfamily protein
CSS036253	4.95303	2.30831	0.0242692	0.518263	up	Vesicle transport v-SNARE family protein
CSS014294	11.424	3.51399	0.0242784	0.518263	up	DNAJ heat shock N-terminal domain-containing protein
CSS049509	0.174107	-2.52196	0.0242853	0.518263	down	Tubulin/FtsZ family protein
CSS037264	7.70241	2.94531	0.024311	0.518263	up	Homeodomain-like superfamily protein
CSS023954	0.101609	-3.2989	0.0243349	0.518263	down	FASCICLIN-like arabinogalactan 2
CSS049580	7.01928	2.81132	0.0243383	0.518263	up	-
CSS031837	0.410609	-1.28416	0.0243456	0.518263	down	CDPK-related kinase
CSS036012	4.94559	2.30614	0.0243586	0.518263	up	Calcium-binding EF-hand family protein
CSS013380	0.496178	-1.01107	0.0243997	0.518576	down	Glycosyl hydrolase family protein with chitinase insertion domain
CSS052560	0.294621	-1.76307	0.0244183	0.518576	down	Phototropic-responsive NPH3 family protein
CSS038397	2.61158	1.38492	0.0244423	0.518576	up	S-domain-2 5
CSS006139	13.4071	3.74493	0.0244649	0.518576	up	unknown protein; FUNCTIONS IN: molecular_function unknown; INVOLVED IN: biological_process unknown; LOCATED IN: cellular_component unknown; EXPRESSED IN: 23 plant structures; EXPRESSED DURING: 14 growth stages; BEST Arabidopsis thaliana protein match is: unknown protein (TAIR:AT5G04860.1); Has 84 Blast hits to 73 proteins in 13 species: Archae - 0; Bacteria - 0; Metazoa - 0; Fungi - 0; Plants - 8…
CSS053206	3.20317	1.6795	0.0244672	0.518576	up	Basic-leucine zipper (bZIP) transcription factor family protein
CSS010296	0.337456	-1.56723	0.024482	0.518576	down	-
CSS044289	0.224106	-2.15775	0.0245479	0.51944	down	photolyase/blue-light receptor 2
CSS011142	4.37598	2.12961	0.0245758	0.51944	up	NAC (No Apical Meristem) domain transcriptional regulator superfamily protein
CSS051019	0.190078	-2.39533	0.0245925	0.51944	down	unknown protein; FUNCTIONS IN: molecular_function unknown; INVOLVED IN: biological_process unknown; LOCATED IN: cellular_component unknown; Has 30201 Blast hits to 17322 proteins in 780 species: Archae - 12; Bacteria - 1396; Metazoa - 17338; Fungi - 3422; Plants - 5037; Viruses - 0; Other Eukaryotes - 2996 (source: NCBI BLink).
CSS041092	3.57618	1.83842	0.0246042	0.51944	up	Heavy metal transport/detoxification superfamily protein
CSS009285	0.329194	-1.60299	0.0246203	0.51944	down	LJRHL1-like 1
CSS023089	9.82748	3.29682	0.0246489	0.51944	up	signal peptide peptidase
CSS016982	0.015724	-5.99089	0.0246506	0.51944	down	homeobox protein 30
CSS000149	0.127719	-2.96895	0.0246678	0.51944	down	Galactose oxidase/kelch repeat superfamily protein
CSS011843	8.58392	3.10164	0.0246909	0.519542	up	receptor-like protein kinase 1
CSS035704	4.60498	2.2032	0.024735	0.519835	up	similar to RCD one 2
CSS021835	0.425512	-1.23273	0.0247411	0.519835	down	Hyaluronan / mRNA binding family
CSS012955	0.200481	-2.31846	0.0248532	0.521515	down	unknown protein; Has 1807 Blast hits to 1807 proteins in 277 species: Archae - 0; Bacteria - 0; Metazoa - 736; Fungi - 347; Plants - 385; Viruses - 0; Other Eukaryotes - 339 (source: NCBI BLink).
CSS046197	0.31943	-1.64643	0.0248575	0.521515	down	galacturonosyltransferase 12
CSS049407	0.113245	-3.14248	0.0249192	0.522303	down	unknown protein; INVOLVED IN: biological_process unknown; LOCATED IN: chloroplast stroma, chloroplast; EXPRESSED IN: 22 plant structures; EXPRESSED DURING: 13 growth stages; BEST Arabidopsis thaliana protein match is: unknown protein (TAIR:AT5G28500.1); Has 110 Blast hits to 110 proteins in 51 species: Archae - 0; Bacteria - 67; Metazoa - 1; Fungi - 0; Plants - 41; Viruses - 0; Other Eukaryotes -…
CSS031457	0.189853	-2.39705	0.0249315	0.522303	down	HXXXD-type acyl-transferase family protein
CSS029040	0.130165	-2.94159	0.0249541	0.522394	down	D-3-phosphoglycerate dehydrogenase
CSS015461	0.350555	-1.51229	0.0250448	0.523658	down	vacuolar ATP synthase G3
CSS006538	0.592542	-0.755011	0.0250733	0.523658	no change	Ring/U-Box superfamily protein
CSS049136	2.21502	1.14732	0.0251124	0.523658	up	unknown protein; Has 1807 Blast hits to 1807 proteins in 277 species: Archae - 0; Bacteria - 0; Metazoa - 736; Fungi - 347; Plants - 385; Viruses - 0; Other Eukaryotes - 339 (source: NCBI BLink).
CSS037188	13.6604	3.77193	0.0251406	0.523658	up	NAD(P)-binding Rossmann-fold superfamily protein
CSS004673	0.127037	-2.97668	0.0251473	0.523658	down	O-Glycosyl hydrolases family 17 protein
CSS043896	4.26009	2.09088	0.0251659	0.523658	up	RING/U-box superfamily protein
CSS025882	11.4781	3.52081	0.0251733	0.523658	up	basic helix-loop-helix (bHLH) DNA-binding superfamily protein
CSS015055	5.11357	2.35433	0.0251765	0.523658	up	Senescence/dehydration-associated protein-related
CSS047434	0.414576	-1.27029	0.0251887	0.523658	down	NB-ARC domain-containing disease resistance protein
CSS051397	2.10966	1.07701	0.0252111	0.523658	up	-
CSS051671	0.34514	-1.53475	0.025227	0.523658	down	ATP sulfurylase 1
CSS033487	0.403355	-1.30988	0.0252468	0.523658	down	sphingoid base hydroxylase 2
CSS015824	0.377571	-1.40518	0.0252647	0.523658	down	Ankyrin repeat family protein
CSS021306	0.0861715	-3.53665	0.0252704	0.523658	down	glyceraldehyde 3-phosphate dehydrogenase A subunit
CSS052156	4.53318	2.18052	0.0253066	0.523838	up	-
CSS010853	33.5036	5.06624	0.0253503	0.523838	up	-
CSS048966	0.089969	-3.47443	0.0254022	0.523838	down	Protein of unknown function, DUF547
CSS012749	6.56982	2.71585	0.0254146	0.523838	up	unknown protein; Has 30201 Blast hits to 17322 proteins in 780 species: Archae - 12; Bacteria - 1396; Metazoa - 17338; Fungi - 3422; Plants - 5037; Viruses - 0; Other Eukaryotes - 2996 (source: NCBI BLink).
CSS006851	4.848	2.27739	0.0254345	0.523838	up	-
CSS017200	0.380852	-1.3927	0.0254484	0.523838	down	Seven transmembrane MLO family protein
CSS038372	0.0936816	-3.41609	0.0254999	0.523838	down	cytokinin oxidase 5
CSS014902	0.205005	-2.28627	0.0255006	0.523838	down	thylakoid rhodanese-like
CSS022415	0.168582	-2.56848	0.0255328	0.523838	down	ChaC-like family protein
CSS042766	8.62375e-06	-16.8233	0.0255347	0.523838	down	PHF5-like protein
CSS046916	0.247075	-2.01698	0.0255374	0.523838	down	Minichromosome maintenance (MCM2/3/5) family protein
CSS007604	1.16285	0.217659	0.0255434	0.523838	no change	receptor like protein 12
CSS028547	0.190728	-2.39041	0.0255799	0.523838	down	Leucine-rich repeat (LRR) family protein
CSS050010	0.303586	-1.71982	0.0256161	0.523838	down	Lung seven transmembrane receptor family protein
CSS048680	3.27643	1.71213	0.025635	0.523838	up	UDP-Glycosyltransferase superfamily protein
CSS007116	1.6924	0.759071	0.0256547	0.523838	no change	F-box/RNI-like superfamily protein
CSS015526	6.7593	2.75687	0.0256588	0.523838	up	cyclophilin 59
CSS012617	0.139257	-2.84418	0.0256638	0.523838	down	UDP-glucosyl transferase 73B5
CSS032993	2.22497	1.15379	0.0256943	0.523838	up	Protein kinase family protein with leucine-rich repeat domain
CSS039314	3.19167	1.67431	0.0256947	0.523838	up	RING/U-box superfamily protein
CSS028447	0.199737	-2.32382	0.0257101	0.523838	down	plastid-specific ribosomal protein 4
CSS021519	2.22962	1.1568	0.0257133	0.523838	up	JUMONJI 14
CSS046311	9.79449	3.29197	0.0257192	0.523838	up	Alba DNA/RNA-binding protein
CSS036458	5.97712	2.57945	0.0257403	0.523838	up	Calmodulin-binding protein
CSS028274	6.74993	2.75487	0.0257827	0.523838	up	unknown protein; BEST Arabidopsis thaliana protein match is: unknown protein (TAIR:AT2G32210.1); Has 218 Blast hits to 218 proteins in 24 species: Archae - 0; Bacteria - 0; Metazoa - 0; Fungi - 16; Plants - 202; Viruses - 0; Other Eukaryotes - 0 (source: NCBI BLink).
CSS000908	28.6874	4.84234	0.0258128	0.523838	up	unknown protein; FUNCTIONS IN: molecular_function unknown; INVOLVED IN: N-terminal protein myristoylation; LOCATED IN: cellular_component unknown; EXPRESSED IN: 24 plant structures; EXPRESSED DURING: 14 growth stages; BEST Arabidopsis thaliana protein match is: unknown protein (TAIR:AT1G76600.1); Has 206 Blast hits to 206 proteins in 13 species: Archae - 0; Bacteria - 0; Metazoa - 0; Fungi - 0; P…
CSS024062	0.083143	-3.58826	0.0258196	0.523838	down	serine carboxypeptidase-like 48
CSS052608	0.581702	-0.781647	0.025886	0.523838	no change	Ankyrin repeat family protein
CSS020373	918.48	9.8431	0.0258927	0.523838	up	F-box family protein with a domain of unknown function (DUF295)
CSS040836	0.213546	-2.22738	0.0258952	0.523838	down	carboxyesterase 18
CSS026251	0.261335	-1.93603	0.0259166	0.523838	down	Argonaute family protein
CSS032283	5.98758	2.58197	0.0259282	0.523838	up	transcriptional coactivator p15 (PC4) family protein (KELP)
CSS013250	0.357175	-1.4853	0.0259584	0.523838	down	glutamate receptor 3.3
CSS038275	0.199937	-2.32239	0.0259777	0.523838	down	Wound-responsive family protein
CSS027467	0.370525	-1.43236	0.0259997	0.523838	down	Tetratricopeptide repeat (TPR)-like superfamily protein
CSS043119	0.0345185	-4.85649	0.0260273	0.523838	down	-
CSS013588	0.319019	-1.64829	0.0260373	0.523838	down	origin recognition complex protein 5
CSS020708	1.49488	0.58003	0.02605	0.523838	no change	FKBP-type peptidyl-prolyl cis-trans isomerase family protein
CSS015892	3.90943	1.96696	0.026053	0.523838	up	Protein of unknown function (DUF761)
CSS021277	3.54231	1.82469	0.0260757	0.523838	up	PPPDE putative thiol peptidase family protein
CSS029987	9.378	3.22928	0.0260777	0.523838	up	NAC domain containing protein 74
CSS007433	0.356026	-1.48994	0.0260884	0.523838	down	phytochrome-associated protein 2
CSS044687	13.3093	3.73437	0.0261121	0.523838	up	RING-H2 finger protein 2B
CSS049506	2.03716	1.02656	0.0261482	0.523838	up	xylulose kinase-2
CSS010440	0.532261	-0.909795	0.0261542	0.523838	no change	S-adenosyl-L-methionine-dependent methyltransferases superfamily protein
CSS013753	0.237694	-2.07282	0.0261692	0.523838	down	Uncharacterized conserved protein (DUF2358)
CSS044148	2.1095	1.0769	0.0261953	0.523838	up	unknown protein; INVOLVED IN: pollen exine formation; EXPRESSED IN: 19 plant structures; EXPRESSED DURING: 8 growth stages; BEST Arabidopsis thaliana protein match is: unknown protein (TAIR:AT3G28720.1); Has 35333 Blast hits to 34131 proteins in 2444 species: Archae - 798; Bacteria - 22429; Metazoa - 974; Fungi - 991; Plants - 531; Viruses - 0; Other Eukaryotes - 9610 (source: NCBI BLink).
CSS027876	0.23756	-2.07364	0.0262043	0.523838	down	Nucleotide-sugar transporter family protein
CSS041815	0.167381	-2.5788	0.0262655	0.523838	down	2-oxoglutarate (2OG) and Fe(II)-dependent oxygenase superfamily protein
CSS042962	2.63569	1.39818	0.0262982	0.523838	up	-
CSS026694	0.475558	-1.07231	0.0263118	0.523838	down	Ribosomal protein L1p/L10e family
CSS014112	0.231256	-2.11244	0.0263198	0.523838	down	SECY homolog 1
CSS009876	0.270608	-1.88572	0.0263454	0.523838	down	CONTAINS InterPro DOMAIN/s: Retrotransposon gag protein (InterPro:IPR005162); Has 707 Blast hits to 705 proteins in 25 species: Archae - 0; Bacteria - 0; Metazoa - 4; Fungi - 0; Plants - 703; Viruses - 0; Other Eukaryotes - 0 (source: NCBI BLink).
CSS045462	3.27629	1.71206	0.0263482	0.523838	up	arginine decarboxylase 2
CSS025176	0.0934795	-3.41921	0.0263612	0.523838	down	unknown protein; Has 35333 Blast hits to 34131 proteins in 2444 species: Archae - 798; Bacteria - 22429; Metazoa - 974; Fungi - 991; Plants - 531; Viruses - 0; Other Eukaryotes - 9610 (source: NCBI BLink).
CSS039805	0.523275	-0.934357	0.0263945	0.523838	no change	GTP-binding family protein
CSS028534	2.83526	1.50348	0.0264012	0.523838	up	Glycosyl hydrolase family protein
CSS000061	0.340951	-1.55236	0.0264283	0.523838	down	Auxin-responsive GH3 family protein
CSS000995	0.315005	-1.66655	0.026437	0.523838	down	kinesin-like protein 1
CSS052682	12.6847	3.66502	0.0264512	0.523838	up	Nucleotide/sugar transporter family protein
CSS031487	15.034	3.91016	0.0264615	0.523838	up	unknown protein; FUNCTIONS IN: molecular_function unknown; INVOLVED IN: biological_process unknown; LOCATED IN: chloroplast; EXPRESSED IN: 14 plant structures; EXPRESSED DURING: 9 growth stages; CONTAINS InterPro DOMAIN/s: Protein of unknown function DUF740 (InterPro:IPR008004); BEST Arabidopsis thaliana protein match is: unknown protein (TAIR:AT1G22470.1); Has 83 Blast hits to 83 proteins in 12 …
CSS032113	0.230749	-2.1156	0.0264619	0.523838	down	adenylate kinase 1
CSS040965	0.539465	-0.8904	0.0264839	0.523838	no change	cytochrome P450, family 87, subfamily A, polypeptide 2
CSS001159	0.121875	-3.03652	0.0265105	0.523838	down	unknown protein; FUNCTIONS IN: molecular_function unknown; INVOLVED IN: biological_process unknown; LOCATED IN: endomembrane system; Has 35333 Blast hits to 34131 proteins in 2444 species: Archae - 798; Bacteria - 22429; Metazoa - 974; Fungi - 991; Plants - 531; Viruses - 0; Other Eukaryotes - 9610 (source: NCBI BLink).
CSS029136	6.80483	2.76656	0.0265233	0.523838	up	unknown protein; Has 25 Blast hits to 25 proteins in 9 species: Archae - 0; Bacteria - 0; Metazoa - 0; Fungi - 0; Plants - 25; Viruses - 0; Other Eukaryotes - 0 (source: NCBI BLink).
CSS035404	0.473089	-1.07982	0.0265292	0.523838	down	Mo25 family protein
CSS037768	0.130487	-2.93802	0.0265396	0.523838	down	ferredoxin-related
CSS048503	4.25009	2.08749	0.0265689	0.523838	up	serine acetyltransferase 2;1
CSS024335	22.1479	4.4691	0.0265699	0.523838	up	unknown protein; FUNCTIONS IN: molecular_function unknown; INVOLVED IN: biological_process unknown; LOCATED IN: endomembrane system; EXPRESSED IN: 10 plant structures; EXPRESSED DURING: LP.04 four leaves visible, 4 anthesis, petal differentiation and expansion stage; Has 8 Blast hits to 8 proteins in 3 species: Archae - 0; Bacteria - 0; Metazoa - 0; Fungi - 0; Plants - 8; Viruses - 0; Other Eukar…
CSS052827	4.93463	2.30294	0.02658	0.523838	up	Small nuclear ribonucleoprotein family protein
CSS040617	0.104205	-3.2625	0.0265961	0.523838	down	Leucine-rich receptor-like protein kinase family protein
CSS009339	0.282228	-1.82507	0.0265961	0.523838	down	FKBP-like peptidyl-prolyl cis-trans isomerase family protein
CSS014719	1.97672	0.983106	0.0266645	0.524632	no change	RING-H2 group F2A
CSS016798	13.7883	3.78537	0.0266768	0.524632	up	unknown protein; CONTAINS InterPro DOMAIN/s: Protein of unknown function DUF761, plant (InterPro:IPR008480); Has 6 Blast hits to 6 proteins in 3 species: Archae - 0; Bacteria - 0; Metazoa - 0; Fungi - 0; Plants - 6; Viruses - 0; Other Eukaryotes - 0 (source: NCBI BLink).
CSS011078	0.281872	-1.82689	0.0266914	0.524632	down	POX (plant homeobox) family protein
CSS017007	0.170175	-2.55491	0.0267534	0.525471	down	glutamate receptor 3.6
CSS020041	0.485251	-1.0432	0.0267934	0.525471	down	SET domain protein 16
CSS042883	10.4857	3.39034	0.0268018	0.525471	up	Protein of unknown function (DUF1223)
CSS009394	0.213705	-2.22631	0.0268225	0.525471	down	Core-2/I-branching beta-1,6-N-acetylglucosaminyltransferase family protein
CSS051533	0.188536	-2.40709	0.0268258	0.525471	down	Glycine cleavage T-protein family
CSS033124	0.283242	-1.81989	0.0268654	0.52586	down	Glycinamide ribonucleotide (GAR) synthetase
CSS020107	0.114969	-3.12068	0.0269196	0.52586	down	Phototropic-responsive NPH3 family protein
CSS011314	11.6501	3.54227	0.0269262	0.52586	up	unknown protein; BEST Arabidopsis thaliana protein match is: unknown protein (TAIR:AT1G24600.1); Has 22 Blast hits to 22 proteins in 5 species: Archae - 0; Bacteria - 0; Metazoa - 0; Fungi - 0; Plants - 22; Viruses - 0; Other Eukaryotes - 0 (source: NCBI BLink).
CSS051348	1.51938	0.603485	0.0269343	0.52586	no change	MuDR family transposase
CSS052365	0.51014	-0.971035	0.0269431	0.52586	no change	zinc-finger protein 1
CSS032929	0.299885	-1.73752	0.0269559	0.52586	down	dentin sialophosphoprotein-related
CSS024583	4.01141	2.00411	0.0270222	0.52586	up	Concanavalin A-like lectin protein kinase family protein
CSS008526	0.274228	-1.86655	0.0270367	0.52586	down	BEST Arabidopsis thaliana protein match is: conserved peptide upstream open reading frame 47 (TAIR:AT5G03190.1); Has 285 Blast hits to 285 proteins in 23 species: Archae - 0; Bacteria - 0; Metazoa - 1; Fungi - 0; Plants - 279; Viruses - 0; Other Eukaryotes - 5 (source: NCBI BLink).
CSS010515	0.351436	-1.50867	0.027048	0.52586	down	Leucine-rich repeat protein kinase family protein
CSS015263	2.51559	1.3309	0.0270486	0.52586	up	hydroxyproline-rich glycoprotein family protein
CSS033049	0.0722633	-3.79059	0.0270852	0.52586	down	Peroxidase superfamily protein
CSS049240	0.290148	-1.78514	0.0270939	0.52586	down	ADR1-like 1
CSS014568	0.520086	-0.943179	0.0271725	0.52586	no change	Tetratricopeptide repeat (TPR)-like superfamily protein
CSS008195	1.06127	0.085789	0.0271751	0.52586	no change	basic helix-loop-helix (bHLH) DNA-binding superfamily protein
CSS052070	0.397467	-1.33109	0.0271888	0.52586	down	OSBP(oxysterol binding protein)-related protein 1D
CSS023638	0.230259	-2.11867	0.0272071	0.52586	down	esterase/lipase/thioesterase family protein
CSS013716	0.117139	-3.09371	0.0272503	0.52586	down	HVA22-like protein J
CSS050804	0.0159187	-5.97313	0.0272679	0.52586	down	-
CSS024835	12.8943	3.68866	0.0272757	0.52586	up	MATE efflux family protein
CSS032679	0.734681	-0.444811	0.0272779	0.52586	no change	Ankyrin repeat family protein
CSS025529	0.169052	-2.56446	0.027278	0.52586	down	RNA-binding (RRM/RBD/RNP motifs) family protein
CSS022727	0.456021	-1.13283	0.0272821	0.52586	down	Integrase-type DNA-binding superfamily protein
CSS041698	0.237739	-2.07255	0.0272868	0.52586	down	NAD(P)-binding Rossmann-fold superfamily protein
CSS043682	0.157912	-2.6628	0.0273313	0.52586	down	D-isomer specific 2-hydroxyacid dehydrogenase family protein
CSS023122	0.49162	-1.02438	0.0273375	0.52586	down	Pyruvate kinase family protein
CSS041214	4.89993	2.29276	0.0273675	0.52586	up	Cam-binding protein 60-like G
CSS010451	0.749353	-0.416283	0.0273685	0.52586	no change	alpha-amylase-like 2
CSS041284	0.465236	-1.10397	0.027398	0.52586	down	cytochrome P450, family 86, subfamily A, polypeptide 1
CSS029385	0.310997	-1.68503	0.027435	0.52586	down	pfkB-like carbohydrate kinase family protein
CSS034912	0.337871	-1.56546	0.0274858	0.52586	down	cyclic nucleotide gated channel 5
CSS026935	6.58623	2.71945	0.0275115	0.52586	up	Major facilitator superfamily protein
CSS019396	0.447489	-1.16008	0.0275422	0.52586	down	alpha/beta-Hydrolases superfamily protein
CSS022289	0.163069	-2.61644	0.0275441	0.52586	down	cytochrome P450, family 76, subfamily C, polypeptide 4
CSS046123	5.55208	2.47303	0.0275636	0.52586	up	unknown protein; FUNCTIONS IN: molecular_function unknown; INVOLVED IN: response to karrikin; LOCATED IN: endomembrane system; EXPRESSED IN: 23 plant structures; EXPRESSED DURING: 13 growth stages; Has 35333 Blast hits to 34131 proteins in 2444 species: Archae - 798; Bacteria - 22429; Metazoa - 974; Fungi - 991; Plants - 531; Viruses - 0; Other Eukaryotes - 9610 (source: NCBI BLink).
CSS019093	6.38627	2.67497	0.0275889	0.52586	up	plant U-box 29
CSS037192	0.222834	-2.16596	0.0275965	0.52586	down	Small GTP-binding protein
CSS040329	0.58364	-0.77685	0.0276049	0.52586	no change	Mitochondrial substrate carrier family protein
CSS007656	2.39227	1.25838	0.0276413	0.52586	up	unknown protein; BEST Arabidopsis thaliana protein match is: unknown protein (TAIR:AT2G34010.1); Has 18 Blast hits to 17 proteins in 3 species: Archae - 0; Bacteria - 0; Metazoa - 0; Fungi - 0; Plants - 18; Viruses - 0; Other Eukaryotes - 0 (source: NCBI BLink).
CSS013365	121.286	6.92226	0.0276843	0.52586	up	Heavy metal transport/detoxification superfamily protein
CSS012949	0.0696837	-3.84303	0.0277138	0.52586	down	alpha/beta-Hydrolases superfamily protein
CSS050867	8.08259	3.01482	0.0277384	0.52586	up	GDSL-like Lipase/Acylhydrolase superfamily protein
CSS051092	0.138213	-2.85504	0.0277669	0.52586	down	Eukaryotic aspartyl protease family protein
CSS028451	0.196181	-2.34974	0.0277736	0.52586	down	RING/U-box superfamily protein
CSS048364	0.226278	-2.14383	0.0277743	0.52586	down	Leucine-rich repeat protein kinase family protein
CSS052906	0.186173	-2.42528	0.0277979	0.52586	down	NB-ARC domain-containing disease resistance protein
CSS018984	7.84844	2.97241	0.0278049	0.52586	up	Protein kinase superfamily protein
CSS017827	42.708	5.41644	0.0278258	0.52586	up	nucleosome assembly protein 1;2
CSS000962	0.262546	-1.92936	0.0278292	0.52586	down	novel interactor of JAZ
CSS045500	1.10989	0.150418	0.0278353	0.52586	no change	S-domain-2 5
CSS013899	0.123794	-3.01399	0.0278437	0.52586	down	unknown protein; FUNCTIONS IN: molecular_function unknown; INVOLVED IN: biological_process unknown; LOCATED IN: chloroplast thylakoid membrane, chloroplast stroma, chloroplast; EXPRESSED IN: 19 plant structures; EXPRESSED DURING: 13 growth stages; Has 49 Blast hits to 49 proteins in 17 species: Archae - 0; Bacteria - 0; Metazoa - 0; Fungi - 0; Plants - 49; Viruses - 0; Other Eukaryotes - 0 (sourc…
CSS010118	1.55448	0.636435	0.0278483	0.52586	no change	damaged DNA binding;DNA-directed DNA polymerases
CSS012662	0.670083	-0.577588	0.0278495	0.52586	no change	Phototropic-responsive NPH3 family protein
CSS018962	0.0587601	-4.08902	0.0278539	0.52586	down	unknown protein; FUNCTIONS IN: molecular_function unknown; INVOLVED IN: biological_process unknown; LOCATED IN: plasma membrane; EXPRESSED IN: 23 plant structures; EXPRESSED DURING: 13 growth stages; BEST Arabidopsis thaliana protein match is: unknown protein (TAIR:AT1G80180.1); Has 84 Blast hits to 84 proteins in 17 species: Archae - 0; Bacteria - 6; Metazoa - 0; Fungi - 0; Plants - 75; Viruses …
CSS050497	3.41575	1.7722	0.0278566	0.52586	up	acyl-CoA oxidase 4
CSS003078	0.137661	-2.86081	0.0278729	0.52586	down	zinc knuckle (CCHC-type) family protein
CSS041987	0.18418	-2.44081	0.027874	0.52586	down	UDP-Glycosyltransferase superfamily protein
CSS019861	2.57103	1.36235	0.0279149	0.526127	up	Long-chain fatty alcohol dehydrogenase family protein
CSS031752	0.222841	-2.16591	0.0279442	0.526127	down	-
CSS011877	0.134975	-2.88924	0.0279485	0.526127	down	Cupredoxin superfamily protein
CSS009264	0.620477	-0.68855	0.0279864	0.526127	no change	-
CSS051384	2.88928	1.53071	0.0280083	0.526127	up	O-acyltransferase (WSD1-like) family protein
CSS038291	0.499441	-1.00161	0.0280131	0.526119	down	Protein phosphatase 2C family protein
CSS049262	0.224001	-2.15842	0.0280145	0.526127	down	Nucleic acid-binding proteins superfamily
CSS002154	0.31602	-1.66191	0.0280168	0.526127	down	GTP binding Elongation factor Tu family protein
CSS023438	0.300742	-1.7334	0.0280741	0.526183	down	Phosphoglycerate mutase family protein
CSS023666	0.201034	-2.31449	0.028096	0.526183	down	alpha/beta-Hydrolases superfamily protein
CSS030373	0.190338	-2.39337	0.0281088	0.526183	down	alpha/beta-Hydrolases superfamily protein
CSS004063	0.229456	-2.12371	0.0281388	0.526183	down	unknown protein; INVOLVED IN: response to salt stress; LOCATED IN: chloroplast, plasma membrane, membrane; EXPRESSED IN: 23 plant structures; EXPRESSED DURING: 13 growth stages; BEST Arabidopsis thaliana protein match is: unknown protein (TAIR:AT4G29780.1); Has 1807 Blast hits to 1807 proteins in 277 species: Archae - 0; Bacteria - 0; Metazoa - 736; Fungi - 347; Plants - 385; Viruses - 0; Other E…
CSS047990	5.02776	2.32992	0.0281477	0.526183	up	ubiquitin-conjugating enzyme 5
CSS023863	11.9536	3.57937	0.0281563	0.526183	up	serine carboxypeptidase-like 46
CSS019423	0.226112	-2.14489	0.0281919	0.526183	down	-
CSS007113	2.69679	1.43124	0.0282217	0.526183	up	Quinone reductase family protein
CSS017457	0.28024	-1.83527	0.0282249	0.526183	down	polyribonucleotide nucleotidyltransferase, putative
CSS024668	0.145857	-2.77737	0.0282687	0.526183	down	ribosomal protein L15
CSS041257	0.682914	-0.550225	0.0282747	0.526183	no change	NB-ARC domain-containing disease resistance protein
CSS017627	0.138798	-2.84894	0.0282827	0.526183	down	unknown protein; INVOLVED IN: biological_process unknown; LOCATED IN: chloroplast stroma, chloroplast; EXPRESSED IN: 22 plant structures; EXPRESSED DURING: 13 growth stages; BEST Arabidopsis thaliana protein match is: unknown protein (TAIR:AT5G28500.1); Has 110 Blast hits to 110 proteins in 51 species: Archae - 0; Bacteria - 67; Metazoa - 1; Fungi - 0; Plants - 41; Viruses - 0; Other Eukaryotes -…
CSS034500	12.858	3.68459	0.0282846	0.526183	up	Polynucleotidyl transferase, ribonuclease H-like superfamily protein
CSS024546	3.09597	1.63039	0.0282908	0.526183	up	FAD/NAD(P)-binding oxidoreductase family protein
CSS042029	3.80682	1.92859	0.028304	0.526183	up	actin depolymerizing factor 3
CSS028935	0.27742	-1.84986	0.0283137	0.526183	down	Glutamyl-tRNA reductase family protein
CSS015287	2.50989	1.32762	0.0283677	0.52666	up	unknown protein; LOCATED IN: plasma membrane; EXPRESSED IN: 18 plant structures; EXPRESSED DURING: 13 growth stages; BEST Arabidopsis thaliana protein match is: unknown protein (TAIR:AT2G12400.1); Has 35333 Blast hits to 34131 proteins in 2444 species: Archae - 798; Bacteria - 22429; Metazoa - 974; Fungi - 991; Plants - 531; Viruses - 0; Other Eukaryotes - 9610 (source: NCBI BLink).
CSS008579	0.155213	-2.68767	0.0283819	0.52666	down	Trypsin family protein with PDZ domain
CSS004681	0.245583	-2.02572	0.0284163	0.52666	down	SCARECROW-like 14
CSS043556	18.7959	4.23234	0.0284344	0.52666	up	Plant Tudor-like RNA-binding protein
CSS042060	3.23416	1.69339	0.0284451	0.52666	up	cysteine-rich RLK (RECEPTOR-like protein kinase) 25
CSS029572	0.501207	-0.996522	0.0284583	0.52666	no change	metallopeptidase M24 family protein
CSS044723	0.3824	-1.38685	0.0284681	0.52666	down	cyclophilin 20-2
CSS042317	2.65704	1.40982	0.0285346	0.527549	up	Pyridoxal phosphate (PLP)-dependent transferases superfamily protein
CSS044382	0.163937	-2.60878	0.0285554	0.527592	down	unknown protein; FUNCTIONS IN: molecular_function unknown; INVOLVED IN: biological_process unknown; LOCATED IN: plasma membrane; EXPRESSED IN: 19 plant structures; EXPRESSED DURING: 9 growth stages; BEST Arabidopsis thaliana protein match is: unknown protein (TAIR:AT2G36220.1); Has 64 Blast hits to 64 proteins in 10 species: Archae - 0; Bacteria - 0; Metazoa - 0; Fungi - 0; Plants - 64; Viruses -…
CSS011644	1.14376	0.193788	0.0285792	0.527693	no change	NAD(P)H dehydrogenase subunit H
CSS037744	0.217323	-2.20209	0.0286557	0.528107	down	Chaperone DnaJ-domain superfamily protein
CSS019071	0.130386	-2.93913	0.0286569	0.528107	down	flavonol synthase 1
CSS003072	11.0521	3.46624	0.0286615	0.528107	up	metallothionein 2B
CSS051350	0.192483	-2.3772	0.0287048	0.528107	down	PGR5-LIKE A
CSS021050	0.0883933	-3.49992	0.0287109	0.528107	down	NAD(P)-binding Rossmann-fold superfamily protein
CSS030151	5.71992	2.516	0.0287123	0.528107	up	beta-1,4-N-acetylglucosaminyltransferase family protein
CSS031617	9.35173	3.22523	0.0287611	0.528539	up	nuclear pore anchor
CSS045093	0.175869	-2.50743	0.0287727	0.528539	down	unknown protein; INVOLVED IN: biological_process unknown; LOCATED IN: chloroplast; EXPRESSED IN: 22 plant structures; EXPRESSED DURING: 13 growth stages; BEST Arabidopsis thaliana protein match is: unknown protein (TAIR:AT3G20350.1); Has 21445 Blast hits to 15134 proteins in 1325 species: Archae - 461; Bacteria - 2309; Metazoa - 11052; Fungi - 1737; Plants - 1035; Viruses - 42; Other Eukaryotes -…
CSS006914	0.264275	-1.91989	0.0288145	0.528732	down	RNA-binding KH domain-containing protein
CSS025596	0.11912	-3.06951	0.0288201	0.528732	down	cytochrome P450, family 71, subfamily A, polypeptide 25
CSS030676	0.167246	-2.57996	0.0288878	0.529635	down	chloroplast stem-loop binding protein of 41 kDa
CSS013875	16.8913	4.07821	0.0289593	0.530469	up	unknown protein; BEST Arabidopsis thaliana protein match is: unknown protein (TAIR:AT2G37380.1); Has 184 Blast hits to 178 proteins in 53 species: Archae - 0; Bacteria - 58; Metazoa - 9; Fungi - 0; Plants - 103; Viruses - 0; Other Eukaryotes - 14 (source: NCBI BLink).
CSS023777	4.74495	2.24639	0.0289791	0.530469	up	Tim10/DDP family zinc finger protein
CSS016818	0.128023	-2.96553	0.0289889	0.530469	down	plastocyanin 1
CSS047816	0.701978	-0.510503	0.0290441	0.53079	no change	histone 3 11
CSS034642	0.279796	-1.83755	0.029084	0.53079	down	NADH-ubiquinone oxidoreductase 20 kDa subunit, mitochondrial
CSS011128	3.37227	1.75372	0.0290992	0.53079	up	histone H2A 10
CSS023435	0.532658	-0.908719	0.0291045	0.53079	no change	phosphate transporter 3;1
CSS015965	0.218043	-2.19731	0.0291182	0.53079	down	response regulator 12
CSS042994	0.429223	-1.2202	0.02912	0.53079	down	-
CSS027455	4.19112	2.06733	0.0291362	0.53079	up	soluble N-ethylmaleimide-sensitive factor adaptor protein 33
CSS043620	0.102399	-3.28772	0.0291552	0.530798	down	urophorphyrin methylase 1
CSS008385	0.246847	-2.01831	0.0292377	0.531488	down	unknown protein; BEST Arabidopsis thaliana protein match is: unknown protein (TAIR:AT2G10930.1); Has 30201 Blast hits to 17322 proteins in 780 species: Archae - 12; Bacteria - 1396; Metazoa - 17338; Fungi - 3422; Plants - 5037; Viruses - 0; Other Eukaryotes - 2996 (source: NCBI BLink).
CSS051442	0.217108	-2.20352	0.029238	0.531488	down	Oxidoreductase, zinc-binding dehydrogenase family protein
CSS034542	0.327318	-1.61124	0.0292692	0.531488	down	phosphoenolpyruvate carboxylase 1
CSS051086	0.431813	-1.21152	0.0292864	0.531488	down	FRA8 homolog
CSS037698	2.97654	1.57364	0.029287	0.531488	up	myo-inositol polyphosphate 5-phosphatase 2
CSS029916	2.18153	1.12534	0.0293531	0.531488	up	unknown protein; INVOLVED IN: response to salt stress; LOCATED IN: chloroplast, plasma membrane, membrane; EXPRESSED IN: 23 plant structures; EXPRESSED DURING: 13 growth stages; BEST Arabidopsis thaliana protein match is: unknown protein (TAIR:AT4G29780.1); Has 1807 Blast hits to 1807 proteins in 277 species: Archae - 0; Bacteria - 0; Metazoa - 736; Fungi - 347; Plants - 385; Viruses - 0; Other E…
CSS022362	0.165242	-2.59734	0.0293539	0.531488	down	ATP phosphoribosyl transferase 2
CSS018952	0.251351	-1.99223	0.0293568	0.531488	down	NHL domain-containing protein
CSS042050	4.87671	2.28591	0.0293642	0.531488	up	Endomembrane protein 70 protein family
CSS014841	6.84594	2.77525	0.0293786	0.531488	up	Late embryogenesis abundant (LEA) hydroxyproline-rich glycoprotein family
CSS024714	0.217619	-2.20012	0.0294101	0.531721	down	RAB GTPase homolog E1B
CSS004726	7.83796	2.97048	0.0294665	0.532341	up	metallothionein 2B
CSS037806	0.135	-2.88896	0.0294899	0.532341	down	EXORDIUM like 2
CSS051843	3.65639	1.87042	0.0295002	0.532341	up	Protein phosphatase 2C family protein
CSS020214	5.63391	2.49414	0.0295319	0.532345	up	alpha/beta-Hydrolases superfamily protein
CSS049431	7.32452	2.87273	0.0295682	0.532345	up	unknown protein; FUNCTIONS IN: molecular_function unknown; INVOLVED IN: biological_process unknown; LOCATED IN: chloroplast; EXPRESSED IN: stem; BEST Arabidopsis thaliana protein match is: unknown protein (TAIR:AT3G18560.1); Has 105 Blast hits to 105 proteins in 13 species: Archae - 0; Bacteria - 0; Metazoa - 0; Fungi - 0; Plants - 105; Viruses - 0; Other Eukaryotes - 0 (source: NCBI BLink).
CSS005223	0.0932626	-3.42256	0.0295877	0.532345	down	unknown protein; FUNCTIONS IN: molecular_function unknown; INVOLVED IN: biological_process unknown; EXPRESSED IN: 20 plant structures; EXPRESSED DURING: 13 growth stages; CONTAINS InterPro DOMAIN/s: Protein of unknown function DUF2499 (InterPro:IPR019634).
CSS011893	7.92888	2.98712	0.0295928	0.532345	up	unknown protein; Has 19420 Blast hits to 10641 proteins in 779 species: Archae - 0; Bacteria - 1003; Metazoa - 10257; Fungi - 1826; Plants - 1570; Viruses - 56; Other Eukaryotes - 4708 (source: NCBI BLink).
CSS038177	0.16893	-2.5655	0.0296076	0.532345	down	zinc finger (Ran-binding) family protein
CSS021534	0.319086	-1.64798	0.0296322	0.532345	down	Zinc finger (C3HC4-type RING finger) family protein
CSS048149	3496.54	11.7717	0.0296364	0.532345	up	Protein of unknown function (DUF3133)
CSS006565	4.75475	2.24937	0.029652	0.532345	up	glutathione S-transferase tau 7
CSS042037	1.84866	0.886483	0.0296717	0.532345	no change	WWE protein-protein interaction domain protein family
CSS051509	0.173489	-2.52709	0.0297058	0.532345	down	domains rearranged methylase 1
CSS040352	9.63196	3.26783	0.029748	0.532345	up	unknown protein; FUNCTIONS IN: molecular_function unknown; INVOLVED IN: response to oxidative stress; LOCATED IN: endomembrane system; EXPRESSED IN: 21 plant structures; EXPRESSED DURING: 13 growth stages; BEST Arabidopsis thaliana protein match is: unknown protein (TAIR:AT2G31940.1); Has 30201 Blast hits to 17322 proteins in 780 species: Archae - 12; Bacteria - 1396; Metazoa - 17338; Fungi - 342…
CSS030563	0.486597	-1.0392	0.0297631	0.532345	down	Carbohydrate-binding-like fold
CSS028856	0.334485	-1.57999	0.0297677	0.532345	down	F-box/RNI-like superfamily protein
CSS032565	186.9	7.54612	0.0297896	0.532345	up	alpha/beta-Hydrolases superfamily protein
CSS047836	10.9616	3.45439	0.0297955	0.532345	up	glutathione S-transferase TAU 24
CSS017555	7.37544	2.88273	0.0298083	0.532345	up	Protein of unknown function (DUF707)
CSS030491	0.691847	-0.531475	0.0298164	0.532345	no change	FAR1-related sequence 5
CSS030226	4.19474	2.06858	0.0298757	0.532681	up	thioredoxin H-type 9
CSS017780	1.52672	0.61044	0.029885	0.532681	no change	-
CSS049342	0.204183	-2.29207	0.029891	0.532681	down	GroES-like family protein
CSS034944	3.33153	1.73619	0.0299459	0.533327	up	cell division cycle 48C
CSS005232	3.30297	1.72376	0.0299712	0.533345	up	ACT domain repeat 8
CSS027402	2.09954	1.07007	0.0299996	0.533345	up	unknown protein; Has 23 Blast hits to 23 proteins in 7 species: Archae - 0; Bacteria - 0; Metazoa - 0; Fungi - 0; Plants - 23; Viruses - 0; Other Eukaryotes - 0 (source: NCBI BLink).
CSS011213	6.02282	2.59044	0.0300384	0.533345	up	gibberellin 2-oxidase 6
CSS008035	5.48204	2.45471	0.0300483	0.533345	up	-
CSS019901	3.86327	1.94982	0.0300518	0.533345	up	WRKY family transcription factor
CSS012381	0.457698	-1.12753	0.0300586	0.533345	down	UDP-Glycosyltransferase superfamily protein
CSS022566	3.3988	1.76503	0.0300945	0.533651	up	unknown protein; FUNCTIONS IN: molecular_function unknown; INVOLVED IN: biological_process unknown; LOCATED IN: cellular_component unknown; Has 22 Blast hits to 22 proteins in 10 species: Archae - 0; Bacteria - 0; Metazoa - 0; Fungi - 0; Plants - 22; Viruses - 0; Other Eukaryotes - 0 (source: NCBI BLink).
CSS009571	1.45319	0.539227	0.0301136	0.53366	no change	-
CSS046650	0.274303	-1.86616	0.0301612	0.53378	down	glutathione S-transferase PHI 2
CSS019754	16.9681	4.08475	0.0301836	0.53378	up	nuclear transport factor 2 (NTF2) family protein / RNA recognition motif (RRM)-containing protein
CSS047160	8.5991	3.10419	0.0301888	0.53378	up	20S proteasome beta subunit G1
CSS030729	1.79827	0.84661	0.0301989	0.53378	no change	MuDR family transposase
CSS052914	6.83249	2.77241	0.0302136	0.53378	up	unknown protein; Has 23 Blast hits to 23 proteins in 7 species: Archae - 0; Bacteria - 0; Metazoa - 0; Fungi - 0; Plants - 23; Viruses - 0; Other Eukaryotes - 0 (source: NCBI BLink).
CSS004664	0.132224	-2.91894	0.0302711	0.534177	down	alpha/beta-Hydrolases superfamily protein
CSS046648	0.356994	-1.48603	0.0302879	0.534177	down	Cytidine/deoxycytidylate deaminase family protein
CSS035424	3.11811	1.64067	0.0302949	0.534177	up	PR5-like receptor kinase
CSS039693	0.0912417	-3.45416	0.0303184	0.534177	down	UDP-glucosyl transferase 85A2
CSS043513	0.120938	-3.04766	0.0303294	0.534177	down	Eukaryotic aspartyl protease family protein
CSS037439	0.210934	-2.24514	0.0303565	0.534327	down	Tetratricopeptide repeat (TPR)-like superfamily protein
CSS003644	9.2722	3.21291	0.0304291	0.535276	up	unknown protein; FUNCTIONS IN: molecular_function unknown; INVOLVED IN: biological_process unknown; LOCATED IN: cellular_component unknown; BEST Arabidopsis thaliana protein match is: unknown protein (TAIR:AT5G26620.1); Has 30201 Blast hits to 17322 proteins in 780 species: Archae - 12; Bacteria - 1396; Metazoa - 17338; Fungi - 3422; Plants - 5037; Viruses - 0; Other Eukaryotes - 2996 (source: NC…
CSS027670	0.116716	-3.09892	0.0305165	0.535772	down	TPX2 (targeting protein for Xklp2) protein family
CSS032137	0.866628	-0.206515	0.0305291	0.535772	no change	MuDR family transposase
CSS017344	2.27144	1.18361	0.0305419	0.535772	up	adenosine/AMP deaminase family protein
CSS050467	3.54676	1.8265	0.0305757	0.535772	up	Ribonuclease H-like superfamily protein
CSS015053	6.38239	2.6741	0.0305953	0.535772	up	hAT dimerisation domain-containing protein / transposase-related
CSS011420	0.238323	-2.06901	0.0306392	0.535772	down	general control non-repressible 3
CSS044873	0.226642	-2.14151	0.0306538	0.535772	down	HXXXD-type acyl-transferase family protein
CSS028401	0.468221	-1.09474	0.0306607	0.535772	down	CRINKLY4 related 1
CSS045069	2.80923	1.49018	0.0306759	0.535772	up	PLANT HOMOLOGOUS TO PARAFIBROMIN
CSS044567	3.36838	1.75206	0.0306953	0.535772	up	Plant protein of unknown function (DUF828)
CSS025937	0.355907	-1.49043	0.0307001	0.535772	down	Dynamin related protein 5A
CSS026743	0.082539	-3.59878	0.0307102	0.535772	down	alpha/beta-Hydrolases superfamily protein
CSS003831	0.0787729	-3.66616	0.0307343	0.535772	down	pseudouridine synthase family protein
CSS030883	61.5713	5.94419	0.0307353	0.535772	up	Stress induced protein
CSS020035	0.200841	-2.31587	0.0307528	0.535772	down	rotamase cyclophilin 2
CSS031352	5.81175	2.53897	0.0307567	0.535772	up	Oleosin family protein
CSS023867	0.164879	-2.60052	0.0307919	0.53606	down	Eukaryotic aspartyl protease family protein
CSS038603	0.595553	-0.747699	0.0308347	0.536478	no change	S-domain-1 29
CSS041334	0.152384	-2.71422	0.0308661	0.536698	down	NAD(P)-binding Rossmann-fold superfamily protein
CSS045870	0.237129	-2.07625	0.0309129	0.536964	down	Haloacid dehalogenase-like hydrolase (HAD) superfamily protein
CSS029217	0.130638	-2.93635	0.030952	0.536964	down	NB-ARC domain-containing disease resistance protein
CSS009099	0.37099	-1.43055	0.03096	0.536964	down	Radical SAM superfamily protein
CSS039770	0.0427229	-4.54885	0.0309673	0.536964	down	-
CSS022393	3.10895	1.63643	0.0310105	0.536964	up	unknown protein; FUNCTIONS IN: molecular_function unknown; INVOLVED IN: biological_process unknown; LOCATED IN: cellular_component unknown; EXPRESSED IN: 24 plant structures; EXPRESSED DURING: 13 growth stages; BEST Arabidopsis thaliana protein match is: unknown protein (TAIR:AT2G24550.1); Has 1807 Blast hits to 1807 proteins in 277 species: Archae - 0; Bacteria - 0; Metazoa - 736; Fungi - 347; P…
CSS053448	0.200938	-2.31518	0.0310149	0.536964	down	LOB domain-containing protein 41
CSS042550	5.72473	2.51721	0.0310204	0.536964	up	unknown protein; FUNCTIONS IN: molecular_function unknown; LOCATED IN: chloroplast; BEST Arabidopsis thaliana protein match is: unknown protein (TAIR:AT1G70900.1); Has 59 Blast hits to 59 proteins in 15 species: Archae - 0; Bacteria - 0; Metazoa - 0; Fungi - 0; Plants - 59; Viruses - 0; Other Eukaryotes - 0 (source: NCBI BLink).
CSS049742	0.229338	-2.12445	0.0310902	0.536964	down	Homeodomain-like superfamily protein
CSS004699	57.8722	5.8548	0.0311249	0.536964	up	basic region/leucine zipper motif 53
CSS013735	0.173862	-2.52399	0.0311628	0.536964	down	FAR1-related sequence 5
CSS001706	1.3852	0.470091	0.0311658	0.536964	no change	CHY-type/CTCHY-type/RING-type Zinc finger protein
CSS023898	0.222027	-2.17119	0.0311766	0.536964	down	WRKY DNA-binding protein 70
CSS015058	2.46113	1.29932	0.031177	0.536964	up	Nucleotide-diphospho-sugar transferases superfamily protein
CSS050139	0.328838	-1.60455	0.0311907	0.536964	down	unknown protein; Has 34 Blast hits to 34 proteins in 10 species: Archae - 0; Bacteria - 0; Metazoa - 0; Fungi - 0; Plants - 34; Viruses - 0; Other Eukaryotes - 0 (source: NCBI BLink).
CSS014872	10.1943	3.3497	0.0311912	0.536964	up	ubiquitin family protein
CSS043583	6.18722	2.62929	0.0311953	0.536964	up	-
CSS025458	0.666704	-0.584882	0.0312151	0.536964	no change	RAB GTPase homolog 8A
CSS049482	0.445097	-1.16781	0.0312188	0.536964	down	DEAD box RNA helicase (PRH75)
CSS008060	0.154477	-2.69453	0.0313201	0.537232	down	non-intrinsic ABC protein 11
CSS030824	0.458953	-1.12358	0.0313496	0.537232	down	glutamine synthetase 2
CSS002217	4.64749	2.21645	0.0313613	0.537232	up	Transducin/WD40 repeat-like superfamily protein
CSS027295	0.355363	-1.49263	0.0313697	0.537232	down	cysteine-rich RLK (RECEPTOR-like protein kinase) 25
CSS034328	0.466851	-1.09897	0.0314103	0.537232	down	4-hydroxy-3-methylbut-2-enyl diphosphate synthase
CSS046430	0.367951	-1.44242	0.0314406	0.537232	down	F-box and associated interaction domains-containing protein
CSS040946	9.67242	3.27388	0.0314429	0.537232	up	indole-3-acetic acid inducible 14
CSS044454	0.540345	-0.888048	0.0314463	0.537232	no change	3-ketoacyl-CoA synthase 17
CSS015884	0.0193668	-5.69027	0.0314645	0.537232	down	FUNCTIONS IN: molecular_function unknown; INVOLVED IN: biological_process unknown; LOCATED IN: chloroplast thylakoid membrane, chloroplast, nucleus, chloroplast envelope; EXPRESSED IN: 22 plant structures; EXPRESSED DURING: 13 growth stages; BEST Arabidopsis thaliana protein match is: glycine-rich protein (TAIR:AT3G59640.2); Has 67 Blast hits to 67 proteins in 20 species: Archae - 0; Bacteria - 4…
CSS035029	0.0518298	-4.27007	0.0314852	0.537232	down	calcium sensing receptor
CSS044562	4.70944	2.23556	0.0314996	0.537232	up	Protein kinase superfamily protein
CSS016267	4.07825	2.02795	0.0315032	0.537232	up	Zinc-binding ribosomal protein family protein
CSS053379	0.290729	-1.78225	0.0315221	0.537232	down	Tetratricopeptide repeat (TPR)-like superfamily protein
CSS053147	2.90706	1.53956	0.0315333	0.537232	up	bifunctional nuclease in basal defense response 1
CSS027903	0.364976	-1.45412	0.0315574	0.537232	down	Tetratricopeptide repeat (TPR)-like superfamily protein
CSS039764	0.309536	-1.69182	0.0315597	0.537232	down	Aluminium activated malate transporter family protein
CSS002337	12.6082	3.65629	0.0315657	0.537232	up	Ribosomal protein L34e superfamily protein
CSS008692	0.474321	-1.07606	0.0315811	0.537232	down	3-oxo-5-alpha-steroid 4-dehydrogenase family protein
CSS004821	6.87949	2.7823	0.0316251	0.537232	up	stromal cell-derived factor 2-like protein precursor
CSS040683	0.371217	-1.42966	0.031627	0.537232	down	semialdehyde dehydrogenase family protein
CSS009397	4.82343	2.27006	0.0316531	0.537232	up	Plant VAMP (vesicle-associated membrane protein) family protein
CSS006338	0.315163	-1.66583	0.0316544	0.537232	down	Tetratricopeptide repeat (TPR)-like superfamily protein
CSS021488	0.177455	-2.49448	0.031674	0.537232	down	C2H2-like zinc finger protein
CSS030487	2.74419	1.45638	0.0317178	0.537232	up	SIGNAL PEPTIDE PEPTIDASE-LIKE 4
CSS051682	0.257721	-1.95612	0.0317244	0.537232	down	ornithine carbamoyltransferase
CSS052477	0.267597	-1.90187	0.0317358	0.537232	down	lycopene cyclase
CSS030044	0.0874939	-3.51467	0.0317409	0.537232	down	Translation elongation factor EFG/EF2 protein
CSS010900	0.215375	-2.21508	0.0317713	0.537429	down	unknown protein; Has 4478 Blast hits to 355 proteins in 82 species: Archae - 0; Bacteria - 29; Metazoa - 379; Fungi - 125; Plants - 120; Viruses - 25; Other Eukaryotes - 3800 (source: NCBI BLink).
CSS033492	4.32987	2.11432	0.0318803	0.538442	up	mitogen-activated protein kinase 3
CSS016302	0.338991	-1.56068	0.0319237	0.538442	down	Cyclophilin-like peptidyl-prolyl cis-trans isomerase family protein
CSS033472	0.310239	-1.68855	0.0319246	0.538442	down	unknown protein; Has 44 Blast hits to 44 proteins in 12 species: Archae - 0; Bacteria - 0; Metazoa - 0; Fungi - 0; Plants - 44; Viruses - 0; Other Eukaryotes - 0 (source: NCBI BLink).
CSS046616	0.162372	-2.62262	0.0319265	0.538442	down	O-Glycosyl hydrolases family 17 protein
CSS050929	0.171043	-2.54757	0.0319495	0.538442	down	Mitochondrial substrate carrier family protein
CSS023798	0.140697	-2.82934	0.0319563	0.538442	down	movement protein binding protein 2C
CSS047828	0.123788	-3.01405	0.0319628	0.538442	down	Leucine-rich repeat protein kinase family protein
CSS022548	0.256223	-1.96453	0.0319818	0.538445	down	unknown protein; Has 444 Blast hits to 358 proteins in 107 species: Archae - 0; Bacteria - 20; Metazoa - 179; Fungi - 26; Plants - 38; Viruses - 2; Other Eukaryotes - 179 (source: NCBI BLink).
CSS036620	7.07875	2.82349	0.0320229	0.538754	up	Haloacid dehalogenase-like hydrolase (HAD) superfamily protein
CSS022521	3.24231	1.69702	0.0320643	0.538754	up	Ribosomal protein S12/S23 family protein
CSS043593	0.419256	-1.2541	0.0320849	0.538754	down	S-adenosyl-L-methionine-dependent methyltransferases superfamily protein
CSS007583	4.8087	2.26565	0.0321067	0.538754	up	emp24/gp25L/p24 family/GOLD family protein
CSS030100	4.03188	2.01145	0.0321081	0.538754	up	VH1-interacting kinase
CSS027200	0.132446	-2.91652	0.0321131	0.538754	down	unknown protein; BEST Arabidopsis thaliana protein match is: unknown protein (TAIR:AT1G15260.1); Has 26 Blast hits to 26 proteins in 7 species: Archae - 0; Bacteria - 0; Metazoa - 0; Fungi - 0; Plants - 26; Viruses - 0; Other Eukaryotes - 0 (source: NCBI BLink).
CSS044907	0.366057	-1.44986	0.0321623	0.538767	down	presequence protease 2
CSS017994	63.2312	5.98257	0.0321728	0.538767	up	Protein of unknown function, DUF584
CSS018981	18.9044	4.24065	0.0322161	0.538767	up	cytochrome P450, family 71, subfamily B, polypeptide 10
CSS033520	5.20699	2.38045	0.0322188	0.538767	up	unknown protein; BEST Arabidopsis thaliana protein match is: unknown protein (TAIR:AT3G05830.1); Has 35333 Blast hits to 34131 proteins in 2444 species: Archae - 798; Bacteria - 22429; Metazoa - 974; Fungi - 991; Plants - 531; Viruses - 0; Other Eukaryotes - 9610 (source: NCBI BLink).
CSS015987	0.217133	-2.20335	0.0322253	0.538767	down	Transketolase
CSS034949	0.554032	-0.85196	0.0322267	0.538767	no change	Methyltransferase MT-A70 family protein
CSS049022	0.371433	-1.42883	0.0322827	0.539389	down	solute:sodium symporters;urea transmembrane transporters
CSS015009	0.225297	-2.1501	0.0323103	0.53942	down	arogenate dehydratase 6
CSS013725	1.56293	0.644253	0.0323222	0.53942	no change	MMS ZWEI homologue 3
CSS028812	0.488177	-1.03452	0.0323631	0.539736	down	DNA/RNA-binding protein Kin17, conserved region
CSS005789	0.169282	-2.5625	0.0323917	0.539736	down	male gametophyte defective 3
CSS022201	1.80774	0.854186	0.0323977	0.539736	no change	RmlC-like cupins superfamily protein
CSS008507	0.247383	-2.01518	0.0324303	0.539847	down	Eukaryotic aspartyl protease family protein
CSS023275	3.47855	1.79849	0.0324421	0.539847	up	PHYTOSULFOKINE 3 PRECURSOR
CSS023349	28.0715	4.81103	0.0324854	0.54006	up	plant natriuretic peptide A
CSS000307	1.18683	0.247111	0.0325324	0.54006	no change	MuDR family transposase
CSS019010	3.45191	1.78739	0.0325491	0.54006	up	D-isomer specific 2-hydroxyacid dehydrogenase family protein
CSS050003	0.23451	-2.09228	0.0325571	0.54006	down	Ypt/Rab-GAP domain of gyp1p superfamily protein
CSS016651	0.390062	-1.35822	0.0325749	0.54006	down	Tetratricopeptide repeat (TPR)-like superfamily protein
CSS039198	0.198951	-2.32951	0.0325959	0.54006	down	Xanthine/uracil permease family protein
CSS003315	3.31427	1.72869	0.0326014	0.54006	up	ralf-like 33
CSS035407	0.207464	-2.26907	0.0326057	0.54006	down	NSP-interacting kinase 1
CSS001892	0.458043	-1.12644	0.0326424	0.540355	down	ribosomal protein S1
CSS003284	3.1592	1.65956	0.032724	0.541364	up	Mitochondrial import inner membrane translocase subunit Tim17/Tim22/Tim23 family protein
CSS014378	0.373461	-1.42097	0.0327412	0.541364	down	farnesylcysteine lyase
CSS040913	0.0564712	-4.14634	0.0328052	0.542097	down	dehydroquinate dehydratase, putative / shikimate dehydrogenase, putative
CSS005564	0.0928948	-3.42826	0.0328578	0.542097	down	UDP-Glycosyltransferase superfamily protein
CSS035214	0.929196	-0.105945	0.0328725	0.542097	no change	photosynthetic electron transfer A
CSS016043	4.5744	2.19358	0.0328826	0.542097	up	metallothionein 2A
CSS006702	5.97137	2.57806	0.0328848	0.542097	up	Nuclear transport factor 2 (NTF2) family protein
CSS027399	1.22697	0.295105	0.0329009	0.542097	no change	root hair specific 12
CSS048721	0.100607	-3.31319	0.0329181	0.542097	down	Major facilitator superfamily protein
CSS020873	10.7967	3.43252	0.0329683	0.542395	up	RNA-binding (RRM/RBD/RNP motifs) family protein
CSS030286	0.288331	-1.7942	0.032974	0.542395	down	CONTAINS InterPro DOMAIN/s: Beta-Casp domain (InterPro:IPR022712); BEST Arabidopsis thaliana protein match is: cleavage and polyadenylation specificity factor 73 kDa subunit-II (TAIR:AT2G01730.1); Has 624 Blast hits to 615 proteins in 160 species: Archae - 54; Bacteria - 6; Metazoa - 333; Fungi - 44; Plants - 93; Viruses - 0; Other Eukaryotes - 94 (source: NCBI BLink).
CSS030779	0.139084	-2.84597	0.0330014	0.542506	down	ATP binding microtubule motor family protein
CSS014198	6.27474	2.64956	0.0330186	0.542506	up	Inositol 1,3,4-trisphosphate 5/6-kinase family protein
CSS037538	0.447012	-1.16162	0.033086	0.543169	down	Kinase-related protein of unknown function (DUF1296)
CSS026710	0.240839	-2.05386	0.0330969	0.543169	down	Protein of unknown function (DUF2921)
CSS049044	0.220048	-2.18411	0.0331276	0.54322	down	FASCICLIN-like arabinogalactan protein 17 precursor
CSS003671	0.306911	-1.70411	0.0331603	0.54322	down	RNA 3'-terminal phosphate cyclase/enolpyruvate transferase, alpha/beta
CSS001891	0.212408	-2.23509	0.0331753	0.54322	down	myb domain protein 108
CSS021253	0.322225	-1.63386	0.0332081	0.54322	down	microtubule-associated protein 65-8
CSS042213	0.300205	-1.73598	0.0332273	0.54322	down	Ribonuclease H-like superfamily protein
CSS025009	2.0431	1.03076	0.0332328	0.54322	up	Arabidopsis Inositol phosphorylceramide synthase 1
CSS018891	4.50743	2.17231	0.0332422	0.54322	up	myb domain protein 63
CSS021102	0.267016	-1.905	0.0332541	0.54322	down	Mitochondrial transcription termination factor family protein
CSS024379	3.34688	1.74282	0.0332708	0.54322	up	Protein of unknown function (DUF506)
CSS015284	1.58461	0.664124	0.0333016	0.543413	no change	RNI-like superfamily protein
CSS049343	4.26734	2.09334	0.0333535	0.543951	up	ferredoxin-related
CSS007075	0.250166	-1.99904	0.033401	0.544096	down	GATA transcription factor 26
CSS023301	0.268458	-1.89723	0.0334305	0.544096	down	B-box type zinc finger protein with CCT domain
CSS030053	0.229683	-2.12228	0.0334419	0.544096	down	SLOW GROWTH 1
CSS030614	3.07227	1.61931	0.0334987	0.544096	up	Protein of unknown function (DUF1677)
CSS032946	3.35966	1.74831	0.0335379	0.544096	up	cytochrome C oxidase 6B
CSS024496	0.0032355	-8.27179	0.0335427	0.544096	down	-
CSS012760	0.0808014	-3.62948	0.0335673	0.544096	down	Sec14p-like phosphatidylinositol transfer family protein
CSS028292	1.71862	0.78125	0.0335833	0.544096	no change	Protein kinase superfamily protein
CSS026898	0.180495	-2.46997	0.0335864	0.544096	down	FtsH extracellular protease family
CSS024976	0.193663	-2.36838	0.0335924	0.544096	down	Endomembrane protein 70 protein family
CSS039103	8.42469	3.07462	0.0336711	0.544096	up	unknown protein; BEST Arabidopsis thaliana protein match is: unknown protein (TAIR:AT3G51940.1); Has 30201 Blast hits to 17322 proteins in 780 species: Archae - 12; Bacteria - 1396; Metazoa - 17338; Fungi - 3422; Plants - 5037; Viruses - 0; Other Eukaryotes - 2996 (source: NCBI BLink).
CSS039100	2.07997	1.05657	0.0337111	0.544096	up	unknown protein; BEST Arabidopsis thaliana protein match is: unknown protein (TAIR:AT2G41451.1); Has 94 Blast hits to 94 proteins in 31 species: Archae - 0; Bacteria - 12; Metazoa - 0; Fungi - 0; Plants - 77; Viruses - 0; Other Eukaryotes - 5 (source: NCBI BLink).
CSS031993	0.424287	-1.23689	0.0337474	0.544096	down	O-fucosyltransferase family protein
CSS003246	0.132446	-2.91652	0.03375	0.544096	down	Signal transduction histidine kinase, hybrid-type, ethylene sensor
CSS045231	12.3684	3.62859	0.0338229	0.544096	up	NAD(P)-binding Rossmann-fold superfamily protein
CSS038298	2.92285	1.54737	0.0338281	0.544096	up	fatty acid desaturase 8
CSS042666	26.01	4.70099	0.0338444	0.544096	up	centrin2
CSS049199	3.30986	1.72677	0.0338754	0.544096	up	alpha/beta-Hydrolases superfamily protein
CSS016030	0.0983726	-3.3456	0.0338936	0.544096	down	trigger factor type chaperone family protein
CSS046643	0.360758	-1.47089	0.0339008	0.544096	down	beta-amylase 2
CSS024946	0.185277	-2.43225	0.0339137	0.544096	down	Chloroplast-targeted copper chaperone protein
CSS016379	3.04051	1.60431	0.033934	0.544096	up	hAT dimerisation domain-containing protein / transposase-related
CSS050517	0.302535	-1.72482	0.0339606	0.544096	down	non-intrinsic ABC protein 6
CSS025979	3.59181	1.84471	0.033975	0.544096	up	EamA-like transporter family
CSS029740	0.16297	-2.61732	0.0339904	0.544096	down	basic helix-loop-helix (bHLH) DNA-binding superfamily protein
CSS044318	1.91809	0.93967	0.0340157	0.544096	no change	Transcription initiation factor TFIIE, beta subunit
CSS025650	5.17473	2.37148	0.0340549	0.544096	up	Protein of unknown function, DUF584
CSS005763	4.06712	2.02401	0.0340602	0.544096	up	unknown protein; FUNCTIONS IN: molecular_function unknown; INVOLVED IN: N-terminal protein myristoylation; LOCATED IN: cellular_component unknown; BEST Arabidopsis thaliana protein match is: unknown protein (TAIR:AT5G17350.1); Has 137 Blast hits to 137 proteins in 11 species: Archae - 0; Bacteria - 0; Metazoa - 0; Fungi - 0; Plants - 137; Viruses - 0; Other Eukaryotes - 0 (source: NCBI BLink).
CSS039951	3.79176	1.92287	0.0341071	0.544096	up	COBRA-like protein-7 precursor
CSS016896	0.142061	-2.81542	0.0341441	0.544096	down	Transmembrane amino acid transporter family protein
CSS023263	0.0617757	-4.01682	0.0341528	0.544096	down	Immunoglobulin E-set superfamily protein
CSS033904	10.8091	3.43418	0.0341921	0.544096	up	DROUGHT SENSITIVE 1
CSS033213	0.211618	-2.24046	0.0342233	0.544096	down	Tetratricopeptide repeat (TPR)-like superfamily protein
CSS035814	1.21655	0.282796	0.0342247	0.544096	no change	MuDR family transposase
CSS031291	0.161576	-2.62972	0.0342377	0.544096	down	ARM repeat superfamily protein
CSS026398	7.76723	2.9574	0.0342382	0.544096	up	suppressor of npr1-1 constitutive 4
CSS048952	0.089359	-3.48424	0.0342475	0.544096	down	Plant invertase/pectin methylesterase inhibitor superfamily
CSS034323	0.350653	-1.51188	0.0342581	0.544096	down	beta-galactosidase 8
CSS038975	0.362415	-1.46429	0.034268	0.544096	down	Protein of unknown function, DUF647
CSS042718	0.240294	-2.05713	0.0342696	0.544096	down	2-oxoglutarate (2OG) and Fe(II)-dependent oxygenase superfamily protein
CSS016351	3.23268	1.69273	0.0342833	0.544096	up	-
CSS011735	0.532539	-0.909041	0.0343207	0.544096	no change	DNA GYRASE B2
CSS019040	0.186319	-2.42415	0.0343307	0.544096	down	basic helix-loop-helix (bHLH) DNA-binding superfamily protein
CSS014687	0.0167401	-5.90055	0.0343334	0.544096	down	phenylalanyl-tRNA synthetase, putative / phenylalanine--tRNA ligase, putative
CSS032032	0.629066	-0.668716	0.03436	0.544096	no change	-
CSS022144	0.142429	-2.81168	0.0343631	0.544096	down	Plant protein of unknown function (DUF247)
CSS031749	0.440275	-1.18352	0.0343642	0.544096	down	hAT dimerisation domain-containing protein
CSS044550	0.207469	-2.26903	0.0343659	0.544096	down	Tetratricopeptide repeat (TPR)-like superfamily protein
CSS038073	2.81561	1.49345	0.0343691	0.544096	up	histone deacetylase 9
CSS001574	5.19561	2.37729	0.0343831	0.544096	up	myb domain protein 15
CSS005802	0.351971	-1.50647	0.034385	0.544096	down	NAD-dependent malic enzyme 2
CSS046667	0.238888	-2.06559	0.0343867	0.544096	down	sequence-specific DNA binding transcription factors
CSS000074	2.5247	1.33611	0.0344239	0.544096	up	alpha/beta-Hydrolases superfamily protein
CSS007437	2.09299	1.06556	0.0344467	0.544096	up	mechanosensitive channel of small conductance-like 6
CSS021237	5.4984	2.45901	0.0344692	0.544096	up	glycosylphosphatidylinositol-anchored lipid protein transfer 1
CSS011305	4.34963	2.12089	0.0344789	0.544096	up	Yippee family putative zinc-binding protein
CSS002431	0.15786	-2.66328	0.0344958	0.544096	down	Glycosyl hydrolase superfamily protein
CSS027256	0.1353	-2.88576	0.0345116	0.544096	down	cofactor assembly of complex C
CSS032916	0.286261	-1.8046	0.0345216	0.544096	down	cellulose synthase-like B4
CSS025726	3.33437	1.73741	0.0345463	0.544096	up	seven in absentia of Arabidopsis 2
CSS025998	3.2665	1.70774	0.0345668	0.544096	up	Cysteine proteinases superfamily protein
CSS012911	0.627033	-0.673388	0.0345798	0.544096	no change	unknown protein; FUNCTIONS IN: molecular_function unknown; INVOLVED IN: biological_process unknown; LOCATED IN: chloroplast; EXPRESSED IN: 16 plant structures; EXPRESSED DURING: 9 growth stages; BEST Arabidopsis thaliana protein match is: unknown protein (TAIR:AT1G16630.1); Has 1844 Blast hits to 1256 proteins in 271 species: Archae - 6; Bacteria - 283; Metazoa - 434; Fungi - 153; Plants - 91; Vi…
CSS023609	0.320505	-1.64158	0.0345989	0.544096	down	Protein of unknown function (DUF810)
CSS005045	5.3327	2.41487	0.0346001	0.544096	up	ubiquiting-conjugating enzyme 2
CSS051761	0.223982	-2.15855	0.0346056	0.544096	down	Eukaryotic aspartyl protease family protein
CSS012420	1.72988	0.790672	0.0346434	0.544096	no change	unknown protein; Has 2862 Blast hits to 2331 proteins in 349 species: Archae - 6; Bacteria - 408; Metazoa - 833; Fungi - 223; Plants - 134; Viruses - 7; Other Eukaryotes - 1251 (source: NCBI BLink).
CSS024761	0.521656	-0.938829	0.0346643	0.544096	no change	ubiquitin activating enzyme 2
CSS044933	7.10374	2.82858	0.0346715	0.544096	up	AUX/IAA transcriptional regulator family protein
CSS016103	0.452543	-1.14387	0.0347512	0.544096	down	ferric reduction oxidase 8
CSS023590	0.121394	-3.04223	0.0347683	0.544096	down	Ribosomal protein L7Ae/L30e/S12e/Gadd45 family protein
CSS042792	0.23368	-2.09739	0.0347731	0.544096	down	Protein of Unknown Function (DUF239)
CSS003104	0.52982	-0.916425	0.0348069	0.544096	no change	-
CSS031167	0.234848	-2.0902	0.0348135	0.544096	down	Exostosin family protein
CSS009411	0.409937	-1.28653	0.0348263	0.544096	down	Duplicated homeodomain-like superfamily protein
CSS008142	0.31549	-1.66433	0.0348472	0.544096	down	Transcriptional coactivator/pterin dehydratase
CSS028097	0.00972192	-6.68454	0.0348661	0.544096	down	unknown protein; Has 30201 Blast hits to 17322 proteins in 780 species: Archae - 12; Bacteria - 1396; Metazoa - 17338; Fungi - 3422; Plants - 5037; Viruses - 0; Other Eukaryotes - 2996 (source: NCBI BLink).
CSS026545	0.450323	-1.15097	0.0349103	0.544096	down	peroxisomal adenine nucleotide carrier 1
CSS015492	0.272654	-1.87486	0.0349432	0.544096	down	Ribosomal protein S21 family protein
CSS045345	0.243147	-2.0401	0.0349531	0.544096	down	Protein of unknown function (DUF179)
CSS000544	3.79396	1.92371	0.03508	0.544096	up	E3 ubiquitin ligase SCF complex subunit SKP1/ASK1 family protein
CSS044252	0.356095	-1.48967	0.0351239	0.544096	down	lipid-binding serum glycoprotein family protein
CSS048151	0.275595	-1.85938	0.0351248	0.544096	down	-
CSS021811	0.407242	-1.29604	0.0351374	0.544096	down	Protein of unknown function, DUF647
CSS028191	0.563586	-0.827292	0.0351757	0.544096	no change	Plant protein of unknown function (DUF869)
CSS001928	0.316285	-1.6607	0.0351847	0.544096	down	Ankyrin repeat family protein
CSS012796	3.64987	1.86785	0.0352268	0.544096	up	60S acidic ribosomal protein family
CSS028937	0.423161	-1.24072	0.0352337	0.544096	down	unknown protein; BEST Arabidopsis thaliana protein match is: unknown protein (TAIR:AT1G32920.1); Has 35333 Blast hits to 34131 proteins in 2444 species: Archae - 798; Bacteria - 22429; Metazoa - 974; Fungi - 991; Plants - 531; Viruses - 0; Other Eukaryotes - 9610 (source: NCBI BLink).
CSS009883	0.740924	-0.432603	0.0352394	0.544096	no change	exocyst complex component sec5
CSS011677	0.316433	-1.66003	0.0352503	0.544096	down	F-box/RNI-like superfamily protein
CSS032854	3.66018	1.87192	0.0352619	0.544096	up	embryonic cell protein 63
CSS009676	0.304784	-1.71414	0.0352821	0.544096	down	Leucine-rich repeat (LRR) family protein
CSS002350	0.225419	-2.14932	0.0352964	0.544096	down	Sucrase/ferredoxin-like family protein
CSS041751	0.715082	-0.48382	0.0353033	0.544096	no change	Plant protein of unknown function (DUF247)
CSS021542	0.332073	-1.59043	0.0353238	0.544096	down	NPR1-like protein 3
CSS043070	3.49339	1.80463	0.0353256	0.544096	up	arginine decarboxylase 2
CSS049087	0.322137	-1.63425	0.0353286	0.544096	down	F-box/RNI-like/FBD-like domains-containing protein
CSS024258	14.7783	3.88541	0.0353393	0.544096	up	WRKY DNA-binding protein 51
CSS030244	0.377356	-1.406	0.035346	0.544096	down	Integrase-type DNA-binding superfamily protein
CSS044241	3.07496	1.62057	0.0353545	0.544096	up	GDSL-like Lipase/Acylhydrolase superfamily protein
CSS040485	0.182732	-2.4522	0.0353688	0.544096	down	unknown protein; LOCATED IN: chloroplast; EXPRESSED IN: 22 plant structures; EXPRESSED DURING: 13 growth stages; BEST Arabidopsis thaliana protein match is: unknown protein (TAIR:AT2G19390.1); Has 30201 Blast hits to 17322 proteins in 780 species: Archae - 12; Bacteria - 1396; Metazoa - 17338; Fungi - 3422; Plants - 5037; Viruses - 0; Other Eukaryotes - 2996 (source: NCBI BLink).
CSS049760	0.0315027	-4.98838	0.0353883	0.544096	down	unknown protein; BEST Arabidopsis thaliana protein match is: unknown protein (TAIR:AT1G52270.1); Has 30201 Blast hits to 17322 proteins in 780 species: Archae - 12; Bacteria - 1396; Metazoa - 17338; Fungi - 3422; Plants - 5037; Viruses - 0; Other Eukaryotes - 2996 (source: NCBI BLink).
CSS010730	9.64014	3.26905	0.035423	0.544096	up	serine/threonine protein kinase 1
CSS036488	0.14869	-2.74962	0.0354292	0.544096	down	Plant invertase/pectin methylesterase inhibitor superfamily
CSS044984	0.126423	-2.98367	0.0354378	0.544096	down	Leucine-rich repeat (LRR) family protein
CSS033248	0.141797	-2.8181	0.0354787	0.544096	down	Leucine-rich repeat protein kinase family protein
CSS027875	2.65963	1.41123	0.0354852	0.544096	up	calmodulin-domain protein kinase 5
CSS051704	0.116685	-3.0993	0.0354897	0.544096	down	transcription factor-related
CSS008941	7.58578	2.9233	0.0354985	0.544096	up	calmodulin-binding family protein
CSS018046	0.375553	-1.41291	0.0355017	0.544096	down	glutamine synthase clone R1
CSS033491	0.0480778	-4.37848	0.0355279	0.544096	down	related to AP2.7
CSS045451	0.344938	-1.53559	0.0355287	0.544096	down	YEATS family protein
CSS045898	4.59282	2.19938	0.0355379	0.544096	up	SNARE associated Golgi protein family
CSS040399	0.298086	-1.7462	0.0355409	0.544096	down	glycosyl hydrolase 9C2
CSS019975	3.25765	1.70383	0.0355429	0.544096	up	PR5-like receptor kinase
CSS005682	0.148796	-2.74859	0.0355473	0.544096	down	Ribose 5-phosphate isomerase, type A protein
CSS005762	0.129196	-2.95236	0.0355935	0.544113	down	Adenine nucleotide alpha hydrolases-like superfamily protein
CSS053086	152.688	7.25444	0.035604	0.544113	up	Pollen Ole e 1 allergen and extensin family protein
CSS048216	0.132476	-2.9162	0.0356054	0.544113	down	Mitochondrial transcription termination factor family protein
CSS027115	0.415914	-1.26564	0.0356764	0.544907	down	lipid phosphate phosphatase 2
CSS028234	0.288524	-1.79324	0.0357253	0.545105	down	BEST Arabidopsis thaliana protein match is: Hydroxyproline-rich glycoprotein family protein (TAIR:AT1G61080.1); Has 579 Blast hits to 567 proteins in 152 species: Archae - 0; Bacteria - 68; Metazoa - 159; Fungi - 113; Plants - 172; Viruses - 0; Other Eukaryotes - 67 (source: NCBI BLink).
CSS003811	0.396687	-1.33393	0.0357274	0.545105	down	Leucine-rich receptor-like protein kinase family protein
CSS049168	1.43611	0.522167	0.0357484	0.545134	no change	ARF-GAP domain 5
CSS050385	0.231714	-2.10958	0.0357747	0.545246	down	Pentatricopeptide repeat (PPR) superfamily protein
CSS025729	3.83593	1.93958	0.0359623	0.547557	up	hAT dimerisation domain-containing protein
CSS031041	16.8857	4.07773	0.0359826	0.547557	up	myb domain protein 116
CSS029512	0.192114	-2.37996	0.0359888	0.547557	down	Phosphoglycerate mutase family protein
CSS010983	0.126605	-2.9816	0.0360028	0.547557	down	Pentatricopeptide repeat (PPR) superfamily protein
CSS039556	0.4234	-1.23991	0.0360221	0.547558	down	DEA(D/H)-box RNA helicase family protein
CSS026091	179.41	7.48712	0.0360527	0.547573	up	Bifunctional inhibitor/lipid-transfer protein/seed storage 2S albumin superfamily protein
CSS015867	44416.3	15.4388	0.0360868	0.547573	up	ATPase E1-E2 type family protein / haloacid dehalogenase-like hydrolase family protein
CSS036934	0.150007	-2.7369	0.0361089	0.547573	down	RING/U-box superfamily protein
CSS023797	4.87462	2.28529	0.0361198	0.547573	up	BSD domain-containing protein
CSS039143	19.6526	4.29665	0.0361343	0.547573	up	-
CSS001711	1.20607	0.270309	0.0361703	0.547573	no change	Leucine-rich repeat receptor-like protein kinase family protein
CSS044339	4.1515	2.05363	0.0362089	0.547573	up	wall-associated kinase 2
CSS017040	0.601215	-0.734048	0.0363159	0.547573	no change	AMP-dependent synthetase and ligase family protein
CSS046486	0.176834	-2.49953	0.0363437	0.547573	down	phosphatidyl inositol monophosphate 5 kinase
CSS046317	0.478831	-1.06241	0.0363693	0.547573	down	Heat shock protein DnaJ, N-terminal with domain of unknown function (DUF1977)
CSS027884	0.182207	-2.45635	0.0363783	0.547573	down	Mitochondrial transcription termination factor family protein
CSS046803	3.96396	1.98694	0.0364125	0.547573	up	calmodulin like 42
CSS025069	0.172302	-2.53699	0.0364222	0.547573	down	Rho termination factor
CSS030897	2.22124	1.15137	0.0364385	0.547573	up	Tyrosine transaminase family protein
CSS018956	0.77839	-0.361435	0.0364493	0.547573	no change	Peroxidase superfamily protein
CSS013249	0.5053	-0.984789	0.0364575	0.547573	no change	senescence-associated E3 ubiquitin ligase 1
CSS014876	0.423715	-1.23883	0.0364884	0.547573	down	BTB/POZ domain-containing protein
CSS032086	7.37359	2.88237	0.0364972	0.547573	up	Protein kinase family protein with leucine-rich repeat domain
CSS021554	0.260689	-1.9396	0.0365077	0.547573	down	SWAP (Suppressor-of-White-APricot)/surp RNA-binding domain-containing protein
CSS017201	0.280315	-1.83488	0.0365143	0.547573	down	ubiquitin-conjugating enzyme 11
CSS039102	0.264965	-1.91613	0.0365433	0.547573	down	WD-40 repeat family protein / small nuclear ribonucleoprotein Prp4p-related
CSS010208	0.174513	-2.5186	0.0365549	0.547573	down	unknown protein; FUNCTIONS IN: molecular_function unknown; INVOLVED IN: biological_process unknown; LOCATED IN: endomembrane system; EXPRESSED IN: sperm cell; Has 1807 Blast hits to 1807 proteins in 277 species: Archae - 0; Bacteria - 0; Metazoa - 736; Fungi - 347; Plants - 385; Viruses - 0; Other Eukaryotes - 339 (source: NCBI BLink).
CSS022638	3.03949	1.60383	0.0365592	0.547573	up	basic region/leucine zipper transcription factor 16
CSS037693	0.217531	-2.20071	0.0365659	0.547573	down	PENTATRICOPEPTIDE REPEAT 596
CSS026047	3.03419	1.60131	0.0365672	0.547573	up	Protein of unknown function (DUF1264)
CSS051837	2.0487	1.03471	0.036575	0.547573	up	NAD(P)-binding Rossmann-fold superfamily protein
CSS031654	0.143705	-2.79882	0.0365753	0.547573	down	Argonaute family protein
CSS006478	1.0593	0.0831062	0.0365829	0.547573	no change	unknown protein; Has 209 Blast hits to 205 proteins in 54 species: Archae - 0; Bacteria - 17; Metazoa - 2; Fungi - 150; Plants - 40; Viruses - 0; Other Eukaryotes - 0 (source: NCBI BLink).
CSS032476	0.446937	-1.16186	0.0365954	0.547573	down	Exostosin family protein
CSS011290	0.384911	-1.3774	0.0365966	0.547573	down	Plant invertase/pectin methylesterase inhibitor superfamily protein
CSS036970	0.148524	-2.75123	0.0366449	0.547628	down	Flavin-binding monooxygenase family protein
CSS019755	1.83859	0.878601	0.0366477	0.547628	no change	Nuclear transport factor 2 (NTF2) family protein with RNA binding (RRM-RBD-RNP motifs) domain
CSS003249	35.5143	5.15033	0.0366577	0.547628	up	vacuolar ATPase subunit F family protein
CSS019419	2.40962	1.26881	0.0367195	0.548266	up	-
CSS025934	7.17047	2.84207	0.036761	0.548599	up	-
CSS047923	5.87801	2.55533	0.0368044	0.54878	up	integral membrane TerC family protein
CSS014995	0.80697	-0.309413	0.0368114	0.54878	no change	Protein kinase superfamily protein
CSS018130	0.213534	-2.22747	0.0368401	0.548824	down	cellulose synthase like E1
CSS029123	22.8156	4.51195	0.0368527	0.548824	up	GRAS family transcription factor
CSS042024	0.274756	-1.86378	0.0369325	0.549247	down	Octicosapeptide/Phox/Bem1p (PB1) domain-containing protein / tetratricopeptide repeat (TPR)-containing protein
CSS031645	0.12982	-2.94541	0.0369759	0.549247	down	DHHC-type zinc finger family protein
CSS026686	0.0929837	-3.42688	0.0369938	0.549247	down	Plant stearoyl-acyl-carrier-protein desaturase family protein
CSS027968	0.4062	-1.29974	0.0370102	0.549247	down	RING/U-box superfamily protein
CSS044831	0.296378	-1.75449	0.0370478	0.549247	down	unknown protein; FUNCTIONS IN: molecular_function unknown; INVOLVED IN: biological_process unknown; LOCATED IN: chloroplast; EXPRESSED IN: 22 plant structures; EXPRESSED DURING: 13 growth stages; Has 30201 Blast hits to 17322 proteins in 780 species: Archae - 12; Bacteria - 1396; Metazoa - 17338; Fungi - 3422; Plants - 5037; Viruses - 0; Other Eukaryotes - 2996 (source: NCBI BLink).
CSS042815	0.594236	-0.750891	0.0370522	0.549247	no change	Plant protein of unknown function (DUF869)
CSS026118	0.160508	-2.63929	0.0370627	0.549247	down	NAD(P)-binding Rossmann-fold superfamily protein
CSS035410	6.00716	2.58668	0.0371037	0.549247	up	INVOLVED IN: 10-formyltetrahydrofolate biosynthetic process, folic acid and derivative biosynthetic process; EXPRESSED IN: 24 plant structures; EXPRESSED DURING: 15 growth stages; CONTAINS InterPro DOMAIN/s: Serine hydrolase (InterPro:IPR005645); BEST Arabidopsis thaliana protein match is: alpha/beta-Hydrolases superfamily protein (TAIR:AT5G65400.1); Has 30201 Blast hits to 17322 proteins in 780 …
CSS029665	0.344303	-1.53825	0.0371639	0.549247	down	Protein of unknown function (DUF674)
CSS025214	0.252746	-1.98424	0.0371655	0.549247	down	CLP protease R subunit 4
CSS020645	27.3363	4.77274	0.0371711	0.549247	up	cytochrome P450, family 94, subfamily C, polypeptide 1
CSS012127	0.135313	-2.88563	0.0371836	0.549247	down	Tetratricopeptide repeat (TPR)-like superfamily protein
CSS045741	0.244868	-2.02993	0.037186	0.549247	down	Copper amine oxidase family protein
CSS049699	2.4828	1.31197	0.0371914	0.549247	up	Protein of unknown function (DUF1000)
CSS027503	2.47332	1.30645	0.0372535	0.549247	up	-
CSS025714	0.276254	-1.85593	0.0372557	0.549247	down	Class II aaRS and biotin synthetases superfamily protein
CSS003525	0.206927	-2.27281	0.0372665	0.549247	down	cysteine-rich RLK (RECEPTOR-like protein kinase) 25
CSS028074	2.28571	1.19264	0.0372953	0.549247	up	unknown protein; FUNCTIONS IN: molecular_function unknown; INVOLVED IN: biological_process unknown; LOCATED IN: endoplasmic reticulum; EXPRESSED IN: 25 plant structures; EXPRESSED DURING: 15 growth stages; BEST Arabidopsis thaliana protein match is: unknown protein (TAIR:AT1G55546.1); Has 49 Blast hits to 49 proteins in 14 species: Archae - 0; Bacteria - 0; Metazoa - 0; Fungi - 0; Plants - 48; Vi…
CSS036651	0.441669	-1.17896	0.0373481	0.549247	down	subtilase family protein
CSS015099	1.26788	0.342417	0.037354	0.549247	no change	-
CSS015165	0.262168	-1.93144	0.0373681	0.549247	down	Protein kinase superfamily protein
CSS013397	10.919	3.44877	0.0373859	0.549247	up	Plant protein of unknown function (DUF641)
CSS037961	0.595616	-0.747546	0.0373924	0.549247	no change	Subtilase family protein
CSS016531	0.242025	-2.04677	0.0374129	0.549247	down	translocon at the outer envelope membrane of chloroplasts 159
CSS000829	10.761	3.42775	0.037442	0.549247	up	unknown protein; FUNCTIONS IN: molecular_function unknown; INVOLVED IN: biological_process unknown; LOCATED IN: endomembrane system; Has 23 Blast hits to 23 proteins in 10 species: Archae - 0; Bacteria - 0; Metazoa - 0; Fungi - 0; Plants - 23; Viruses - 0; Other Eukaryotes - 0 (source: NCBI BLink).
CSS025044	5.66938	2.50319	0.0374816	0.549247	up	alpha/beta-Hydrolases superfamily protein
CSS035710	0.217106	-2.20353	0.0374887	0.549247	down	Oxidoreductase, zinc-binding dehydrogenase family protein
CSS017665	14.8683	3.89417	0.0375097	0.549247	up	-
CSS021957	0.231267	-2.11237	0.0375205	0.549247	down	NB-ARC domain-containing disease resistance protein
CSS037186	1.89052	0.918782	0.0375223	0.549247	no change	Phosphate-responsive 1 family protein
CSS013664	0.378455	-1.40181	0.0375285	0.549247	down	Pectin lyase-like superfamily protein
CSS025576	0.360231	-1.473	0.037569	0.549247	down	P-loop containing nucleoside triphosphate hydrolases superfamily protein
CSS003219	0.28818	-1.79496	0.0375775	0.549247	down	Pentatricopeptide repeat (PPR) superfamily protein
CSS030743	3.18706	1.67223	0.0375781	0.549247	up	Domain of unknown function (DUF543)
CSS009361	0.613738	-0.704306	0.0375853	0.549247	no change	HAESA-like 1
CSS000889	4.80772	2.26535	0.03759	0.549247	up	RNA-binding (RRM/RBD/RNP motifs) family protein
CSS004101	3.48165	1.79977	0.0376094	0.549247	up	casein kinase I-like 3
CSS018970	0.0205747	-5.60299	0.03761	0.549247	down	-
CSS013646	0.0772454	-3.69441	0.0376589	0.549247	down	RING/U-box superfamily protein
CSS041301	3.97004	1.98915	0.037699	0.549247	up	cation exchanger 3
CSS025887	0.0661469	-3.91818	0.0377025	0.549247	down	subtilisin-like serine protease 2
CSS031845	0.187599	-2.41427	0.0377057	0.549247	down	mitogen-activated protein kinase kinase kinase 5
CSS002750	14.149	3.82263	0.0377126	0.549247	up	unknown protein; BEST Arabidopsis thaliana protein match is: unknown protein (TAIR:AT5G35110.1); Has 34 Blast hits to 34 proteins in 7 species: Archae - 0; Bacteria - 0; Metazoa - 1; Fungi - 0; Plants - 33; Viruses - 0; Other Eukaryotes - 0 (source: NCBI BLink).
CSS004487	5.91595	2.56461	0.037725	0.549247	up	Developmental regulator, ULTRAPETALA
CSS006796	0.683199	-0.549621	0.0377591	0.549464	no change	GDSL-like Lipase/Acylhydrolase superfamily protein
CSS032436	0.181837	-2.45928	0.0377963	0.549725	down	UDP-glycosyltransferase 73B4
CSS023871	0.155843	-2.68183	0.0378229	0.549834	down	Subtilase family protein
CSS017219	0.285762	-1.80711	0.0378443	0.549861	down	ubiquitin-specific protease 23
CSS032638	1.18076	0.239711	0.0378651	0.549861	no change	FRS (FAR1 Related Sequences) transcription factor family
CSS006807	0.561429	-0.832826	0.0379	0.549861	no change	Peroxisomal membrane 22 kDa (Mpv17/PMP22) family protein
CSS036000	0.0442712	-4.49749	0.0379203	0.549861	down	response regulator 6
CSS048828	0.518242	-0.948303	0.0379208	0.549861	no change	Adaptin family protein
CSS003006	2.12251	1.08577	0.0379519	0.549905	up	unknown protein; Has 30201 Blast hits to 17322 proteins in 780 species: Archae - 12; Bacteria - 1396; Metazoa - 17338; Fungi - 3422; Plants - 5037; Viruses - 0; Other Eukaryotes - 2996 (source: NCBI BLink).
CSS030040	4.13477	2.04781	0.0379622	0.549905	up	SAUR-like auxin-responsive protein family
CSS038011	0.177164	-2.49684	0.0380288	0.550079	down	calcium-dependent protein kinase 21
CSS028169	0.0690149	-3.85695	0.0381409	0.550079	down	Leucine-rich receptor-like protein kinase family protein
CSS027495	0.168542	-2.56882	0.0381566	0.550079	down	Core-2/I-branching beta-1,6-N-acetylglucosaminyltransferase family protein
CSS031922	2.97822	1.57445	0.03817	0.550079	up	arogenate dehydratase 1
CSS022630	0.488117	-1.0347	0.0381916	0.550079	down	dehydroquinate dehydratase, putative / shikimate dehydrogenase, putative
CSS028048	0.126804	-2.97932	0.038212	0.550079	down	beta-D-xylosidase 4
CSS040768	0.0799175	-3.64535	0.0382274	0.550079	down	-
CSS027142	0.247381	-2.0152	0.0382422	0.550079	down	-
CSS030530	1.19724	0.259715	0.0382541	0.550079	no change	Aminotransferase-like, plant mobile domain family protein
CSS039463	4.25111	2.08784	0.0382597	0.550079	up	SOS3-interacting protein 4
CSS013205	2.9122	1.54211	0.0383092	0.550079	up	Protein kinase superfamily protein
CSS051628	0.251358	-1.99218	0.038315	0.550079	down	S-adenosyl-L-methionine-dependent methyltransferases superfamily protein
CSS010056	0.351341	-1.50906	0.0383277	0.550079	down	Leucine-rich repeat transmembrane protein kinase
CSS052688	0.292739	-1.77231	0.0383391	0.550079	down	unknown protein; FUNCTIONS IN: molecular_function unknown; INVOLVED IN: biological_process unknown; LOCATED IN: plasma membrane, chloroplast; EXPRESSED IN: 23 plant structures; EXPRESSED DURING: 13 growth stages; Has 166 Blast hits to 166 proteins in 41 species: Archae - 0; Bacteria - 0; Metazoa - 112; Fungi - 4; Plants - 36; Viruses - 0; Other Eukaryotes - 14 (source: NCBI BLink).
CSS025322	0.295724	-1.75768	0.0383429	0.550079	down	RNA helicase, ATP-dependent, SK12/DOB1 protein
CSS027334	0.12547	-2.99459	0.0383489	0.550079	down	chromomethylase 3
CSS017043	0.330831	-1.59583	0.0383531	0.550079	down	HIT zinc finger ;PAPA-1-like conserved region
CSS046006	0.0910874	-3.4566	0.0383891	0.550079	down	Expression of the gene is downregulated in the presence of paraquat, an inducer of photoxidative stress.
CSS008781	3.56811	1.83516	0.0383995	0.550079	up	Chaperone DnaJ-domain superfamily protein
[truncated: 26,640 more rows]

## Sheet: W3_vs_W1
Table S3. Differentally expression genes (DEGs) in comparison W3 vs W1.
GeneID	fc	log2FC	pval	qval	regulation	description
CSS028760	0.107	-3.22432	5.58243e-06	0.122457	down	photosynthetic electron transfer C
CSS008840	0.0365297	-4.77479	1.31906e-05	0.122457	down	Auxin-responsive GH3 family protein
CSS001074	0.153847	-2.70043	2.77909e-05	0.122457	down	light harvesting complex photosystem II
CSS030487	4.29491	2.10263	2.8296e-05	0.122457	up	SIGNAL PEPTIDE PEPTIDASE-LIKE 4
CSS018657	0.140515	-2.83121	2.90714e-05	0.122457	down	rubisco activase
CSS049592	0.595363	-0.748159	2.96902e-05	0.122457	no change	Aldolase-type TIM barrel family protein
CSS018237	0.142526	-2.81071	3.35793e-05	0.122457	down	sodium/calcium exchanger family protein / calcium-binding EF hand family protein
CSS029557	0.0641977	-3.96133	3.41974e-05	0.122457	down	fatty acid desaturase 8
CSS029692	0.0493634	-4.34041	5.24945e-05	0.138351	down	alpha/beta-Hydrolases superfamily protein
CSS010368	2.65339	1.40784	5.65515e-05	0.138351	up	Tetratricopeptide repeat (TPR)-like superfamily protein
CSS003483	0.555364	-0.848493	6.22829e-05	0.138351	no change	Prolyl oligopeptidase family protein
CSS024564	2.03203	1.02292	6.39666e-05	0.138351	up	-
CSS048503	4.21081	2.0741	6.82081e-05	0.138351	up	serine acetyltransferase 2;1
CSS045348	0.208701	-2.26049	7.03535e-05	0.138351	down	Rieske (2Fe-2S) domain-containing protein
CSS044136	7.31961	2.87177	7.24427e-05	0.138351	up	ABC-2 type transporter family protein
CSS047135	9.63912	3.2689	0.000106495	0.143339	up	rubisco activase
CSS034054	8.21201	3.03774	0.000110203	0.143339	up	Pentatricopeptide repeat (PPR) superfamily protein
CSS041754	0.0464898	-4.42694	0.000111166	0.143339	down	photosystem II subunit O-2
CSS032774	8.70835	3.1224	0.000113316	0.143339	up	acyl-activating enzyme 7
CSS008863	0.137549	-2.86198	0.000116724	0.143339	down	unknown protein; FUNCTIONS IN: molecular_function unknown; INVOLVED IN: biological_process unknown; LOCATED IN: chloroplast; EXPRESSED IN: 21 plant structures; EXPRESSED DURING: 13 growth stages; BEST Arabidopsis thaliana protein match is: unknown protein (TAIR:AT4G17840.1); Has 42 Blast hits to 42 proteins in 14 species: Archae - 0; Bacteria - 0; Metazoa - 0; Fungi - 0; Plants - 42; Viruses - 0;…
CSS044102	0.554624	-0.850418	0.000118299	0.143339	no change	Protein of unknown function (DUF761)
CSS051420	7.04076	2.81573	0.000123652	0.143339	up	conserved peptide upstream open reading frame 9
CSS030329	2.82863	1.5001	0.000135456	0.143339	up	Ubiquitin-like superfamily protein
CSS014504	0.567365	-0.817652	0.000142126	0.143339	no change	CAP (Cysteine-rich secretory proteins, Antigen 5, and Pathogenesis-related 1 protein) superfamily protein
CSS025381	0.340379	-1.55479	0.000155296	0.143339	down	Homeodomain-like superfamily protein
CSS024523	3.27556	1.71174	0.000169487	0.143339	up	sulfate transporter 4.1
CSS034687	8.13336	3.02385	0.000170279	0.143339	up	tRNA (guanine-N-7) methyltransferase
CSS033366	31.8447	4.99298	0.000171703	0.143339	up	glutamine-dependent asparagine synthase 1
CSS018984	5.26641	2.39682	0.000172085	0.143339	up	Protein kinase superfamily protein
CSS026893	6.58418	2.719	0.000172755	0.143339	up	ENHANCED DOWNY MILDEW 2
CSS009229	0.280831	-1.83223	0.000178329	0.143339	down	Tetratricopeptide repeat (TPR)-like superfamily protein
CSS049914	2.58122	1.36805	0.00018883	0.143339	up	unknown protein; FUNCTIONS IN: molecular_function unknown; INVOLVED IN: biological_process unknown; EXPRESSED IN: 23 plant structures; EXPRESSED DURING: 15 growth stages.
CSS046392	0.210479	-2.24825	0.000191235	0.143339	down	NAD(P)-binding Rossmann-fold superfamily protein
CSS005676	0.0805768	-3.63349	0.000193836	0.143339	down	Protein of unknown function (DUF581)
CSS002316	0.34531	-1.53403	0.000195043	0.143339	down	ADP-ribosylation factor A1F
CSS044892	2.18291	1.12625	0.000198746	0.143339	up	RING/U-box superfamily protein
CSS041155	0.174835	-2.51594	0.000199974	0.143339	down	TCP family transcription factor 4
CSS032145	8.91241	3.15582	0.000200605	0.143339	up	mitogen-activated protein kinase 3
CSS019354	4.41102	2.14111	0.000207174	0.143339	up	ARM repeat superfamily protein
CSS049322	19.139	4.25844	0.000222214	0.143339	up	cytochrome P450, family 87, subfamily A, polypeptide 2
CSS029924	2.28313	1.19101	0.000226835	0.143339	up	ATPase, V1 complex, subunit B protein
CSS001747	9.01263	3.17195	0.000229631	0.143339	up	Transducin/WD40 repeat-like superfamily protein
CSS014370	0.431949	-1.21107	0.000230487	0.143339	down	S-adenosylmethionine synthetase 1
CSS012530	0.146865	-2.76744	0.00023397	0.143339	down	BIG PETAL P
CSS050381	8.70996	3.12267	0.000247921	0.143339	up	conserved peptide upstream open reading frame 10
CSS005602	10.3052	3.3653	0.000250254	0.143339	up	myosin-like protein XIF
CSS016474	4.3853	2.13267	0.000251304	0.143339	up	DYNAMIN-like 1E
CSS024548	0.255599	-1.96805	0.000251397	0.143339	down	unknown protein; FUNCTIONS IN: molecular_function unknown; INVOLVED IN: biological_process unknown; LOCATED IN: chloroplast thylakoid membrane, Golgi apparatus, plasma membrane, membrane; EXPRESSED IN: 25 plant structures; EXPRESSED DURING: 15 growth stages; BEST Arabidopsis thaliana protein match is: unknown protein (TAIR:AT5G65810.1); Has 64 Blast hits to 64 proteins in 11 species: Archae - 0; …
CSS019292	7.833	2.96956	0.000252305	0.143339	up	F-box and associated interaction domains-containing protein
CSS025691	0.17356	-2.52649	0.000253964	0.143339	down	Peptide chain release factor 1
CSS022855	3.22276	1.6883	0.000264151	0.143339	up	NAC (No Apical Meristem) domain transcriptional regulator superfamily protein
CSS043671	0.373718	-1.41998	0.000267573	0.143339	down	indole-3-acetic acid inducible 9
CSS045257	0.110258	-3.18104	0.000268102	0.143339	down	Ribosomal protein L3 family protein
CSS039158	3.47712	1.79789	0.0002723	0.143339	up	Ubiquitin carboxyl-terminal hydrolase-related protein
CSS009194	0.0452397	-4.46627	0.000275199	0.143339	down	HXXXD-type acyl-transferase family protein
CSS016773	0.0228814	-5.44968	0.000304221	0.150098	down	cytochrome P450, family 82, subfamily G, polypeptide 1
CSS040466	0.55681	-0.844742	0.000305481	0.150098	no change	phosphofructokinase 2
CSS033831	9.87292	3.30348	0.00032206	0.150098	up	Bifunctional inhibitor/lipid-transfer protein/seed storage 2S albumin superfamily protein
CSS028292	2.24069	1.16394	0.000329458	0.150098	up	Protein kinase superfamily protein
CSS005426	1.32359	0.404453	0.00033536	0.150098	no change	nudix hydrolase homolog 17
CSS001915	9.52439	3.25163	0.000335427	0.150098	up	Calcium-dependent lipid-binding (CaLB domain) family protein
CSS013319	6.20305	2.63298	0.000337282	0.150098	up	-
CSS041124	2.04279	1.03054	0.000338326	0.150098	up	receptor like protein 6
CSS044195	21.4534	4.42314	0.000338657	0.150098	up	myb domain protein 15
CSS013176	0.317063	-1.65716	0.000346942	0.150098	down	Calcium-binding EF-hand family protein
CSS030163	0.509049	-0.974123	0.000358397	0.150098	no change	gametophytic factor 2
CSS016439	12.3184	3.62275	0.000362772	0.150098	up	Protein kinase superfamily protein
CSS034310	13.9583	3.80305	0.000370216	0.150098	up	SCARECROW-like 14
CSS034583	0.680198	-0.555974	0.000370288	0.150098	no change	unknown protein; BEST Arabidopsis thaliana protein match is: unknown protein (TAIR:AT2G24960.2); Has 791 Blast hits to 465 proteins in 19 species: Archae - 0; Bacteria - 0; Metazoa - 0; Fungi - 17; Plants - 748; Viruses - 0; Other Eukaryotes - 26 (source: NCBI BLink).
CSS042317	2.57753	1.36599	0.000389667	0.150098	up	Pyridoxal phosphate (PLP)-dependent transferases superfamily protein
CSS026324	0.0759741	-3.71835	0.000392017	0.150098	down	2Fe-2S ferredoxin-like superfamily protein
CSS034499	3.22539	1.68948	0.000393855	0.150098	up	Protein kinase superfamily protein
CSS018942	6.09709	2.60812	0.000407191	0.150098	up	sucrose synthase 3
CSS001748	0.224166	-2.15736	0.000409211	0.150098	down	Expressed protein
CSS030040	0.0525561	-4.25	0.000409649	0.150098	down	SAUR-like auxin-responsive protein family
CSS047918	2.62863	1.39431	0.000410156	0.150098	up	Dynamin related protein 4C
CSS014110	12.5108	3.6451	0.000414222	0.150098	up	receptor like protein 15
CSS007701	0.2223	-2.16942	0.000419278	0.150098	down	UDP-glucosyl transferase 73C1
CSS022685	0.442369	-1.17668	0.000426271	0.150098	down	ribosomal protein large subunit 16A
CSS009308	5.56346	2.47598	0.000433066	0.150098	up	tonoplast dicarboxylate transporter
CSS019874	0.101864	-3.29529	0.000434723	0.150098	down	beta-galactosidase 3
CSS013987	21.3431	4.4157	0.000441041	0.150098	up	allene oxide synthase
CSS041906	0.0449686	-4.47494	0.000450695	0.150098	down	GDSL lipase 1
CSS016330	1.91277	0.935662	0.000457005	0.150098	no change	alpha/beta-Hydrolases superfamily protein
CSS047664	0.203783	-2.29489	0.000460379	0.150098	down	myb domain protein 4
CSS048543	4.35743	2.12348	0.000476925	0.150098	up	RNA-dependent RNA polymerase 1
CSS041396	3.65667	1.87053	0.000479741	0.150098	up	long-chain base (LCB) kinase 1
CSS006553	3.37163	1.75345	0.000488916	0.150098	up	smr (Small MutS Related) domain-containing protein
CSS021687	9.66114	3.27219	0.000491386	0.150098	up	autoinhibited Ca(2+)-ATPase 10
CSS012734	5.03273	2.33134	0.000492974	0.150098	up	phytoene desaturation 1
CSS002883	12.324	3.6234	0.00049988	0.150098	up	Ankyrin repeat family protein
CSS041620	2.26926	1.18222	0.000502285	0.150098	up	Double Clp-N motif-containing P-loop nucleoside triphosphate hydrolases superfamily protein
CSS011538	0.149671	-2.74013	0.000506323	0.150098	down	methylesterase PCR A
CSS016080	0.152646	-2.71174	0.00052068	0.150098	down	hydroxy methylglutaryl CoA reductase 1
CSS005126	5.2704	2.39791	0.000524901	0.150098	up	S-locus lectin protein kinase family protein
CSS027340	0.144587	-2.78999	0.000538542	0.150098	down	photosystem II light harvesting complex gene 2.1
CSS015551	2.8558	1.51389	0.000540054	0.150098	up	C2 calcium/lipid-binding plant phosphoribosyltransferase family protein
CSS003049	1.88157	0.911937	0.000542717	0.150098	no change	Protein of unknown function (DUF810)
CSS001892	0.211987	-2.23795	0.000550676	0.150098	down	ribosomal protein S1
CSS051700	9.30549	3.21808	0.00055387	0.150098	up	lysine histidine transporter 1
CSS050518	0.148985	-2.74676	0.000566811	0.150098	down	pentatricopeptide (PPR) repeat-containing protein
CSS042942	10.021	3.32495	0.000567008	0.150098	up	laccase 7
CSS045379	0.0112092	-6.47918	0.000576029	0.150098	down	chlorophyll A/B binding protein 1
CSS010150	2.77064	1.47022	0.000588171	0.150098	up	1-cysteine peroxiredoxin 1
CSS047983	0.214226	-2.22279	0.00059318	0.150098	down	Lojap-related protein
CSS021562	0.153387	-2.70475	0.000605632	0.150098	down	RNA-binding (RRM/RBD/RNP motifs) family protein
CSS051793	2.33351	1.2225	0.000607117	0.150098	up	Leucine-rich repeat protein kinase family protein
CSS027875	3.40903	1.76936	0.000607639	0.150098	up	calmodulin-domain protein kinase 5
CSS005585	6.82971	2.77183	0.000608511	0.150098	up	unknown protein; CONTAINS InterPro DOMAIN/s: Protein of unknown function DUF1446 (InterPro:IPR010839); Has 1597 Blast hits to 1509 proteins in 306 species: Archae - 4; Bacteria - 843; Metazoa - 22; Fungi - 131; Plants - 31; Viruses - 0; Other Eukaryotes - 566 (source: NCBI BLink).
CSS031705	0.199319	-2.32685	0.000609679	0.150098	down	F-BOX WITH WD-40 2
CSS016564	6.49823	2.70005	0.000611818	0.150098	up	-
CSS012630	0.137201	-2.86564	0.000613863	0.150098	down	cinnamyl alcohol dehydrogenase 9
CSS012910	0.154485	-2.69447	0.000615407	0.150098	down	unknown protein; CONTAINS InterPro DOMAIN/s: Uncharacterised protein family UPF0310 (InterPro:IPR002740); Has 2761 Blast hits to 2761 proteins in 686 species: Archae - 5; Bacteria - 1143; Metazoa - 73; Fungi - 78; Plants - 42; Viruses - 0; Other Eukaryotes - 1420 (source: NCBI BLink).
CSS005840	0.447941	-1.15862	0.000615684	0.150098	down	RNA-binding CRS1 / YhbY (CRM) domain-containing protein
CSS008791	0.141166	-2.82454	0.00061846	0.150098	down	TRICHOME BIREFRINGENCE-LIKE 41
CSS026795	0.286218	-1.80482	0.000621686	0.150098	down	CLP protease proteolytic subunit 2
CSS012139	3.7955	1.92429	0.000626572	0.150098	up	ARM repeat superfamily protein
CSS025046	0.339028	-1.56052	0.000627089	0.150098	down	Early-responsive to dehydration stress protein (ERD4)
CSS030922	6.02018	2.58981	0.000630566	0.150098	up	with no lysine (K) kinase 4
CSS017787	11.1632	3.48068	0.000632009	0.150098	up	methionine gamma-lyase
CSS039080	3.652	1.86869	0.000633989	0.150098	up	Pyridoxal phosphate (PLP)-dependent transferases superfamily protein
CSS032714	196.708	7.61991	0.000656013	0.152069	up	MuDR family transposase
CSS009301	1.86176	0.896671	0.000660436	0.152069	no change	receptor like protein 33
CSS051159	0.161212	-2.63297	0.000664649	0.152069	down	unknown protein; CONTAINS InterPro DOMAIN/s: Protein of unknown function DUF247, plant (InterPro:IPR004158), Protein of unknown function DUF862, eukaryotic (InterPro:IPR008580); BEST Arabidopsis thaliana protein match is: Plant protein of unknown function (DUF247) (TAIR:AT5G11290.1); Has 1967 Blast hits to 1844 proteins in 183 species: Archae - 0; Bacteria - 6; Metazoa - 223; Fungi - 83; Plants -…
CSS036792	16.4385	4.03901	0.000668192	0.152069	up	Homeodomain-like superfamily protein
CSS052074	0.0678246	-3.88205	0.000672404	0.152069	down	Pectate lyase family protein
CSS031166	0.0295134	-5.08248	0.000674162	0.152069	down	Rubredoxin-like superfamily protein
CSS049957	0.39737	-1.33144	0.000685018	0.15331	down	cryptochrome 1
CSS021665	0.209472	-2.25517	0.00069957	0.154029	down	myb domain protein 40
CSS052999	0.206977	-2.27246	0.000704561	0.154029	down	DEA(D/H)-box RNA helicase family protein
CSS046674	3.41914	1.77364	0.000716609	0.154029	up	tetratricopeptide repeat (TPR)-containing protein
CSS024707	0.323938	-1.62621	0.000717086	0.154029	down	membrane-associated progesterone binding protein 3
CSS004482	0.595011	-0.749012	0.000719836	0.154029	no change	transferases;folic acid binding
CSS026601	2.72741	1.44753	0.000720488	0.154029	up	NB-ARC domain-containing disease resistance protein
CSS010559	0.0649267	-3.94504	0.000731203	0.155161	down	cytochrome P450, family 72, subfamily A, polypeptide 14
CSS052580	2.09451	1.06661	0.00074241	0.155417	up	Pyridoxal phosphate (PLP)-dependent transferases superfamily protein
CSS037180	0.177506	-2.49406	0.00074758	0.155417	down	UDP-Glycosyltransferase superfamily protein
CSS033238	5.92906	2.5678	0.000750001	0.155417	up	Eukaryotic aspartyl protease family protein
CSS017898	2.36867	1.24407	0.000754111	0.155417	up	disease resistance family protein / LRR family protein
CSS036233	3.53724	1.82263	0.00076772	0.156369	up	sodium hydrogen exchanger 2
CSS013480	0.289738	-1.78718	0.000779365	0.156369	down	unknown protein; FUNCTIONS IN: molecular_function unknown; INVOLVED IN: biological_process unknown; LOCATED IN: endomembrane system; EXPRESSED IN: 24 plant structures; EXPRESSED DURING: 13 growth stages; BEST Arabidopsis thaliana protein match is: unknown protein (TAIR:AT2G20562.1); Has 70 Blast hits to 70 proteins in 13 species: Archae - 0; Bacteria - 0; Metazoa - 0; Fungi - 0; Plants - 70; Viru…
CSS024392	0.0461769	-4.43669	0.000780029	0.156369	down	unknown protein; FUNCTIONS IN: molecular_function unknown; INVOLVED IN: biological_process unknown; LOCATED IN: chloroplast; EXPRESSED IN: 22 plant structures; EXPRESSED DURING: 13 growth stages; Has 30201 Blast hits to 17322 proteins in 780 species: Archae - 12; Bacteria - 1396; Metazoa - 17338; Fungi - 3422; Plants - 5037; Viruses - 0; Other Eukaryotes - 2996 (source: NCBI BLink).
CSS031270	0.270751	-1.88496	0.000799001	0.156369	down	cysteine synthase 26
CSS044148	2.05135	1.03657	0.000810646	0.156369	up	unknown protein; INVOLVED IN: pollen exine formation; EXPRESSED IN: 19 plant structures; EXPRESSED DURING: 8 growth stages; BEST Arabidopsis thaliana protein match is: unknown protein (TAIR:AT3G28720.1); Has 35333 Blast hits to 34131 proteins in 2444 species: Archae - 798; Bacteria - 22429; Metazoa - 974; Fungi - 991; Plants - 531; Viruses - 0; Other Eukaryotes - 9610 (source: NCBI BLink).
CSS018981	18.197	4.18563	0.00081544	0.156369	up	cytochrome P450, family 71, subfamily B, polypeptide 10
CSS029002	1.07364	0.102504	0.0008183	0.156369	no change	AGAMOUS-like 66
CSS024232	2.62442	1.392	0.000824802	0.156369	up	PAS domain-containing protein tyrosine kinase family protein
CSS008704	7.77227	2.95834	0.000829082	0.156369	up	Tetratricopeptide repeat (TPR)-like superfamily protein
CSS043909	0.163253	-2.61482	0.000832572	0.156369	down	unknown protein; FUNCTIONS IN: molecular_function unknown; INVOLVED IN: biological_process unknown; LOCATED IN: endomembrane system; EXPRESSED IN: 19 plant structures; EXPRESSED DURING: 11 growth stages; Has 15 Blast hits to 15 proteins in 7 species: Archae - 0; Bacteria - 0; Metazoa - 0; Fungi - 0; Plants - 15; Viruses - 0; Other Eukaryotes - 0 (source: NCBI BLink).
CSS004228	0.144242	-2.79343	0.000833466	0.156369	down	2-oxoglutarate (2OG) and Fe(II)-dependent oxygenase superfamily protein
CSS036804	2.60233	1.3798	0.000834264	0.156369	up	transducin family protein / WD-40 repeat family protein
CSS016451	1.51689	0.601114	0.000841249	0.156369	no change	unknown protein; FUNCTIONS IN: molecular_function unknown; INVOLVED IN: biological_process unknown; LOCATED IN: endomembrane system; EXPRESSED IN: sperm cell; Has 1807 Blast hits to 1807 proteins in 277 species: Archae - 0; Bacteria - 0; Metazoa - 736; Fungi - 347; Plants - 385; Viruses - 0; Other Eukaryotes - 339 (source: NCBI BLink).
CSS019100	6.37208	2.67176	0.000842941	0.156369	up	Glycosyl hydrolases family 31 protein
CSS052775	0.00865064	-6.85298	0.000843278	0.156369	down	light harvesting complex photosystem II subunit 6
CSS002734	2.33576	1.22389	0.000846065	0.156369	up	XB3 ortholog 3 in Arabidopsis thaliana
CSS019973	0.153452	-2.70414	0.00085317	0.156672	down	bidirectional amino acid transporter 1
CSS031124	2.62733	1.3936	0.000868573	0.157012	up	NADP-malic enzyme 4
CSS017040	0.147881	-2.75749	0.00087115	0.157012	down	AMP-dependent synthetase and ligase family protein
CSS037482	2.40278	1.2647	0.000876112	0.157012	up	staurosporin and temperature sensitive 3-like A
CSS051413	3.71182	1.89213	0.00088789	0.157012	up	senescence-related gene 1
CSS039687	22.8357	4.51322	0.000889581	0.157012	up	NAC-like, activated by AP3/PI
CSS003151	0.395137	-1.33957	0.000891136	0.157012	down	Zinc finger (C3HC4-type RING finger) family protein
CSS029014	11.4718	3.52002	0.000919082	0.157012	up	glyoxal oxidase-related protein
CSS051920	3.78121	1.91885	0.000920704	0.157012	up	phospholipases;galactolipases
CSS046595	2.85207	1.51201	0.00092187	0.157012	up	TUDOR-SN protein 1
CSS051621	0.351802	-1.50716	0.000932375	0.157012	down	Ubiquitin-specific protease family C19-related protein
CSS052560	0.0975405	-3.35785	0.000933723	0.157012	down	Phototropic-responsive NPH3 family protein
CSS009401	2.52315	1.33522	0.000934061	0.157012	up	Rab5-interacting family protein
CSS027898	2.21828	1.14944	0.000941213	0.157012	up	glutathione S-transferase THETA 3
CSS029698	5.47415	2.45263	0.000942545	0.157012	up	xyloglucan endotransglycosylase 6
CSS028780	20.2547	4.34018	0.000942947	0.157012	up	blue-copper-binding protein
CSS028484	4.34019	2.11776	0.000945471	0.157012	up	MAP kinase 4
CSS052927	2.16647	1.11535	0.000960611	0.157012	up	Chaperone DnaJ-domain superfamily protein
CSS022228	0.557295	-0.843487	0.000968851	0.157012	no change	oligouridylate binding protein 1B
CSS043569	1.03759	0.0532366	0.00097374	0.157012	no change	MuDR family transposase
CSS007771	3.02968	1.59916	0.000977639	0.157012	up	Transducin/WD40 repeat-like superfamily protein
CSS010058	9.53514	3.25325	0.000981291	0.157012	up	receptor like protein 33
CSS015055	4.34302	2.1187	0.000988808	0.157012	up	Senescence/dehydration-associated protein-related
CSS032331	2.16469	1.11416	0.000989029	0.157012	up	Homeodomain-like protein with RING/FYVE/PHD-type zinc finger domain
CSS014004	0.135539	-2.88322	0.000989602	0.157012	down	photosystem I subunit D-2
CSS003188	2.67106	1.41741	0.000992566	0.157012	up	CONTAINS InterPro DOMAIN/s: Protein of unknown function DUF2451, C-terminal (InterPro:IPR019514), Vacuolar protein sorting-associated protein 54 (InterPro:IPR019515); Has 316 Blast hits to 252 proteins in 92 species: Archae - 0; Bacteria - 2; Metazoa - 200; Fungi - 2; Plants - 68; Viruses - 0; Other Eukaryotes - 44 (source: NCBI BLink).
CSS051908	0.275459	-1.86009	0.00100159	0.157012	down	PsbP-like protein 1
CSS018392	16.6636	4.05863	0.00100937	0.157012	up	dehydroquinate dehydratase, putative / shikimate dehydrogenase, putative
CSS043664	0.30312	-1.72204	0.00102251	0.157012	down	global transcription factor group E7
CSS013828	12.6285	3.65861	0.00102334	0.157012	up	cysteine-rich RLK (RECEPTOR-like protein kinase) 10
CSS030107	0.496654	-1.00969	0.00105098	0.157012	down	unknown protein; BEST Arabidopsis thaliana protein match is: unknown protein (TAIR:AT3G11290.1); Has 1807 Blast hits to 1807 proteins in 277 species: Archae - 0; Bacteria - 0; Metazoa - 736; Fungi - 347; Plants - 385; Viruses - 0; Other Eukaryotes - 339 (source: NCBI BLink).
CSS002844	0.202339	-2.30515	0.00105157	0.157012	down	alpha-xylosidase 1
CSS017069	0.286206	-1.80487	0.00106277	0.157012	down	XB3 ortholog 1 in Arabidopsis thaliana
CSS012854	1.75116	0.808312	0.00106434	0.157012	no change	auxin signaling F-box 3
CSS030910	6.82123	2.77003	0.00106646	0.157012	up	FUS3-complementing gene 1
CSS003391	0.0584326	-4.09708	0.00107133	0.157012	down	Plant invertase/pectin methylesterase inhibitor superfamily
CSS001174	0.406108	-1.30007	0.00107807	0.157012	down	Cysteine proteinases superfamily protein
CSS017437	19.0267	4.24996	0.00107834	0.157012	up	zinc knuckle (CCHC-type) family protein
CSS010077	6.27467	2.64954	0.00107848	0.157012	up	embryonic flower 1 (EMF1)
CSS010144	0.171138	-2.54676	0.00109851	0.157012	down	S-adenosylmethionine synthetase 1
CSS006976	0.0389323	-4.68289	0.00109931	0.157012	down	unknown protein; FUNCTIONS IN: molecular_function unknown; INVOLVED IN: biological_process unknown; LOCATED IN: chloroplast, chloroplast stroma; EXPRESSED IN: 22 plant structures; EXPRESSED DURING: 13 growth stages; Has 26 Blast hits to 26 proteins in 9 species: Archae - 0; Bacteria - 0; Metazoa - 0; Fungi - 0; Plants - 26; Viruses - 0; Other Eukaryotes - 0 (source: NCBI BLink).
CSS022455	0.161648	-2.62907	0.00110711	0.157012	down	Protein of unknown function, DUF642
CSS034173	9.67775	3.27467	0.00111206	0.157012	up	unknown protein; BEST Arabidopsis thaliana protein match is: unknown protein (TAIR:AT5G41110.1); Has 393 Blast hits to 383 proteins in 134 species: Archae - 0; Bacteria - 61; Metazoa - 171; Fungi - 74; Plants - 80; Viruses - 0; Other Eukaryotes - 7 (source: NCBI BLink).
CSS008518	0.356841	-1.48665	0.00111227	0.157012	down	beta-galactosidase 8
CSS038041	2.13551	1.09458	0.00112322	0.157012	up	FUNCTIONS IN: molecular_function unknown; INVOLVED IN: biological_process unknown; LOCATED IN: cellular_component unknown; EXPRESSED IN: 25 plant structures; EXPRESSED DURING: 15 growth stages; CONTAINS InterPro DOMAIN/s: Topoisomerase II-associated protein PAT1 (InterPro:IPR019167); BEST Arabidopsis thaliana protein match is: Topoisomerase II-associated protein PAT1 (TAIR:AT3G22270.1); Has 30201…
CSS002350	0.055636	-4.16784	0.00112373	0.157012	down	Sucrase/ferredoxin-like family protein
CSS016813	0.0502474	-4.31481	0.00113674	0.157012	down	unknown protein; FUNCTIONS IN: molecular_function unknown; INVOLVED IN: biological_process unknown; LOCATED IN: chloroplast; EXPRESSED IN: 9 plant structures; EXPRESSED DURING: LP.04 four leaves visible, LP.02 two leaves visible, petal differentiation and expansion stage, D bilateral stage; BEST Arabidopsis thaliana protein match is: unknown protein (TAIR:AT3G57950.1); Has 1807 Blast hits to 1807…
CSS003229	1.11232	0.153567	0.00114074	0.157012	no change	Alba DNA/RNA-binding protein
CSS046295	5.93796	2.56997	0.00114245	0.157012	up	high affinity nitrate transporter 2.7
CSS005919	0.227357	-2.13697	0.00114392	0.157012	down	Ribose 5-phosphate isomerase, type A protein
CSS002673	3.52992	1.81963	0.00115128	0.157012	up	LisH dimerisation motif;WD40/YVTN repeat-like-containing domain
CSS043497	0.299816	-1.73785	0.00115261	0.157012	down	CONSTANS-like 4
CSS020919	2.64336	1.40237	0.00116534	0.157012	up	receptor like protein 6
CSS011029	0.201003	-2.31471	0.00118093	0.157012	down	HXXXD-type acyl-transferase family protein
CSS049209	12.9484	3.6947	0.00118149	0.157012	up	zinc knuckle (CCHC-type) family protein
CSS020199	0.349333	-1.51732	0.00119783	0.157012	down	unknown protein; BEST Arabidopsis thaliana protein match is: unknown protein (TAIR:AT2G14910.1); Has 579 Blast hits to 397 proteins in 95 species: Archae - 0; Bacteria - 294; Metazoa - 0; Fungi - 0; Plants - 86; Viruses - 0; Other Eukaryotes - 199 (source: NCBI BLink).
CSS011134	0.101033	-3.3071	0.00120482	0.157012	down	Translation protein SH3-like family protein
CSS029695	0.226877	-2.14002	0.00123716	0.157012	down	RNApolymerase sigma subunit 2
CSS019366	5.26703	2.39699	0.00124118	0.157012	up	lipoxygenase 1
CSS021527	3.84489	1.94294	0.0012517	0.157012	up	VPS54
CSS016519	2.5755	1.36485	0.00125197	0.157012	up	Concanavalin A-like lectin protein kinase family protein
CSS004806	0.0909319	-3.45907	0.00125823	0.157012	down	Plant L-ascorbate oxidase
CSS043774	4.39085	2.1345	0.00126106	0.157012	up	unknown protein; FUNCTIONS IN: molecular_function unknown; INVOLVED IN: biological_process unknown; LOCATED IN: cellular_component unknown; EXPRESSED IN: 23 plant structures; EXPRESSED DURING: 13 growth stages; Has 45 Blast hits to 44 proteins in 14 species: Archae - 0; Bacteria - 0; Metazoa - 2; Fungi - 2; Plants - 39; Viruses - 0; Other Eukaryotes - 2 (source: NCBI BLink).
CSS049168	2.48189	1.31144	0.00126278	0.157012	up	ARF-GAP domain 5
CSS000802	0.0430448	-4.53802	0.00126693	0.157012	down	unknown protein; BEST Arabidopsis thaliana protein match is: unknown protein (TAIR:AT2G01580.1); Has 133 Blast hits to 133 proteins in 14 species: Archae - 0; Bacteria - 4; Metazoa - 0; Fungi - 0; Plants - 129; Viruses - 0; Other Eukaryotes - 0 (source: NCBI BLink).
CSS052538	1.14531	0.195733	0.00127315	0.157012	no change	CBL-interacting protein kinase 4
CSS021757	4.77527	2.25558	0.00127458	0.157012	up	DNA-binding protein with MIZ/SP-RING zinc finger, PHD-finger and SAP domain
CSS032860	7.93217	2.98772	0.00128021	0.157012	up	beta-galactosidase 12
CSS003026	4.34494	2.11934	0.00129416	0.157012	up	chloride channel E
CSS018780	0.0278068	-5.16842	0.00129483	0.157012	down	photosystem I light harvesting complex gene 1
CSS023338	10.0686	3.33179	0.00129753	0.157012	up	Ankyrin repeat family protein
CSS034209	2.06746	1.04786	0.00129963	0.157012	up	Senescence/dehydration-associated protein-related
CSS040132	0.0682488	-3.87305	0.00130001	0.157012	down	chloroplast thylakoid lumen protein
CSS008224	0.408593	-1.29126	0.00130166	0.157012	down	formin homology 1
CSS030552	0.0412572	-4.59921	0.00130222	0.157012	down	CP12 domain-containing protein 2
CSS019336	3.71986	1.89525	0.00130385	0.157012	up	Protein kinase superfamily protein
CSS029219	2.91307	1.54254	0.00131027	0.157012	up	MuDR family transposase
CSS034817	0.351345	-1.50904	0.0013109	0.157012	down	endonucleases
CSS012617	0.101197	-3.30477	0.00131499	0.157012	down	UDP-glucosyl transferase 73B5
CSS033334	0.195435	-2.35524	0.00131973	0.157012	down	Barwin-related endoglucanase
CSS037586	0.219216	-2.18958	0.00132352	0.157012	down	methyl esterase 17
CSS047620	0.0299319	-5.06217	0.00132596	0.157012	down	plastid-specific 50S ribosomal protein 6
CSS020583	0.0176218	-5.8265	0.00133163	0.157012	down	Protein of unknown function (DUF581)
CSS014083	6.80186	2.76593	0.00133664	0.157012	up	homolog of yeast autophagy 18 (ATG18) G
CSS033905	2.09127	1.06438	0.00133844	0.157012	up	receptor like protein 27
CSS023573	8.249	3.04422	0.00134341	0.157012	up	heat shock protein 70
CSS020651	4.20629	2.07255	0.00135353	0.157012	up	WRKY DNA-binding protein 33
CSS023337	0.136573	-2.87225	0.00136213	0.157012	down	zinc finger (Ran-binding) family protein
CSS004936	0.195549	-2.3544	0.00136798	0.157012	down	Integrase-type DNA-binding superfamily protein
CSS018583	2.56972	1.36161	0.00137464	0.157012	up	CONTAINS InterPro DOMAIN/s: Putative harbinger transposase-derived nuclease (InterPro:IPR006912); BEST Arabidopsis thaliana protein match is: unknown protein (TAIR:AT5G41980.1); Has 30201 Blast hits to 17322 proteins in 780 species: Archae - 12; Bacteria - 1396; Metazoa - 17338; Fungi - 3422; Plants - 5037; Viruses - 0; Other Eukaryotes - 2996 (source: NCBI BLink).
CSS001463	0.0775918	-3.68795	0.00137575	0.157012	down	Lipase/lipooxygenase, PLAT/LH2 family protein
CSS031742	0.0602601	-4.05265	0.00138248	0.157012	down	unknown protein; FUNCTIONS IN: molecular_function unknown; INVOLVED IN: biological_process unknown; LOCATED IN: chloroplast, chloroplast envelope; EXPRESSED IN: 23 plant structures; EXPRESSED DURING: 13 growth stages; Has 72 Blast hits to 72 proteins in 12 species: Archae - 0; Bacteria - 0; Metazoa - 0; Fungi - 0; Plants - 72; Viruses - 0; Other Eukaryotes - 0 (source: NCBI BLink).
CSS004460	6.50973	2.7026	0.00138469	0.157012	up	cytochrome p450 79a2
CSS021298	3.84752	1.94393	0.00138992	0.157012	up	phosphatidylinositol 4-OH kinase beta1
CSS008920	2.27962	1.18879	0.00139056	0.157012	up	hydroxycinnamoyl-CoA shikimate/quinate hydroxycinnamoyl transferase
CSS048218	0.132717	-2.91357	0.00139229	0.157012	down	cold, circadian rhythm, and rna binding 2
CSS018834	0.152178	-2.71617	0.00139717	0.157012	down	post-illumination chlorophyll fluorescence increase
CSS034514	2.79198	1.48129	0.00140054	0.157012	up	S-locus lectin protein kinase family protein
CSS014161	20.1134	4.33009	0.00140624	0.157012	up	laccase 1
CSS027321	8.3254	3.05752	0.0014077	0.157012	up	Seven transmembrane MLO family protein
CSS027385	3.23097	1.69197	0.00140951	0.157012	up	P-loop containing nucleoside triphosphate hydrolases superfamily protein
CSS008245	0.133306	-2.90718	0.00141258	0.157012	down	phosphoglucomutase, putative / glucose phosphomutase, putative
CSS007250	0.229537	-2.1232	0.00141511	0.157012	down	-
CSS022387	5.42677	2.44009	0.00141956	0.157012	up	CONTAINS InterPro DOMAIN/s: Prefoldin (InterPro:IPR009053); BEST Arabidopsis thaliana protein match is: unknown protein (TAIR:AT1G24460.1); Has 194354 Blast hits to 66887 proteins in 3244 species: Archae - 3688; Bacteria - 38556; Metazoa - 84828; Fungi - 17265; Plants - 10589; Viruses - 805; Other Eukaryotes - 38623 (source: NCBI BLink).
CSS043935	3.20504	1.68034	0.00143648	0.157812	up	unknown protein; BEST Arabidopsis thaliana protein match is: unknown protein (TAIR:AT2G10440.1); Has 103701 Blast hits to 43153 proteins in 1828 species: Archae - 30; Bacteria - 7385; Metazoa - 38639; Fungi - 11531; Plants - 7727; Viruses - 307; Other Eukaryotes - 38082 (source: NCBI BLink).
CSS051167	2.7195	1.44334	0.00143781	0.157812	up	Protein kinase superfamily protein
CSS003436	2.6482	1.40501	0.00145303	0.157899	up	ARM repeat superfamily protein
CSS053294	5.69603	2.50996	0.0014673	0.157899	up	Leucine-rich repeat receptor-like protein kinase family protein
CSS048501	23.5622	4.55841	0.00146924	0.157899	up	cytochrome P450, family 71, subfamily B, polypeptide 34
CSS015684	0.253237	-1.98144	0.00147412	0.157899	down	P-loop containing nucleoside triphosphate hydrolases superfamily protein
CSS044509	0.134131	-2.89829	0.00147862	0.157899	down	Galactose mutarotase-like superfamily protein
CSS007045	3.85425	1.94645	0.00148638	0.157899	up	Homeodomain-like transcriptional regulator
CSS008036	1.93252	0.950482	0.00148725	0.157899	no change	sodium/calcium exchanger family protein / calcium-binding EF hand family protein
CSS024367	5.15385	2.36565	0.00149053	0.157899	up	carbon-nitrogen hydrolase family protein
CSS009091	0.290561	-1.78309	0.00150311	0.157899	down	recA DNA recombination family protein
CSS004051	51.0951	5.67511	0.00150403	0.157899	up	Laccase/Diphenol oxidase family protein
CSS026053	5.71357	2.51439	0.00150543	0.157899	up	Protein kinase superfamily protein
CSS021933	3.21567	1.68512	0.00150614	0.157899	up	CONTAINS InterPro DOMAIN/s: Symplekin tight junction protein C-terminal (InterPro:IPR022075); BEST Arabidopsis thaliana protein match is: HEAT repeat-containing protein (TAIR:AT5G01400.1); Has 593 Blast hits to 297 proteins in 111 species: Archae - 0; Bacteria - 3; Metazoa - 139; Fungi - 49; Plants - 57; Viruses - 0; Other Eukaryotes - 345 (source: NCBI BLink).
CSS028048	0.18798	-2.41135	0.00151348	0.157899	down	beta-D-xylosidase 4
CSS038431	4.16076	2.05685	0.00153596	0.157899	up	glycerol-3-phosphate acyltransferase 1
CSS005775	0.0685657	-3.86637	0.00153641	0.157899	down	NDH-dependent cyclic electron flow 1
CSS035815	3.54745	1.82678	0.00153866	0.157899	up	aminophospholipid ATPase 2
CSS008284	0.0249446	-5.32513	0.00153953	0.157899	down	alpha-crystallin domain 32.1
CSS031566	0.114326	-3.12877	0.00154314	0.157899	down	Glycosyl hydrolase family 35 protein
CSS029585	0.732899	-0.448313	0.00154333	0.157899	no change	short-chain dehydrogenase-reductase B
CSS037920	3.62565	1.85824	0.0015549	0.158517	up	C2 calcium/lipid-binding and GRAM domain containing protein
CSS045955	6.68045	2.73995	0.00156738	0.159222	up	Putative adipose-regulatory protein (Seipin)
CSS018765	3.70267	1.88857	0.00157612	0.159545	up	2-oxoglutarate dehydrogenase, E1 component
CSS021146	0.00898043	-6.799	0.00160213	0.161607	down	light-harvesting chlorophyll-protein complex I subunit A4
CSS019615	4.77951	2.25686	0.00162384	0.162729	up	sucrose transporter 2
CSS014014	4.19653	2.0692	0.00163326	0.162729	up	Protein kinase superfamily protein
CSS035697	2.61118	1.3847	0.00163754	0.162729	up	isovaleryl-CoA-dehydrogenase
CSS017994	21.3848	4.41852	0.00165736	0.162729	up	Protein of unknown function, DUF584
CSS048298	0.225283	-2.15019	0.00165998	0.162729	down	Pyridoxal-5'-phosphate-dependent enzyme family protein
CSS046948	0.0504042	-4.31031	0.00166359	0.162729	down	thioredoxin M-type 4
CSS025833	0.0955112	-3.38819	0.00166894	0.162729	down	cinnamyl alcohol dehydrogenase 9
CSS026394	0.103407	-3.2736	0.00167452	0.162729	down	3-ketoacyl-CoA synthase 10
CSS037136	0.0948909	-3.39759	0.00167555	0.162729	down	P-loop containing nucleoside triphosphate hydrolases superfamily protein
CSS011675	5.05268	2.33705	0.00169202	0.162729	up	disease resistance protein (TIR-NBS-LRR class), putative
CSS010391	3.17195	1.66537	0.00169383	0.162729	up	Cytochrome P450 superfamily protein
CSS017699	2.14836	1.10324	0.00172034	0.162729	up	light-harvesting chlorophyll B-binding protein 3
CSS011244	0.246055	-2.02295	0.00172222	0.162729	down	translocase of outer membrane 22-V
CSS029999	1.91653	0.938493	0.0017287	0.162729	no change	RmlC-like cupins superfamily protein
CSS014615	11.5523	3.53011	0.00172906	0.162729	up	beta glucosidase 41
CSS010728	7.41993	2.89141	0.00174093	0.162729	up	unknown protein; BEST Arabidopsis thaliana protein match is: unknown protein (TAIR:AT3G51650.1); Has 26208 Blast hits to 14155 proteins in 1229 species: Archae - 43; Bacteria - 3230; Metazoa - 9456; Fungi - 2551; Plants - 1160; Viruses - 177; Other Eukaryotes - 9591 (source: NCBI BLink).
CSS007874	0.219626	-2.18688	0.00174129	0.162729	down	NAD(P)-binding Rossmann-fold superfamily protein
CSS010655	15.8501	3.98642	0.00174308	0.162729	up	Protein of unknown function (DUF3741)
CSS001341	0.127158	-2.9753	0.00174774	0.162729	down	myb domain protein 15
CSS044062	1.94926	0.962927	0.00175176	0.162729	no change	pre-mRNA splicing factor-related
CSS028053	2.75055	1.45972	0.00175287	0.162729	up	TraB family protein
CSS011829	4.00697	2.00251	0.00175768	0.162729	up	Peptide methionine sulfoxide reductase family protein
CSS010037	2.02288	1.01641	0.00176315	0.162729	up	-
CSS008567	0.0818132	-3.61152	0.0017652	0.162729	down	Chalcone and stilbene synthase family protein
CSS007264	0.0404421	-4.628	0.0017835	0.162729	down	LOB domain-containing protein 37
CSS046162	0.138578	-2.85123	0.00178749	0.162729	down	-
CSS033225	5.17315	2.37104	0.00178799	0.162729	up	Tetratricopeptide repeat (TPR)-like superfamily protein
CSS001738	0.495361	-1.01345	0.00178951	0.162729	down	calcium-dependent protein kinase 17
CSS040507	0.240491	-2.05595	0.00179073	0.162729	down	light harvesting complex photosystem II
CSS010783	0.0973222	-3.36109	0.00179683	0.162729	down	photosystem I light harvesting complex gene 6
CSS020689	3.16643	1.66286	0.00180005	0.162729	up	nucleoporin 155
CSS042925	4.32347	2.11219	0.00181653	0.162729	up	Eukaryotic aspartyl protease family protein
CSS052518	0.260442	-1.94097	0.00182071	0.162729	down	pyrophosphorylase 6
CSS005356	3.34861	1.74356	0.00182077	0.162729	up	heavy metal atpase 1
CSS022899	4.82308	2.26995	0.00182897	0.162729	up	cytochrome P450, family 81, subfamily D, polypeptide 8
CSS016509	2.11869	1.08317	0.00184215	0.162729	up	Low temperature and salt responsive protein family
CSS048088	2.37516	1.24802	0.00184298	0.162729	up	AGAMOUS-like 16
CSS039795	19.9235	4.3164	0.00184345	0.162729	up	haemoglobin 2
CSS004337	10.8491	3.43951	0.00184353	0.162729	up	beta glucosidase 46
CSS038451	0.143057	-2.80534	0.0018454	0.162729	down	Basic helix-loop-helix (bHLH) DNA-binding family protein
CSS004768	2.53873	1.34411	0.00184975	0.162729	up	cytochrome P450, family 71, subfamily B, polypeptide 24
CSS046746	8.61512	3.10687	0.00185184	0.162729	up	Protein of unknown function (DUF3741)
CSS025726	4.40833	2.14023	0.00188434	0.165079	up	seven in absentia of Arabidopsis 2
CSS007855	5.06431	2.34036	0.00189933	0.16552	up	WRKY DNA-binding protein 40
CSS005625	0.139241	-2.84434	0.00190093	0.16552	down	carbonic anhydrase 2
CSS003709	0.0502629	-4.31436	0.00191519	0.166256	down	NAD(P)-binding Rossmann-fold superfamily protein
CSS016367	0.0645622	-3.95317	0.00192873	0.166397	down	Rubredoxin-like superfamily protein
CSS028571	4.19136	2.06742	0.0019297	0.166397	up	Adaptor protein complex AP-1, gamma subunit
CSS038003	7.86893	2.97617	0.00193424	0.166397	up	cytochrome P450, family 722, subfamily A, polypeptide 1
CSS014330	2.28179	1.19016	0.00195349	0.16755	up	unknown protein; FUNCTIONS IN: molecular_function unknown; INVOLVED IN: biological_process unknown; LOCATED IN: endomembrane system; EXPRESSED IN: 12 plant structures; EXPRESSED DURING: 6 growth stages; Has 451 Blast hits to 349 proteins in 91 species: Archae - 0; Bacteria - 85; Metazoa - 81; Fungi - 88; Plants - 18; Viruses - 1; Other Eukaryotes - 178 (source: NCBI BLink).
CSS015426	8.49775	3.08708	0.0019703	0.168487	up	WRKY DNA-binding protein 55
CSS017687	8.03979	3.00716	0.00198657	0.169373	up	kinase interacting (KIP1-like) family protein
CSS047049	0.0984251	-3.34483	0.0020178	0.171083	down	SBP (S-ribonuclease binding protein) family protein
CSS033054	0.186362	-2.42382	0.00201857	0.171083	down	ARM repeat superfamily protein
CSS004871	14.3167	3.83962	0.00204042	0.172068	up	Glycosyl hydrolase superfamily protein
CSS040358	3.09393	1.62944	0.0020449	0.172068	up	histone mono-ubiquitination 2
CSS049225	0.0916837	-3.44719	0.00204822	0.172068	down	Protein of unknown function, DUF547
CSS037292	1.33913	0.4213	0.00207873	0.173751	no change	sodium/calcium exchanger family protein / calcium-binding EF hand family protein
CSS012944	1.50226	0.587131	0.0020811	0.173751	no change	CONTAINS InterPro DOMAIN/s: Putative harbinger transposase-derived nuclease (InterPro:IPR006912); BEST Arabidopsis thaliana protein match is: unknown protein (TAIR:AT1G43722.1); Has 1807 Blast hits to 1807 proteins in 277 species: Archae - 0; Bacteria - 0; Metazoa - 736; Fungi - 347; Plants - 385; Viruses - 0; Other Eukaryotes - 339 (source: NCBI BLink).
CSS046181	2.27542	1.18613	0.00208726	0.173751	up	NB-ARC domain-containing disease resistance protein
CSS004180	0.181173	-2.46456	0.00209628	0.173751	down	photosystem II BY
CSS024765	8.21218	3.03777	0.00210305	0.173751	up	GRAS family transcription factor
CSS004313	9.09229	3.18464	0.00210463	0.173751	up	cytochrome P450, family 72, subfamily A, polypeptide 9
CSS044643	3.67674	1.87843	0.00211345	0.173809	up	Protein phosphatase 2C family protein
CSS037421	0.57507	-0.79819	0.00211748	0.173809	no change	F-box family protein
CSS003221	0.744626	-0.425412	0.00213107	0.174425	no change	GTP-binding family protein
CSS002810	4.48235	2.16425	0.0021411	0.174656	up	SH3 domain-containing protein
CSS036573	0.426193	-1.23042	0.00214616	0.174656	down	Ankyrin repeat family protein
CSS052924	1.19007	0.25105	0.00215887	0.174656	no change	Rab5-interacting family protein
CSS037763	0.453107	-1.14208	0.00216325	0.174656	down	Leucine-rich receptor-like protein kinase family protein
CSS016496	0.359644	-1.47536	0.00217345	0.174656	down	ATP sulfurylase 1
CSS007583	4.42403	2.14536	0.00218071	0.174656	up	emp24/gp25L/p24 family/GOLD family protein
CSS043788	11.432	3.515	0.00218169	0.174656	up	Protein kinase protein with adenine nucleotide alpha hydrolases-like domain
CSS030056	0.457615	-1.12779	0.00218665	0.174656	down	Alpha amylase family protein
CSS008988	5.4866	2.45591	0.00219174	0.174656	up	autoinhibited Ca(2+)-ATPase 9
CSS006398	18.88	4.23879	0.00219558	0.174656	up	unknown protein; Has 45 Blast hits to 45 proteins in 13 species: Archae - 0; Bacteria - 0; Metazoa - 0; Fungi - 0; Plants - 45; Viruses - 0; Other Eukaryotes - 0 (source: NCBI BLink).
CSS022630	0.42803	-1.22422	0.00220622	0.174656	down	dehydroquinate dehydratase, putative / shikimate dehydrogenase, putative
CSS017850	1.83019	0.871996	0.00220705	0.174656	no change	Protein kinase family protein with ARM repeat domain
CSS031752	0.0818905	-3.61016	0.00222163	0.175184	down	-
CSS033857	0.729531	-0.454959	0.00222596	0.175184	no change	UDP-glucosyltransferase 73B2
CSS031922	4.39293	2.13518	0.00225951	0.176321	up	arogenate dehydratase 1
CSS037524	20.5633	4.362	0.00226011	0.176321	up	Leucine-rich repeat protein kinase family protein
CSS023804	0.0356117	-4.8115	0.00226623	0.176321	down	unknown protein; BEST Arabidopsis thaliana protein match is: unknown protein (TAIR:AT1G02070.1); Has 107 Blast hits to 107 proteins in 14 species: Archae - 0; Bacteria - 0; Metazoa - 0; Fungi - 0; Plants - 107; Viruses - 0; Other Eukaryotes - 0 (source: NCBI BLink).
CSS000996	0.210736	-2.24649	0.00227697	0.176321	down	Aldolase superfamily protein
CSS043070	3.19287	1.67485	0.00229178	0.176321	up	arginine decarboxylase 2
CSS037005	0.266564	-1.90744	0.0022919	0.176321	down	oxophytodienoate-reductase 3
CSS027122	9.65223	3.27086	0.00229502	0.176321	up	S-locus lectin protein kinase family protein
CSS040247	2.88194	1.52704	0.00229743	0.176321	up	auxin response factor 2
CSS004648	0.149006	-2.74656	0.00231339	0.176321	down	Deoxyxylulose-5-phosphate synthase
CSS030090	0.0197977	-5.65852	0.00231786	0.176321	down	sodium/calcium exchanger family protein / calcium-binding EF hand family protein
CSS004588	3.23823	1.69521	0.00232439	0.176321	up	SRP72 RNA-binding domain
CSS016026	6.7837	2.76207	0.0023249	0.176321	up	Uncharacterised protein family (UPF0114)
CSS034243	0.113301	-3.14177	0.0023289	0.176321	down	gigantea protein (GI)
CSS006188	1.20079	0.263982	0.00232937	0.176321	no change	Protein of unknown function (DUF962)
CSS044874	0.201393	-2.31192	0.00233463	0.176321	down	DNAJ-like 20
CSS038853	5.3139	2.40977	0.00233938	0.176321	up	binding
CSS046284	0.467087	-1.09824	0.0023495	0.176321	down	Lateral organ boundaries (LOB) domain family protein
CSS003670	4.81861	2.26862	0.00235866	0.176321	up	RING/U-box superfamily protein
CSS035652	0.0367809	-4.7649	0.0023597	0.176321	down	RING/U-box superfamily protein
CSS042846	0.365653	-1.45145	0.00236886	0.176321	down	Cysteinyl-tRNA synthetase, class Ia family protein
CSS051842	1.20821	0.27287	0.00237511	0.176321	no change	Peroxidase superfamily protein
CSS032358	3.40447	1.76743	0.00237881	0.176321	up	myb domain protein 20
CSS006737	23.7753	4.57139	0.0023943	0.176321	up	Leucine-rich repeat protein kinase family protein
CSS007259	2.80569	1.48836	0.0023977	0.176321	up	Syntaxin/t-SNARE family protein
CSS030546	3.01692	1.59308	0.00240442	0.176321	up	Vps51/Vps67 family (components of vesicular transport) protein
CSS027830	0.391299	-1.35366	0.00240527	0.176321	down	unknown protein; BEST Arabidopsis thaliana protein match is: unknown protein (TAIR:AT3G42150.3); Has 43 Blast hits to 43 proteins in 13 species: Archae - 0; Bacteria - 0; Metazoa - 0; Fungi - 0; Plants - 43; Viruses - 0; Other Eukaryotes - 0 (source: NCBI BLink).
CSS041527	0.121599	-3.0398	0.00240903	0.176321	down	TRICHOME BIREFRINGENCE-LIKE 38
CSS023659	0.0721474	-3.79291	0.00241274	0.176321	down	UDP-glucosyl transferase 73B3
CSS031744	3.82501	1.93546	0.00243643	0.176919	up	unknown protein; Has 474 Blast hits to 433 proteins in 138 species: Archae - 6; Bacteria - 80; Metazoa - 195; Fungi - 44; Plants - 59; Viruses - 0; Other Eukaryotes - 90 (source: NCBI BLink).
CSS041092	2.89701	1.53456	0.002437	0.176919	up	Heavy metal transport/detoxification superfamily protein
CSS050009	1.55374	0.635747	0.00244601	0.176919	no change	SAUR-like auxin-responsive protein family
CSS024414	0.302591	-1.72456	0.00245075	0.176919	down	pectin methylesterase 3
CSS010384	0.136822	-2.86963	0.00245829	0.176919	down	Glutathione S-transferase family protein
CSS027411	2.33638	1.22428	0.00246142	0.176919	up	Plant neutral invertase family protein
CSS010347	2.32253	1.2157	0.00247073	0.176919	up	ENTH/VHS family protein
CSS012140	49.4322	5.62738	0.00249059	0.176919	up	aldehyde dehydrogenase 2B7
CSS050230	0.826432	-0.275032	0.00249991	0.176919	no change	cation/hydrogen exchanger 15
CSS046792	9.06549	3.18038	0.00250784	0.176919	up	myb-like HTH transcriptional regulator family protein
CSS021077	0.61936	-0.69115	0.00250958	0.176919	no change	Proteinase inhibitor, propeptide
CSS011880	0.202873	-2.30135	0.00253003	0.176919	down	Heavy metal transport/detoxification superfamily protein
CSS050912	3.4639	1.7924	0.00253182	0.176919	up	FAD-binding Berberine family protein
CSS024721	1.54679	0.629279	0.00253278	0.176919	no change	ubiquitin-associated (UBA)/TS-N domain-containing protein / octicosapeptide/Phox/Bemp1 (PB1) domain-containing protein
CSS020045	12.3216	3.62311	0.00253317	0.176919	up	NADH-dependent glutamate synthase 1
CSS005165	4.785	2.25852	0.00253324	0.176919	up	Calcium-dependent phospholipid-binding Copine family protein
CSS034005	3.18205	1.66996	0.0025375	0.176919	up	Protein kinase superfamily protein
CSS016639	0.143148	-2.80442	0.00254362	0.176919	down	light-harvesting chlorophyll-protein complex I subunit A4
CSS044411	6.23696	2.64084	0.00254869	0.176919	up	beta glucosidase 17
CSS028579	0.355882	-1.49053	0.00255086	0.176919	down	serine/arginine-rich 22
CSS027705	2.0942	1.0664	0.00255902	0.176919	up	FAD/NAD(P)-binding oxidoreductase family protein
CSS053256	2.58091	1.36788	0.00256517	0.176919	up	rhamnose biosynthesis 1
CSS035424	8.52391	3.09152	0.00257508	0.176919	up	PR5-like receptor kinase
CSS004049	4.6516	2.21773	0.00259248	0.176919	up	Oxidoreductase family protein
CSS002405	1.86633	0.900206	0.00260948	0.176919	no change	carboxyesterase 18
CSS004941	0.448561	-1.15662	0.0026104	0.176919	down	FUNCTIONS IN: molecular_function unknown; INVOLVED IN: biological_process unknown; LOCATED IN: nucleus; CONTAINS InterPro DOMAIN/s: Ribonuclease H2, subunit B (InterPro:IPR019024); Has 30201 Blast hits to 17322 proteins in 780 species: Archae - 12; Bacteria - 1396; Metazoa - 17338; Fungi - 3422; Plants - 5037; Viruses - 0; Other Eukaryotes - 2996 (source: NCBI BLink).
CSS005355	13.3697	3.74089	0.00262052	0.176919	up	-
CSS020337	3.93767	1.97734	0.00262078	0.176919	up	unknown protein; BEST Arabidopsis thaliana protein match is: unknown protein (TAIR:AT1G11070.1); Has 23100 Blast hits to 15699 proteins in 1063 species: Archae - 116; Bacteria - 2262; Metazoa - 8308; Fungi - 3268; Plants - 3181; Viruses - 958; Other Eukaryotes - 5007 (source: NCBI BLink).
CSS008912	9.9984	3.3217	0.00262222	0.176919	up	alpha/beta-Hydrolases superfamily protein
CSS023077	0.340189	-1.55559	0.00262817	0.176919	down	ribosomal protein S27
CSS034538	0.0615242	-4.0227	0.00263535	0.176919	down	Plant protein of unknown function (DUF247)
CSS039143	54.8969	5.77865	0.00265068	0.176919	up	-
CSS047750	11.4337	3.51522	0.00265242	0.176919	up	pleiotropic drug resistance 12
CSS042839	0.162651	-2.62015	0.00265562	0.176919	down	unknown protein; CONTAINS InterPro DOMAIN/s: Protein of unknown function DUF247, plant (InterPro:IPR004158), Protein of unknown function DUF862, eukaryotic (InterPro:IPR008580); BEST Arabidopsis thaliana protein match is: Plant protein of unknown function (DUF247) (TAIR:AT5G11290.1); Has 1967 Blast hits to 1844 proteins in 183 species: Archae - 0; Bacteria - 6; Metazoa - 223; Fungi - 83; Plants -…
CSS018518	2.75407	1.46156	0.00266713	0.176919	up	Ankyrin repeat family protein
CSS010870	5.51789	2.46412	0.00266724	0.176919	up	Ring/U-Box superfamily protein
CSS020743	12.8364	3.68217	0.00266741	0.176919	up	cysteine-rich RLK (RECEPTOR-like protein kinase) 8
CSS006726	0.764636	-0.387155	0.00268158	0.176919	no change	Translocon-associated protein (TRAP), alpha subunit
CSS002514	0.311436	-1.68299	0.00268307	0.176919	down	Basic helix-loop-helix (bHLH) DNA-binding family protein
CSS044958	3.05292	1.61019	0.00268715	0.176919	up	homolog of mamallian P58IPK
CSS035082	0.058296	-4.10046	0.0026887	0.176919	down	FKBP-type peptidyl-prolyl cis-trans isomerase family protein
CSS013767	3.56254	1.83291	0.0026944	0.176919	up	-
CSS016017	0.0569392	-4.13443	0.00269826	0.176919	down	Major facilitator superfamily protein
CSS043016	0.872884	-0.196138	0.00269903	0.176919	no change	-
CSS037921	12.1309	3.60062	0.00270268	0.176919	up	dehydroquinate dehydratase, putative / shikimate dehydrogenase, putative
CSS016791	2.58618	1.37082	0.00270502	0.176919	up	O-fucosyltransferase family protein
CSS016818	0.0671106	-3.89731	0.00271905	0.177032	down	plastocyanin 1
CSS041091	0.174587	-2.51798	0.0027191	0.177032	down	Ribosomal L5P family protein
CSS028575	4.31774	2.11028	0.00273924	0.177716	up	trehalose-phosphatase/synthase 9
CSS011228	0.284687	-1.81255	0.00275216	0.177716	down	winged-helix DNA-binding transcription factor family protein
CSS020327	34.7956	5.12083	0.00275776	0.177716	up	RmlC-like cupins superfamily protein
CSS003936	0.296293	-1.7549	0.00275935	0.177716	down	Glutaredoxin family protein
CSS011644	2.30152	1.20259	0.00276344	0.177716	up	NAD(P)H dehydrogenase subunit H
CSS035617	5.83552	2.54486	0.0027864	0.177716	up	shaggy-like protein kinase 32
CSS037698	3.88084	1.95637	0.00280598	0.177716	up	myo-inositol polyphosphate 5-phosphatase 2
CSS007136	9.09074	3.1844	0.00280836	0.177716	up	Protein phosphatase 2C family protein
CSS019277	4.89312	2.29075	0.00281127	0.177716	up	CBL-interacting protein kinase 21
CSS020304	18.1524	4.18209	0.00281386	0.177716	up	myb domain protein 15
CSS037147	0.188321	-2.40873	0.00282689	0.177716	down	ATP binding microtubule motor family protein
CSS033568	9.80299	3.29322	0.00283377	0.177716	up	BEST Arabidopsis thaliana protein match is: myosin heavy chain-related (TAIR:AT2G34730.1); Has 8284 Blast hits to 6001 proteins in 578 species: Archae - 107; Bacteria - 678; Metazoa - 3983; Fungi - 607; Plants - 315; Viruses - 16; Other Eukaryotes - 2578 (source: NCBI BLink).
CSS017012	0.327706	-1.60952	0.00284128	0.177716	down	TIP41-like family protein
CSS037853	3.19318	1.67499	0.00284749	0.177716	up	sec7 domain-containing protein
CSS052934	7.70035	2.94492	0.00284881	0.177716	up	myb domain protein 108
CSS035488	0.16617	-2.58927	0.0028532	0.177716	down	CONTAINS InterPro DOMAIN/s: Ribosomal protein L53, mitochondrial (InterPro:IPR019716); Has 50 Blast hits to 50 proteins in 19 species: Archae - 0; Bacteria - 0; Metazoa - 6; Fungi - 0; Plants - 42; Viruses - 0; Other Eukaryotes - 2 (source: NCBI BLink).
CSS031345	0.181633	-2.4609	0.00285385	0.177716	down	EXORDIUM like 2
CSS051811	0.0804279	-3.63616	0.00286401	0.177716	down	photosystem I subunit H2
CSS023816	0.665997	-0.586412	0.00286406	0.177716	no change	Protein kinase family protein
CSS037648	3.71564	1.89361	0.0028655	0.177716	up	basic leucine-zipper 42
CSS036395	2.60514	1.38136	0.00286807	0.177716	up	seed imbibition 2
CSS032008	0.235051	-2.08895	0.00287358	0.177716	down	cytochrome P450, family 76, subfamily C, polypeptide 1
CSS025537	3.31597	1.72943	0.00287593	0.177716	up	ABC2 homolog 6
CSS001661	3.33758	1.7388	0.00288288	0.177716	up	Pentatricopeptide repeat (PPR) superfamily protein
CSS043898	0.283465	-1.81876	0.00289558	0.177716	down	Acyl-CoA N-acyltransferases (NAT) superfamily protein
CSS012848	1.85908	0.89459	0.00289701	0.177716	no change	Esterase/lipase/thioesterase family protein
CSS044873	0.0408277	-4.61431	0.00290187	0.177716	down	HXXXD-type acyl-transferase family protein
CSS007224	4.2139	2.07516	0.00290762	0.177716	up	heat shock cognate protein 70-1
CSS048814	0.321127	-1.63878	0.00290951	0.177716	down	GRAS family transcription factor family protein
CSS041040	7.94971	2.9909	0.00292607	0.178347	up	unknown protein; Has 34 Blast hits to 34 proteins in 9 species: Archae - 0; Bacteria - 0; Metazoa - 0; Fungi - 0; Plants - 34; Viruses - 0; Other Eukaryotes - 0 (source: NCBI BLink).
CSS002210	4.32597	2.11302	0.00293659	0.178608	up	prenylcysteine methylesterase
CSS047112	7.94946	2.99086	0.00296577	0.17952	up	beta-amylase 1
CSS014770	2.40059	1.26339	0.0029664	0.17952	up	Glucose-6-phosphate/phosphate translocator-related
CSS043635	12.0507	3.59104	0.00297039	0.17952	up	RmlC-like cupins superfamily protein
CSS027918	2.55399	1.35275	0.00298075	0.179767	up	RNI-like superfamily protein
CSS042075	0.161107	-2.63391	0.0029889	0.17988	down	UDP-Glycosyltransferase superfamily protein
CSS021597	2.41547	1.2723	0.00300626	0.180396	up	Protein kinase superfamily protein
CSS022453	0.140759	-2.8287	0.00301007	0.180396	down	unknown protein; BEST Arabidopsis thaliana protein match is: unknown protein (TAIR:AT3G15630.1); Has 61 Blast hits to 61 proteins in 13 species: Archae - 0; Bacteria - 0; Metazoa - 0; Fungi - 0; Plants - 61; Viruses - 0; Other Eukaryotes - 0 (source: NCBI BLink).
CSS016391	0.235997	-2.08316	0.00301749	0.180464	down	2-oxoglutarate (2OG) and Fe(II)-dependent oxygenase superfamily protein
CSS026211	0.277863	-1.84755	0.0030265	0.180625	down	-
CSS041698	0.0720497	-3.79486	0.00305039	0.181556	down	NAD(P)-binding Rossmann-fold superfamily protein
CSS019164	0.127566	-2.97069	0.00305476	0.181556	down	Chalcone and stilbene synthase family protein
CSS016529	4.95427	2.30867	0.00307626	0.182455	up	AAA-type ATPase family protein
CSS012800	0.269269	-1.89288	0.00309818	0.18333	down	RNA-binding (RRM/RBD/RNP motifs) family protein
CSS023396	0.20088	-2.3156	0.00310944	0.18333	down	dehydration-induced protein (ERD15)
CSS040284	0.497781	-1.00642	0.00311021	0.18333	down	unknown protein; LOCATED IN: plasma membrane; EXPRESSED IN: 22 plant structures; EXPRESSED DURING: 13 growth stages; BEST Arabidopsis thaliana protein match is: unknown protein (TAIR:AT5G22310.1); Has 22320 Blast hits to 15179 proteins in 1213 species: Archae - 372; Bacteria - 2307; Metazoa - 10906; Fungi - 1700; Plants - 1146; Viruses - 65; Other Eukaryotes - 5824 (source: NCBI BLink).
CSS030793	5.39341	2.4312	0.00312273	0.18369	up	FUNCTIONS IN: molecular_function unknown; INVOLVED IN: response to cadmium ion; LOCATED IN: plasma membrane; EXPRESSED IN: 25 plant structures; EXPRESSED DURING: 13 growth stages; CONTAINS InterPro DOMAIN/s: Prefoldin (InterPro:IPR009053); BEST Arabidopsis thaliana protein match is: unknown protein (TAIR:AT1G05320.3); Has 470429 Blast hits to 168274 proteins in 4282 species: Archae - 6896; Bacter…
CSS006639	5.85393	2.54941	0.00313595	0.18398	up	DDT domain-containing protein
CSS013559	4.32789	2.11366	0.00314213	0.18398	up	nicotinate phosphoribosyltransferase 2
CSS042060	7.46722	2.90057	0.00314693	0.18398	up	cysteine-rich RLK (RECEPTOR-like protein kinase) 25
CSS011790	3.37419	1.75454	0.00317257	0.184773	up	cullin-associated and neddylation dissociated
CSS039226	6.19075	2.63011	0.0031734	0.184773	up	Major facilitator superfamily protein
CSS002970	0.32651	-1.6148	0.00318282	0.184946	down	Mitochondrial import inner membrane translocase subunit Tim17/Tim22/Tim23 family protein
CSS029074	1.53944	0.622404	0.0031973	0.185281	no change	Protein kinase superfamily protein
CSS016165	6.88287	2.78301	0.00322353	0.185281	up	PDI-like 1-3
CSS042806	6.32348	2.66072	0.00322375	0.185281	up	secretory carrier 3
CSS030151	11.6944	3.54774	0.00324176	0.185281	up	beta-1,4-N-acetylglucosaminyltransferase family protein
CSS024076	6.46366	2.69235	0.00324217	0.185281	up	Heavy metal transport/detoxification superfamily protein
CSS039919	0.366977	-1.44624	0.00324324	0.185281	down	polyol/monosaccharide transporter 5
CSS009436	3.97761	1.9919	0.00324741	0.185281	up	Putative lysine decarboxylase family protein
CSS023131	1.90035	0.926269	0.00325258	0.185281	no change	UDP-glycosyltransferase 74 F1
CSS029610	0.381405	-1.3906	0.00326104	0.185281	down	unknown protein; Has 43 Blast hits to 43 proteins in 13 species: Archae - 0; Bacteria - 0; Metazoa - 0; Fungi - 0; Plants - 43; Viruses - 0; Other Eukaryotes - 0 (source: NCBI BLink).
CSS003545	1.31485	0.394895	0.0032639	0.185281	no change	CONTAINS InterPro DOMAIN/s: Retrotransposon gag protein (InterPro:IPR005162); BEST Arabidopsis thaliana protein match is: unknown protein (TAIR:AT5G48050.1); Has 648 Blast hits to 647 proteins in 29 species: Archae - 0; Bacteria - 0; Metazoa - 16; Fungi - 25; Plants - 607; Viruses - 0; Other Eukaryotes - 0 (source: NCBI BLink).
CSS021758	4.88961	2.28972	0.00326704	0.185281	up	nuclear factor Y, subunit C11
CSS034436	7.72306	2.94917	0.00327081	0.185281	up	heat shock protein 101
CSS006154	4.16111	2.05697	0.00327871	0.185281	up	unknown protein; FUNCTIONS IN: molecular_function unknown; INVOLVED IN: biological_process unknown; LOCATED IN: endomembrane system; EXPRESSED IN: 22 plant structures; EXPRESSED DURING: 13 growth stages; BEST Arabidopsis thaliana protein match is: unknown protein (TAIR:AT5G25265.1); Has 1807 Blast hits to 1807 proteins in 277 species: Archae - 0; Bacteria - 0; Metazoa - 736; Fungi - 347; Plants -…
CSS047310	4.45753	2.15624	0.00327915	0.185281	up	TEOSINTE BRANCHED 1, cycloidea and PCF transcription factor 5
CSS011206	0.581934	-0.781072	0.00329517	0.185821	no change	Phosphatidylinositol 3- and 4-kinase ;Ubiquitin family protein
CSS050369	0.166172	-2.58925	0.00331345	0.186314	down	Protein of unknown function (DUF1195)
CSS022937	3.36853	1.75212	0.00331693	0.186314	up	D111/G-patch domain-containing protein
CSS014237	0.0844757	-3.56532	0.00333123	0.186751	down	Plant-specific transcription factor YABBY family protein
CSS029488	2.34253	1.22807	0.00334494	0.187154	up	Galactose oxidase/kelch repeat superfamily protein
CSS049989	5.80252	2.53668	0.00336747	0.187813	up	metalloendopeptidases;zinc ion binding
CSS026711	0.27835	-1.84503	0.00337444	0.187813	down	gibberellin 3-oxidase 1
CSS037097	0.173476	-2.5272	0.00338274	0.187813	down	NAD(P)-binding Rossmann-fold superfamily protein
CSS017635	3.27005	1.70931	0.00339882	0.187813	up	myb-like HTH transcriptional regulator family protein
CSS005523	0.251871	-1.98924	0.00340172	0.187813	down	Alanyl-tRNA synthetase, class IIc
CSS018099	1.7164	0.779384	0.00340799	0.187813	no change	hAT dimerisation domain-containing protein
CSS043192	0.219386	-2.18846	0.00341855	0.187813	down	Protein of unknown function (DUF688)
CSS034976	2.33041	1.22059	0.00342006	0.187813	up	2-isopropylmalate synthase 1
CSS023184	2.87188	1.522	0.00342265	0.187813	up	transducin family protein / WD-40 repeat family protein
CSS045619	0.0565255	-4.14495	0.00342839	0.187813	down	homeobox protein 6
CSS018424	0.288346	-1.79413	0.00342885	0.187813	down	rotamase CYP 3
CSS032775	8.69652	3.12044	0.00343922	0.187948	up	Calcium-binding EF-hand family protein
CSS052680	0.393958	-1.34389	0.00344762	0.187948	down	FASCICLIN-like arabinoogalactan 7
CSS021140	10.5416	3.39802	0.003451	0.187948	up	cycling DOF factor 3
CSS036525	0.321208	-1.63842	0.00347027	0.188015	down	UDP-Glycosyltransferase superfamily protein
CSS001979	1.68546	0.753143	0.00347065	0.188015	no change	fucosyltransferase 11
CSS051881	12.3862	3.63066	0.00347376	0.188015	up	heat shock protein 101
CSS029758	0.67318	-0.570936	0.00348128	0.188015	no change	nudix hydrolase homolog 19
CSS050915	0.0963253	-3.37594	0.00348566	0.188015	down	AP2/B3-like transcriptional factor family protein
CSS042037	2.89398	1.53306	0.0034916	0.188015	up	WWE protein-protein interaction domain protein family
CSS041799	8.70965	3.12261	0.00351738	0.188688	up	disease resistance protein (TIR-NBS-LRR class), putative
CSS002836	0.096519	-3.37304	0.00352373	0.188688	down	B-box type zinc finger protein with CCT domain
CSS040453	0.208545	-2.26157	0.00353342	0.188688	down	Protein kinase superfamily protein
CSS017700	1.89611	0.923041	0.00353587	0.188688	no change	myosin 2
CSS021510	4.3734	2.12876	0.00353703	0.188688	up	RNI-like superfamily protein
CSS045490	0.406807	-1.29758	0.0035568	0.188774	down	unknown protein; BEST Arabidopsis thaliana protein match is: unknown protein (TAIR:AT5G18250.1); Has 58 Blast hits to 58 proteins in 12 species: Archae - 0; Bacteria - 0; Metazoa - 0; Fungi - 0; Plants - 58; Viruses - 0; Other Eukaryotes - 0 (source: NCBI BLink).
CSS019016	0.178424	-2.48662	0.00358717	0.188774	down	small acidic protein 1
CSS014358	0.0885981	-3.49658	0.00359105	0.188774	down	-
CSS000673	0.0290076	-5.10742	0.00360437	0.188774	down	unknown protein; Has 1807 Blast hits to 1807 proteins in 277 species: Archae - 0; Bacteria - 0; Metazoa - 736; Fungi - 347; Plants - 385; Viruses - 0; Other Eukaryotes - 339 (source: NCBI BLink).
CSS029461	0.22816	-2.13188	0.00362053	0.188774	down	EIN3-binding F box protein 1
CSS025289	1.61425	0.690862	0.00362148	0.188774	no change	Plant transposase (Ptta/En/Spm family)
CSS036309	3.84237	1.94199	0.003623	0.188774	up	NB-ARC domain-containing disease resistance protein
CSS007210	3.356	1.74674	0.00362723	0.188774	up	S-locus lectin protein kinase family protein
CSS007850	0.517294	-0.950944	0.00362947	0.188774	no change	Pentatricopeptide repeat (PPR-like) superfamily protein
CSS008756	2.38482	1.25388	0.00363834	0.188774	up	ATP-citrate lyase A-1
CSS031797	0.236096	-2.08256	0.00364734	0.188774	down	Plant protein of unknown function (DUF828)
CSS027029	3.59642	1.84656	0.00366714	0.188774	up	unknown protein; FUNCTIONS IN: molecular_function unknown; INVOLVED IN: biological_process unknown; LOCATED IN: chloroplast; EXPRESSED IN: 24 plant structures; EXPRESSED DURING: 15 growth stages; BEST Arabidopsis thaliana protein match is: unknown protein (TAIR:AT3G02555.1); Has 133 Blast hits to 133 proteins in 18 species: Archae - 0; Bacteria - 0; Metazoa - 0; Fungi - 0; Plants - 133; Viruses -…
CSS050473	32.175	5.00787	0.00367256	0.188774	up	Major facilitator superfamily protein
CSS044069	1.88207	0.912323	0.00367575	0.188774	no change	Clathrin light chain protein
CSS001835	6.86104	2.77843	0.00368703	0.188774	up	sulfate transporter 3;5
CSS003333	5.53647	2.46897	0.00368829	0.188774	up	cycling DOF factor 2
CSS022997	3.86658	1.95106	0.00369387	0.188774	up	SIN3-like 2
CSS023449	0.0979782	-3.3514	0.0036978	0.188774	down	Low temperature and salt responsive protein family
CSS041822	2.83775	1.50475	0.00370002	0.188774	up	RING/U-box superfamily protein
CSS049502	1.50633	0.591034	0.00370649	0.188774	no change	zinc knuckle (CCHC-type) family protein
CSS004048	0.16416	-2.60683	0.00371185	0.188774	down	Protein of unknown function (DUF1005)
CSS017965	2.8051	1.48805	0.00371988	0.188774	up	zinc finger nuclease 2
CSS049558	0.272167	-1.87743	0.00372854	0.188774	down	Cytochrome b-c1 complex, subunit 8 protein
CSS042537	0.449635	-1.15317	0.00373296	0.188774	down	carboxyesterase 13
CSS002213	0.0951104	-3.39425	0.0037415	0.188774	down	Pollen Ole e 1 allergen and extensin family protein
CSS021306	0.0992659	-3.33256	0.00374364	0.188774	down	glyceraldehyde 3-phosphate dehydrogenase A subunit
CSS030889	0.351872	-1.50688	0.00374799	0.188774	down	CemA-like proton extrusion protein-related
CSS019901	2.45993	1.29862	0.00374984	0.188774	up	WRKY family transcription factor
CSS049407	0.258597	-1.95122	0.00375561	0.188774	down	unknown protein; INVOLVED IN: biological_process unknown; LOCATED IN: chloroplast stroma, chloroplast; EXPRESSED IN: 22 plant structures; EXPRESSED DURING: 13 growth stages; BEST Arabidopsis thaliana protein match is: unknown protein (TAIR:AT5G28500.1); Has 110 Blast hits to 110 proteins in 51 species: Archae - 0; Bacteria - 67; Metazoa - 1; Fungi - 0; Plants - 41; Viruses - 0; Other Eukaryotes -…
CSS004342	4.74269	2.24571	0.00376803	0.188774	up	NAC (No Apical Meristem) domain transcriptional regulator superfamily protein
CSS025495	3.55865	1.83133	0.00377753	0.188774	up	unknown protein; FUNCTIONS IN: molecular_function unknown; INVOLVED IN: N-terminal protein myristoylation, anaerobic respiration; LOCATED IN: cellular_component unknown; EXPRESSED IN: leaf apex, inflorescence meristem, hypocotyl, root, flower; EXPRESSED DURING: petal differentiation and expansion stage; Has 47 Blast hits to 47 proteins in 13 species: Archae - 0; Bacteria - 0; Metazoa - 0; Fungi -…
CSS050499	4.19731	2.06946	0.003778	0.188774	up	transducin family protein / WD-40 repeat family protein
CSS044782	0.241346	-2.05083	0.00377994	0.188774	down	Pyridoxal phosphate (PLP)-dependent transferases superfamily protein
CSS043173	0.106514	-3.23089	0.00378602	0.188774	down	photosystem I subunit O
CSS022902	0.213654	-2.22665	0.00382659	0.188774	down	-
CSS043415	5.35186	2.42004	0.00383075	0.188774	up	Homeodomain-like superfamily protein
CSS037806	0.142188	-2.81413	0.0038351	0.188774	down	EXORDIUM like 2
CSS033447	4.32748	2.11353	0.00384161	0.188774	up	WRKY DNA-binding protein 33
CSS013930	1.88394	0.913752	0.00385101	0.188774	no change	beta galactosidase 1
CSS025769	2.60116	1.37916	0.00385174	0.188774	up	serine/threonine protein kinase 2
CSS016996	31.8871	4.9949	0.00385241	0.188774	up	camelliol C synthase 1
CSS028653	0.351776	-1.50727	0.00385341	0.188774	down	Pentatricopeptide repeat (PPR) superfamily protein
CSS051585	7.78746	2.96115	0.00386323	0.188774	up	-
CSS043946	1.81185	0.857464	0.00386425	0.188774	no change	Leucine-rich repeat protein kinase family protein
CSS016747	1.20644	0.270757	0.0038742	0.188774	no change	-
CSS013435	1.08068	0.111946	0.00388298	0.188774	no change	Neutral/alkaline non-lysosomal ceramidase
CSS028436	2.1529	1.10628	0.00388742	0.188774	up	exocyst complex component 84B
CSS043140	1.88676	0.915912	0.003895	0.188774	no change	growth-regulating factor 5
CSS043924	0.0513026	-4.28482	0.00389933	0.188774	down	Bifunctional inhibitor/lipid-transfer protein/seed storage 2S albumin superfamily protein
CSS035262	4.97699	2.31527	0.0039025	0.188774	up	CTP synthase family protein
CSS038555	0.0550914	-4.18203	0.00390933	0.188774	down	unknown protein; BEST Arabidopsis thaliana protein match is: unknown protein (TAIR:AT3G06070.1); Has 1807 Blast hits to 1807 proteins in 277 species: Archae - 0; Bacteria - 0; Metazoa - 736; Fungi - 347; Plants - 385; Viruses - 0; Other Eukaryotes - 339 (source: NCBI BLink).
CSS010872	2.77585	1.47293	0.00390982	0.188774	up	Histone superfamily protein
CSS025076	3.05046	1.60903	0.00391556	0.188774	up	GHMP kinase family protein
CSS030897	2.391	1.25761	0.00391812	0.188774	up	Tyrosine transaminase family protein
CSS016659	3.09427	1.6296	0.00392837	0.188774	up	cation-chloride co-transporter 1
CSS015243	1.78596	0.836698	0.00392995	0.188774	no change	F-box family protein
CSS040445	7.22056	2.85211	0.00396338	0.188774	up	4-coumarate:CoA ligase 2
CSS036458	13.6475	3.77056	0.00396736	0.188774	up	Calmodulin-binding protein
CSS028258	3.15246	1.65648	0.00396882	0.188774	up	SNF2 domain-containing protein / helicase domain-containing protein / F-box family protein
CSS049242	3.71319	1.89266	0.00397135	0.188774	up	Spc97 / Spc98 family of spindle pole body (SBP) component
CSS024481	0.0309405	-5.01436	0.00397559	0.188774	down	Rhodanese/Cell cycle control phosphatase superfamily protein
CSS010735	1.849	0.886741	0.00397571	0.188774	no change	DNAse I-like superfamily protein
CSS008897	0.197322	-2.34138	0.00397807	0.188774	down	Leucine-rich receptor-like protein kinase family protein
CSS027923	7.087	2.82518	0.00397913	0.188774	up	highly ABA-induced PP2C gene 3
CSS023107	5.09327	2.34859	0.00398524	0.188774	up	ABC transporter family protein
CSS001008	1.14126	0.19063	0.00398544	0.188774	no change	heat shock transcription factor A6B
CSS041348	0.147562	-2.76061	0.00398557	0.188774	down	O-methyltransferase family protein
CSS051636	2.26232	1.17781	0.00398709	0.188774	up	CONTAINS InterPro DOMAIN/s: Mediator complex subunit Med28 (InterPro:IPR021640); BEST Arabidopsis thaliana protein match is: unknown protein (TAIR:AT3G01670.1); Has 122 Blast hits to 112 proteins in 13 species: Archae - 0; Bacteria - 0; Metazoa - 0; Fungi - 0; Plants - 122; Viruses - 0; Other Eukaryotes - 0 (source: NCBI BLink).
CSS006962	1.1577	0.211264	0.00399333	0.188774	no change	unknown protein; BEST Arabidopsis thaliana protein match is: unknown protein (TAIR:AT5G28730.1); Has 924 Blast hits to 912 proteins in 109 species: Archae - 0; Bacteria - 0; Metazoa - 222; Fungi - 31; Plants - 661; Viruses - 0; Other Eukaryotes - 10 (source: NCBI BLink).
CSS049349	0.040627	-4.62142	0.00400629	0.18884	down	unknown protein; BEST Arabidopsis thaliana protein match is: unknown protein (TAIR:AT4G34560.1); Has 1807 Blast hits to 1807 proteins in 277 species: Archae - 0; Bacteria - 0; Metazoa - 736; Fungi - 347; Plants - 385; Viruses - 0; Other Eukaryotes - 339 (source: NCBI BLink).
CSS020532	2.28756	1.19381	0.00400791	0.18884	up	Protein of unknown function (DUF707)
CSS051127	0.211773	-2.23941	0.00402116	0.188873	down	sterol methyltransferase 2
CSS036076	0.0908793	-3.4599	0.00404105	0.188873	down	UDP-D-glucuronate 4-epimerase 6
CSS027032	1.21358	0.279275	0.004044	0.188873	no change	CONTAINS InterPro DOMAIN/s: Putative harbinger transposase-derived nuclease (InterPro:IPR006912); BEST Arabidopsis thaliana protein match is: unknown protein (TAIR:AT5G41980.1); Has 30201 Blast hits to 17322 proteins in 780 species: Archae - 12; Bacteria - 1396; Metazoa - 17338; Fungi - 3422; Plants - 5037; Viruses - 0; Other Eukaryotes - 2996 (source: NCBI BLink).
CSS023846	2.13596	1.09489	0.00406127	0.188873	up	P-loop containing nucleoside triphosphate hydrolases superfamily protein
CSS042264	1.46769	0.553544	0.00406141	0.188873	no change	DHHC-type zinc finger family protein
CSS015890	2.27488	1.18579	0.00407273	0.188873	up	Vacuolar protein sorting-associated protein VPS28 family protein
CSS016983	0.360226	-1.47303	0.00407481	0.188873	down	unknown protein; Has 26 Blast hits to 26 proteins in 11 species: Archae - 0; Bacteria - 0; Metazoa - 2; Fungi - 0; Plants - 23; Viruses - 0; Other Eukaryotes - 1 (source: NCBI BLink).
CSS053102	1.77164	0.825086	0.00407599	0.188873	no change	-
CSS042050	4.60023	2.20171	0.0040765	0.188873	up	Endomembrane protein 70 protein family
CSS045894	1.66463	0.735199	0.00408269	0.188873	no change	hydrolases;protein serine/threonine phosphatases
CSS028685	36.712	5.19818	0.0040875	0.188873	up	Lactoylglutathione lyase / glyoxalase I family protein
CSS026472	1.37596	0.460441	0.00409744	0.188873	no change	receptor like protein 32
CSS036548	1.03619	0.0512846	0.0041056	0.188873	no change	BRI1-associated receptor kinase
CSS031354	0.0707201	-3.82174	0.00411015	0.188873	down	Lateral organ boundaries (LOB) domain family protein
CSS027650	0.442203	-1.17722	0.00412393	0.188873	down	Ribonuclease P protein subunit P38-related
CSS014567	1.68136	0.749626	0.00413735	0.188873	no change	Core-2/I-branching beta-1,6-N-acetylglucosaminyltransferase family protein
CSS035704	8.76537	3.13182	0.00413907	0.188873	up	similar to RCD one 2
CSS048687	2.27346	1.18489	0.00414412	0.188873	up	ABC transporter of the mitochondrion 3
CSS013321	0.291712	-1.77738	0.00415776	0.188873	down	UDP-D-glucuronate 4-epimerase 1
CSS021120	8.44536	3.07816	0.00415825	0.188873	up	vacuolar protein sorting 34
CSS032688	0.462262	-1.11322	0.00416149	0.188873	down	cytochrome P450, family 81, subfamily D, polypeptide 2
CSS034024	1.42772	0.513713	0.00416395	0.188873	no change	Aminotransferase-like, plant mobile domain family protein
CSS018891	6.53356	2.70787	0.0041652	0.188873	up	myb domain protein 63
CSS005072	0.133275	-2.90753	0.00417122	0.188873	down	Plant invertase/pectin methylesterase inhibitor superfamily protein
CSS040923	0.119695	-3.06257	0.00417609	0.188873	down	-
CSS022638	2.00022	1.00016	0.00418447	0.188873	up	basic region/leucine zipper transcription factor 16
CSS033010	2.91589	1.54394	0.0041935	0.188873	up	LAG1 homologue 2
CSS018230	0.116778	-3.09816	0.00420243	0.188873	down	Transducin/WD40 repeat-like superfamily protein
CSS029177	0.0210391	-5.57078	0.00420584	0.188873	down	ethylene responsive element binding factor 3
CSS008911	0.20344	-2.29732	0.00420641	0.188873	down	tRNA (guanine-N-7) methyltransferase
CSS009937	1.10191	0.140005	0.00423049	0.189382	no change	F-box/RNI-like superfamily protein
CSS034315	0.160947	-2.63534	0.00425771	0.189382	down	Plant-specific GATA-type zinc finger transcription factor family protein
CSS007057	4.80351	2.26409	0.00426989	0.189382	up	abscisic acid responsive elements-binding factor 3
CSS031190	4.78182	2.25756	0.00427548	0.189382	up	F-box and associated interaction domains-containing protein
CSS011628	0.265619	-1.91257	0.00428236	0.189382	down	unknown protein; INVOLVED IN: biological_process unknown; LOCATED IN: plasma membrane; EXPRESSED IN: 22 plant structures; EXPRESSED DURING: 13 growth stages; BEST Arabidopsis thaliana protein match is: unknown protein (TAIR:AT5G23700.1); Has 12429 Blast hits to 9751 proteins in 897 species: Archae - 180; Bacteria - 1190; Metazoa - 6552; Fungi - 1361; Plants - 886; Viruses - 50; Other Eukaryotes -…
CSS045342	2.29376	1.19771	0.00428369	0.189382	up	NADH dehydrogenase family protein
CSS034692	4.85584	2.27972	0.00428769	0.189382	up	K+ uptake permease 11
CSS006791	0.165254	-2.59724	0.00429053	0.189382	down	unknown protein; FUNCTIONS IN: molecular_function unknown; INVOLVED IN: biological_process unknown; LOCATED IN: thylakoid, chloroplast; EXPRESSED IN: 22 plant structures; EXPRESSED DURING: 14 growth stages; CONTAINS InterPro DOMAIN/s: Protein of unknown function DUF2488 (InterPro:IPR019616); Has 1807 Blast hits to 1807 proteins in 277 species: Archae - 0; Bacteria - 0; Metazoa - 736; Fungi - 347;…
CSS009928	5.97463	2.57885	0.00429745	0.189382	up	RING domain ligase1
CSS036356	2.82041	1.4959	0.00429846	0.189382	up	ABC transporter family protein
CSS039992	3.13879	1.65021	0.00429912	0.189382	up	vacuolar proton ATPase A3
CSS039191	1.01042	0.0149593	0.0043063	0.189382	no change	-
CSS008703	7.80039	2.96355	0.00431234	0.189382	up	ATPase E1-E2 type family protein / haloacid dehalogenase-like hydrolase family protein
CSS052513	0.208259	-2.26355	0.00431386	0.189382	down	peroxisomal NAD-malate dehydrogenase 1
CSS001422	4.99922	2.3217	0.00432299	0.189382	up	DNAse I-like superfamily protein
CSS048406	2.75705	1.46313	0.00432372	0.189382	up	Rhamnogalacturonate lyase family protein
CSS017790	2.26487	1.17943	0.00434023	0.189382	up	-
CSS038366	1.2561	0.32895	0.00434135	0.189382	no change	-
CSS047904	0.40064	-1.31962	0.00435028	0.189382	down	Chaperone DnaJ-domain superfamily protein
CSS017985	11.4233	3.51391	0.00435242	0.189382	up	phloem protein 2-A13
CSS009460	15.9899	3.99909	0.00436166	0.189382	up	MLP-like protein 423
CSS049948	2.58907	1.37243	0.00436932	0.189382	up	-
CSS018085	0.0974203	-3.35963	0.0043698	0.189382	down	RNA-binding (RRM/RBD/RNP motifs) family protein
CSS043738	0.572092	-0.80568	0.00438613	0.189496	no change	xyloglucan endotransglucosylase/hydrolase 7
CSS051417	0.0352253	-4.82725	0.00439697	0.189496	down	TRICHOME BIREFRINGENCE-LIKE 19
CSS030123	0.083291	-3.58569	0.00440693	0.189496	down	photosystem I light harvesting complex gene 2
CSS035512	0.16287	-2.61821	0.00441007	0.189496	down	squamosa promoter binding protein-like 5
CSS008142	0.268563	-1.89667	0.00441048	0.189496	down	Transcriptional coactivator/pterin dehydratase
CSS041478	3.42681	1.77687	0.00441392	0.189496	up	Calcium-binding EF-hand family protein
CSS005515	0.0874953	-3.51465	0.00441874	0.189496	down	chloroplast signal recognition particle component (CAO)
CSS034141	0.244638	-2.03128	0.00442993	0.189536	down	RAB GTPase homolog A5A
CSS029423	2.50136	1.32271	0.00444988	0.189536	up	-
CSS036406	1.7218	0.783919	0.00445197	0.189536	no change	MATE efflux family protein
CSS022482	21.46	4.42358	0.0044561	0.189536	up	Regulator of chromosome condensation (RCC1) family protein
CSS015828	4.21854	2.07674	0.00446566	0.189536	up	glucan synthase-like 4
CSS025502	28.4224	4.82896	0.00447217	0.189536	up	F-box and associated interaction domains-containing protein
CSS032851	0.194492	-2.36222	0.00448337	0.189536	down	winged-helix DNA-binding transcription factor family protein
CSS010297	2.59103	1.37353	0.00448488	0.189536	up	vacuolar ATP synthase subunit A
CSS007138	3.5088	1.81098	0.00449124	0.189536	up	hydroxycinnamoyl-CoA shikimate/quinate hydroxycinnamoyl transferase
CSS040449	0.181097	-2.46517	0.00450138	0.189536	down	Fatty acid hydroxylase superfamily
CSS001124	2.83345	1.50256	0.00450782	0.189536	up	RING/FYVE/PHD-type zinc finger family protein
CSS024521	2.59283	1.37453	0.00451772	0.189536	up	Glycosyl hydrolase family 17 protein
CSS014800	0.638226	-0.647861	0.00453345	0.189536	no change	Pentatricopeptide repeat (PPR) superfamily protein
CSS029463	0.0637948	-3.97042	0.00454704	0.189536	down	Tetratricopeptide repeat (TPR)-like superfamily protein
CSS030436	2.40979	1.26891	0.00454816	0.189536	up	Protein of unknown function (DUF594)
CSS034528	5.97514	2.57897	0.00455272	0.189536	up	S-domain-1 29
CSS032427	0.213319	-2.22892	0.00455412	0.189536	down	Protein kinase superfamily protein
CSS009736	0.113293	-3.14187	0.00455431	0.189536	down	catalytics
CSS010168	2.68492	1.42488	0.00456378	0.189536	up	Per1-like family protein
CSS021648	1.89332	0.920921	0.00459876	0.189536	no change	mitogen-activated protein kinase kinase kinase 3
CSS018632	3.18506	1.67132	0.00460144	0.189536	up	homolog of yeast CDT1 B homolog of yeast CDT1 B
CSS044507	4.28863	2.10052	0.00460659	0.189536	up	APR-like 5
CSS033524	0.283919	-1.81645	0.00460709	0.189536	down	LOCATED IN: chloroplast; EXPRESSED IN: 21 plant structures; EXPRESSED DURING: 12 growth stages; CONTAINS InterPro DOMAIN/s: Zinc finger, PHD-type, conserved site (InterPro:IPR019786); BEST Arabidopsis thaliana protein match is: PHD finger family protein (TAIR:AT3G17460.1); Has 56 Blast hits to 56 proteins in 17 species: Archae - 0; Bacteria - 2; Metazoa - 0; Fungi - 4; Plants - 46; Viruses - 0; O…
CSS027554	2.80302	1.48698	0.0046108	0.189536	up	NAD(P)-binding Rossmann-fold superfamily protein
CSS030916	4.61965	2.20778	0.00461595	0.189536	up	Insulinase (Peptidase family M16) family protein
CSS010122	0.224197	-2.15716	0.00461963	0.189536	down	transmembrane kinase 1
CSS019018	0.279776	-1.83766	0.00462408	0.189536	down	unknown protein; Has 44 Blast hits to 44 proteins in 12 species: Archae - 0; Bacteria - 0; Metazoa - 0; Fungi - 0; Plants - 44; Viruses - 0; Other Eukaryotes - 0 (source: NCBI BLink).
CSS037050	0.420921	-1.24838	0.00462991	0.189536	down	tubulin alpha-2 chain
CSS047198	1.71033	0.774271	0.00463206	0.189536	no change	lectin protein kinase family protein
CSS001657	8.90224	3.15417	0.00463616	0.189536	up	unknown protein; FUNCTIONS IN: molecular_function unknown; INVOLVED IN: biological_process unknown; LOCATED IN: endomembrane system; EXPRESSED IN: 25 plant structures; EXPRESSED DURING: 13 growth stages; BEST Arabidopsis thaliana protein match is: unknown protein (TAIR:AT2G25270.1); Has 177 Blast hits to 172 proteins in 23 species: Archae - 0; Bacteria - 2; Metazoa - 3; Fungi - 0; Plants - 164; V…
CSS027821	3.96976	1.98905	0.00464134	0.189536	up	receptor-like protein kinase 1
CSS039652	0.166571	-2.58579	0.00464739	0.189536	down	alpha/beta-Hydrolases superfamily protein
CSS012185	1.21287	0.278422	0.00465188	0.189536	no change	Leucine-rich repeat receptor-like protein kinase family protein
CSS050739	4.22749	2.0798	0.00465263	0.189536	up	FUNCTIONS IN: molecular_function unknown; INVOLVED IN: N-terminal protein myristoylation; LOCATED IN: cellular_component unknown; EXPRESSED IN: 22 plant structures; EXPRESSED DURING: 13 growth stages; CONTAINS InterPro DOMAIN/s: Dymeclin (InterPro:IPR019142); Has 395 Blast hits to 389 proteins in 117 species: Archae - 0; Bacteria - 0; Metazoa - 262; Fungi - 21; Plants - 68; Viruses - 0; Other Euk…
CSS004991	4.22669	2.07953	0.0046662	0.189536	up	nuclear RNA polymerase C2
CSS017627	0.246979	-2.01754	0.00467312	0.189536	down	unknown protein; INVOLVED IN: biological_process unknown; LOCATED IN: chloroplast stroma, chloroplast; EXPRESSED IN: 22 plant structures; EXPRESSED DURING: 13 growth stages; BEST Arabidopsis thaliana protein match is: unknown protein (TAIR:AT5G28500.1); Has 110 Blast hits to 110 proteins in 51 species: Archae - 0; Bacteria - 67; Metazoa - 1; Fungi - 0; Plants - 41; Viruses - 0; Other Eukaryotes -…
CSS001604	2.98925	1.57978	0.0046775	0.189536	up	-
CSS008647	2.70104	1.43351	0.00469174	0.189536	up	Disease resistance protein (CC-NBS-LRR class) family
CSS049174	2.21684	1.1485	0.0046919	0.189536	up	cleavage and polyadenylation specificity factor 30
CSS027776	0.135861	-2.8798	0.00469428	0.189536	down	mechanosensitive channel of small conductance-like 10
CSS033587	10.7225	3.42257	0.00470531	0.189536	up	serine carboxypeptidase-like 40
CSS019754	19.032	4.25035	0.00470682	0.189536	up	nuclear transport factor 2 (NTF2) family protein / RNA recognition motif (RRM)-containing protein
CSS049870	5.82884	2.54321	0.00470781	0.189536	up	NAD(P)-binding Rossmann-fold superfamily protein
CSS035893	2.60779	1.38283	0.00471144	0.189536	up	unknown protein; BEST Arabidopsis thaliana protein match is: unknown protein (TAIR:AT2G24100.1); Has 109 Blast hits to 109 proteins in 18 species: Archae - 0; Bacteria - 0; Metazoa - 1; Fungi - 0; Plants - 95; Viruses - 0; Other Eukaryotes - 13 (source: NCBI BLink).
CSS016876	4.01523	2.00548	0.0047174	0.189536	up	FAR1-related sequence 11
CSS024231	0.207671	-2.26763	0.00474012	0.18993	down	enoyl-CoA hydratase/isomerase A
CSS025436	3.22997	1.69152	0.00474047	0.18993	up	calmodulin binding;transcription regulators
CSS001857	0.208382	-2.2627	0.00479216	0.191733	down	Uroporphyrinogen decarboxylase
CSS030859	4.62641	2.20989	0.00480006	0.191781	up	SNF1 kinase homolog 10
CSS036745	0.438855	-1.18819	0.00481666	0.192177	down	phosphoglucose isomerase 1
CSS026387	0.480783	-1.05654	0.00482435	0.192216	down	UDP-Glycosyltransferase superfamily protein
CSS033247	3.66883	1.87532	0.00484687	0.192779	up	DPP6 N-terminal domain-like protein
CSS047632	0.224288	-2.15658	0.00485195	0.192779	down	allene oxide synthase
CSS048000	13.4238	3.74672	0.00487845	0.193127	up	Auxin efflux carrier family protein
CSS005304	1.62661	0.701871	0.00488326	0.193127	no change	-
CSS029555	0.083997	-3.57352	0.00488598	0.193127	down	unknown protein; Has 1807 Blast hits to 1807 proteins in 277 species: Archae - 0; Bacteria - 0; Metazoa - 736; Fungi - 347; Plants - 385; Viruses - 0; Other Eukaryotes - 339 (source: NCBI BLink).
CSS004593	3.75692	1.90955	0.00488768	0.193127	up	aldehyde dehydrogenase 12A1
CSS010451	4.87494	2.28538	0.00490374	0.193279	up	alpha-amylase-like 2
CSS031931	1.8887	0.917396	0.00490502	0.193279	no change	zinc knuckle (CCHC-type) family protein
CSS002390	2.27954	1.18874	0.00491471	0.193395	up	coatomer gamma-2 subunit, putative / gamma-2 coat protein, putative / gamma-2 COP, putative
CSS012136	0.310974	-1.68513	0.00492764	0.193638	down	equilibrative nucleotide transporter 1
CSS034948	6.2364	2.64071	0.00493809	0.193727	up	phenylalanine ammonia-lyase 2
CSS010884	4.02844	2.01022	0.00495016	0.193727	up	multidrug resistance-associated protein 14
CSS036528	0.203187	-2.29912	0.00495019	0.193727	down	pinoresinol reductase 1
CSS012784	0.0547561	-4.19084	0.00495831	0.19378	down	carbonic anhydrase 2
CSS038294	0.379763	-1.39683	0.00497707	0.194136	down	Plant protein of unknown function (DUF828)
CSS053438	0.352597	-1.50391	0.00498991	0.194136	down	phytochelatin synthase 1 (PCS1)
CSS022477	2.54631	1.34841	0.004994	0.194136	up	delta1-pyrroline-5-carboxylate synthase 1
CSS033776	3.98199	1.99349	0.00499452	0.194136	up	leucine-rich repeat transmembrane protein kinase family protein
CSS023897	3.45944	1.79054	0.00500622	0.194145	up	aminophospholipid ATPase 1
CSS037656	0.246678	-2.0193	0.0050083	0.194145	down	-
CSS015353	1.67003	0.739876	0.00502878	0.194675	no change	heat shock protein 21
CSS029473	2.52029	1.33359	0.00505232	0.195006	up	hAT dimerisation domain-containing protein / transposase-related
CSS028215	0.0942316	-3.40765	0.00506488	0.195006	down	APS reductase 3
CSS041426	0.177159	-2.49689	0.00507274	0.195006	down	IQ-domain 21
CSS048684	1.91758	0.939288	0.00507621	0.195006	no change	Aminotransferase-like, plant mobile domain family protein
CSS009405	0.189713	-2.39811	0.00508029	0.195006	down	expansin A4
CSS024050	0.39607	-1.33617	0.0050805	0.195006	down	beta-6 tubulin
CSS015254	11.9163	3.57487	0.00509164	0.195006	up	FORMS APLOID AND BINUCLEATE CELLS 1C
CSS008574	0.0605616	-4.04545	0.00509548	0.195006	down	galactinol synthase 4
CSS018648	0.319798	-1.64477	0.0050986	0.195006	down	eukaryotic translation initiation factor 3G1
CSS002219	0.504547	-0.98694	0.00512054	0.195149	no change	related to AP2 4
CSS020218	5.22858	2.38642	0.0051216	0.195149	up	cyclic nucleotide gated channel 1
CSS028349	0.657666	-0.604574	0.00512947	0.195149	no change	histone H2A protein 9
CSS028020	6.09188	2.60689	0.00512957	0.195149	up	Integrase-type DNA-binding superfamily protein
CSS018971	5.41664	2.4374	0.00515879	0.195803	up	SNF1 kinase homolog 10
CSS014636	0.141011	-2.82612	0.00516165	0.195803	down	myb domain protein 5
CSS013247	2.06992	1.04958	0.00517717	0.195803	up	Protein phosphatase 2C family protein
CSS052310	0.310425	-1.68768	0.00519138	0.195803	down	Protein kinase superfamily protein
CSS019675	0.0954754	-3.38873	0.00520109	0.195803	down	terpene synthase-like sequence-1,8-cineole
CSS017866	4.24876	2.08704	0.00520555	0.195803	up	Beta-glucosidase, GBA2 type family protein
CSS014300	5.07847	2.34439	0.00521237	0.195803	up	Protein of unknown function (DUF581)
CSS025622	1.15976	0.213832	0.00522137	0.195803	no change	Plant protein of unknown function (DUF639)
CSS047039	3.5436	1.82522	0.00522494	0.195803	up	Ankyrin repeat family protein
CSS050396	0.704826	-0.504661	0.00523354	0.195803	no change	galacturonosyltransferase 9
CSS010853	6.42418	2.68351	0.00523385	0.195803	up	-
CSS012511	1.97917	0.984899	0.00523467	0.195803	no change	-
CSS040806	4.35082	2.12129	0.00523563	0.195803	up	chromatin remodeling 4
CSS028447	0.108081	-3.20981	0.00524305	0.195825	down	plastid-specific ribosomal protein 4
CSS052858	17.6445	4.14115	0.00525426	0.195912	up	osmotin 34
CSS004558	6.30675	2.6569	0.00529477	0.195912	up	ATPase E1-E2 type family protein / haloacid dehalogenase-like hydrolase family protein
CSS040703	3.03424	1.60133	0.0052951	0.195912	up	CONTAINS InterPro DOMAIN/s: EF-Hand 1, calcium-binding site (InterPro:IPR018247); BEST Arabidopsis thaliana protein match is: unknown protein (TAIR:AT2G41730.1); Has 1807 Blast hits to 1807 proteins in 277 species: Archae - 0; Bacteria - 0; Metazoa - 736; Fungi - 347; Plants - 385; Viruses - 0; Other Eukaryotes - 339 (source: NCBI BLink).
CSS019064	3.71783	1.89446	0.00529734	0.195912	up	Prolyl oligopeptidase family protein
CSS035092	0.0744976	-3.74666	0.00530169	0.195912	down	alkenal reductase
CSS014172	1.92128	0.942066	0.00530186	0.195912	no change	Tetratricopeptide repeat (TPR)-like superfamily protein
CSS031403	0.322006	-1.63484	0.00530314	0.195912	down	-
CSS009707	2.13688	1.0955	0.00531072	0.195912	up	protein kinase 2B
CSS024632	5.54531	2.47127	0.00531986	0.195912	up	Major facilitator superfamily protein
CSS046952	2.97966	1.57515	0.0053307	0.195912	up	SEUSS transcriptional co-regulator
CSS043516	13.1992	3.72237	0.00533325	0.195912	up	NAD kinase 2
CSS008512	9.53642	3.25345	0.00533681	0.195912	up	related to ABI3/VP1 1
CSS024940	0.113949	-3.13353	0.00534449	0.195912	down	histone H2A 12
CSS042619	9.05247	3.17831	0.00534497	0.195912	up	receptor like protein 6
CSS047746	0.27162	-1.88034	0.00534796	0.195912	down	basic helix-loop-helix (bHLH) DNA-binding superfamily protein
CSS012857	0.566554	-0.819715	0.00537865	0.195936	no change	phosphate transporter 3;1
CSS047960	0.222641	-2.16721	0.00538592	0.195936	down	unknown protein; FUNCTIONS IN: molecular_function unknown; INVOLVED IN: biological_process unknown; LOCATED IN: cellular_component unknown; EXPRESSED IN: 20 plant structures; EXPRESSED DURING: 11 growth stages; BEST Arabidopsis thaliana protein match is: unknown protein (TAIR:AT5G26910.3); Has 89 Blast hits to 84 proteins in 15 species: Archae - 0; Bacteria - 0; Metazoa - 5; Fungi - 2; Plants - 8…
CSS049230	0.39063	-1.35613	0.00538862	0.195936	down	myb domain protein r1
CSS017918	0.507362	-0.978913	0.00539782	0.195936	no change	FAD-binding Berberine family protein
CSS005827	3.2112	1.68311	0.00541736	0.195936	up	UDP-glucosyl transferase 85A2
CSS035559	8.08904	3.01597	0.00542172	0.195936	up	respiratory burst oxidase homologue D
CSS016743	3.40474	1.76754	0.00542745	0.195936	up	receptor like protein 6
CSS002769	19.7129	4.30107	0.00543453	0.195936	up	phosphate transporter 4;5
CSS004109	0.0556503	-4.16747	0.00543529	0.195936	down	photosystem I P subunit
CSS020647	2.97703	1.57387	0.00544122	0.195936	up	Protein of unknown function (DUF567)
CSS051712	3.87168	1.95296	0.00546206	0.195936	up	Regulator of Vps4 activity in the MVB pathway protein
CSS021668	15.3256	3.93788	0.00546253	0.195936	up	multidrug resistance-associated protein 5
CSS009579	0.238	-2.07097	0.00546685	0.195936	down	serine-rich protein-related
CSS009356	0.207005	-2.27226	0.0054679	0.195936	down	Heavy metal transport/detoxification superfamily protein
CSS015074	8.51405	3.08984	0.00548244	0.195936	up	disease resistance family protein / LRR family protein
CSS012717	0.529277	-0.917904	0.00548505	0.195936	no change	basic helix-loop-helix (bHLH) DNA-binding superfamily protein
CSS005876	6.65186	2.73376	0.00548721	0.195936	up	homology to ABI2
CSS011352	0.250502	-1.99711	0.00549571	0.195936	down	NAD(P)-binding Rossmann-fold superfamily protein
CSS028523	3.77792	1.91759	0.00549595	0.195936	up	Protein kinase superfamily protein
CSS013705	0.273518	-1.87029	0.00550413	0.195936	down	Mitochondrial transcription termination factor family protein
CSS001235	0.324685	-1.62289	0.00551018	0.195936	down	Glyoxalase/Bleomycin resistance protein/Dioxygenase superfamily protein
CSS045735	0.184948	-2.43481	0.00551239	0.195936	down	oligopeptide transporter
CSS024978	0.0415151	-4.59022	0.00551983	0.195936	down	Uncharacterised protein family (UPF0497)
CSS034211	2.0251	1.01799	0.00553762	0.195936	up	Glycosyl hydrolase family 10 protein
CSS043279	3.90898	1.96679	0.00553768	0.195936	up	unknown protein; FUNCTIONS IN: molecular_function unknown; INVOLVED IN: biological_process unknown; LOCATED IN: cytosol; EXPRESSED IN: 25 plant structures; EXPRESSED DURING: 15 growth stages; Has 1807 Blast hits to 1807 proteins in 277 species: Archae - 0; Bacteria - 0; Metazoa - 736; Fungi - 347; Plants - 385; Viruses - 0; Other Eukaryotes - 339 (source: NCBI BLink).
CSS036848	4.11914	2.04234	0.00554051	0.195936	up	unknown protein; BEST Arabidopsis thaliana protein match is: unknown protein (TAIR:AT1G53180.1); Has 47 Blast hits to 47 proteins in 15 species: Archae - 0; Bacteria - 0; Metazoa - 13; Fungi - 0; Plants - 30; Viruses - 0; Other Eukaryotes - 4 (source: NCBI BLink).
CSS034016	10.7399	3.42491	0.00554071	0.195936	up	Cysteine/Histidine-rich C1 domain family protein
CSS027671	0.210836	-2.24581	0.00554388	0.195936	down	EIN3-binding F box protein 1
CSS020830	1.66701	0.737263	0.00554835	0.195936	no change	NAD(P)-binding Rossmann-fold superfamily protein
CSS009399	5.68118	2.50619	0.00555995	0.195936	up	TRF-like 2
CSS047573	0.45661	-1.13097	0.00556238	0.195936	down	ubiquitin-conjugating enzyme 25
CSS021314	28.6207	4.83899	0.00558631	0.195936	up	disease resistance protein (TIR-NBS-LRR class), putative
CSS013189	2.93036	1.55108	0.00558694	0.195936	up	NB-ARC domain-containing disease resistance protein
CSS051317	2.06102	1.04336	0.0055898	0.195936	up	senescence-associated gene 12
CSS001374	2.38126	1.25172	0.005591	0.195936	up	WRKY DNA-binding protein 48
CSS019368	1.41562	0.501437	0.00559485	0.195936	no change	MuDR family transposase
CSS030283	7.29646	2.8672	0.00561877	0.195968	up	unknown protein; FUNCTIONS IN: molecular_function unknown; INVOLVED IN: biological_process unknown; LOCATED IN: endomembrane system; EXPRESSED IN: flower; EXPRESSED DURING: 4 anthesis; BEST Arabidopsis thaliana protein match is: unknown protein (TAIR:AT1G71110.1); Has 161 Blast hits to 154 proteins in 16 species: Archae - 0; Bacteria - 0; Metazoa - 0; Fungi - 0; Plants - 161; Viruses - 0; Other E…
CSS015266	1.85853	0.894163	0.00562125	0.195968	no change	Phosphotyrosine protein phosphatases superfamily protein
CSS038447	6.14837	2.6202	0.00562128	0.195968	up	ARM repeat superfamily protein
CSS048533	1.96696	0.975968	0.00563036	0.195968	no change	-
CSS043620	0.174554	-2.51826	0.00563063	0.195968	down	urophorphyrin methylase 1
CSS014554	1.56804	0.648962	0.00564366	0.195968	no change	Aminotransferase-like, plant mobile domain family protein
CSS005771	2.35606	1.23638	0.00564462	0.195968	up	ENTH/VHS family protein
CSS009770	0.340173	-1.55566	0.0056505	0.195968	down	glyceraldehyde-3-phosphate dehydrogenase B subunit
CSS027455	6.30526	2.65656	0.00565831	0.196002	up	soluble N-ethylmaleimide-sensitive factor adaptor protein 33
CSS039184	5.38347	2.42854	0.00568528	0.196682	up	DNA binding
CSS038007	0.0753062	-3.73109	0.00569168	0.196682	down	ATPase, F1 complex, gamma subunit protein
CSS019110	2.03192	1.02284	0.005704	0.19687	up	Protein phosphatase 2C family protein
CSS019941	2.50856	1.32686	0.00571341	0.196884	up	Protein of unknown function, DUF593
CSS022148	3.91172	1.9678	0.00571948	0.196884	up	S-locus lectin protein kinase family protein
CSS002334	2.44741	1.29126	0.00572644	0.196884	up	Cysteine proteinases superfamily protein
CSS019027	4.64571	2.2159	0.00573188	0.196884	up	BLISTER
CSS030553	0.168861	-2.56609	0.00575822	0.197199	down	Calcium-dependent phosphotriesterase superfamily protein
CSS043048	0.142386	-2.81212	0.00576351	0.197199	down	Homeodomain-like superfamily protein
CSS039521	6.22125	2.6372	0.00576982	0.197199	up	cytochrome P450, family 714, subfamily A, polypeptide 1
CSS004839	1.75204	0.809036	0.00577903	0.197199	no change	ubiquitin-specific protease 6
CSS019772	2.39245	1.25849	0.00578075	0.197199	up	Tetratricopeptide repeat (TPR)-like superfamily protein
CSS009365	6.05616	2.5984	0.00578235	0.197199	up	CHASE domain containing histidine kinase protein
CSS050028	11.5897	3.53477	0.00579939	0.197248	up	Heavy metal transport/detoxification superfamily protein
CSS045053	0.47012	-1.0889	0.00580009	0.197248	down	myb domain protein 94
CSS021482	5.92344	2.56643	0.0058065	0.197248	up	xyloglucan endotransglucosylase/hydrolase 30
CSS053448	0.322311	-1.63347	0.00582711	0.197248	down	LOB domain-containing protein 41
CSS015711	9.03057	3.17482	0.00582827	0.197248	up	-
CSS040969	0.173323	-2.52847	0.00583335	0.197248	down	unknown protein; Has 17 Blast hits to 17 proteins in 8 species: Archae - 0; Bacteria - 0; Metazoa - 0; Fungi - 0; Plants - 17; Viruses - 0; Other Eukaryotes - 0 (source: NCBI BLink).
CSS026511	0.0910248	-3.4576	0.00584974	0.197248	down	pinoid-binding protein 1
CSS014118	0.283471	-1.81873	0.00585511	0.197248	down	unknown protein; FUNCTIONS IN: molecular_function unknown; INVOLVED IN: biological_process unknown; LOCATED IN: endomembrane system; EXPRESSED IN: 22 plant structures; EXPRESSED DURING: 13 growth stages.
CSS051903	9.35281	3.2254	0.00586637	0.197248	up	transporter associated with antigen processing protein 2
CSS037838	1.42334	0.509278	0.00588649	0.197248	no change	Leucine-rich repeat protein kinase family protein
CSS047270	0.179018	-2.48182	0.00589065	0.197248	down	nucleic acid binding;methyltransferases
CSS019665	0.0749607	-3.73772	0.00589342	0.197248	down	beta-amylase 6
CSS019250	1.98768	0.991087	0.0059035	0.197248	no change	NB-ARC domain-containing disease resistance protein
CSS005004	4.11941	2.04244	0.00591538	0.197248	up	-
CSS028346	0.119638	-3.06325	0.00591555	0.197248	down	GRAS family transcription factor family protein
CSS017332	0.306051	-1.70816	0.00591731	0.197248	down	NTF2-like
CSS015058	3.00822	1.58891	0.00592184	0.197248	up	Nucleotide-diphospho-sugar transferases superfamily protein
CSS032579	2.49856	1.3211	0.00592497	0.197248	up	Major facilitator superfamily protein
CSS003375	2.52035	1.33362	0.00592764	0.197248	up	autoinhibited Ca(2+)-ATPase, isoform 4
CSS043458	3.01454	1.59194	0.00593343	0.197248	up	NADH dehydrogenase family protein
CSS045500	1.2678	0.342333	0.00593456	0.197248	no change	S-domain-2 5
CSS008532	6.9063	2.78791	0.00593529	0.197248	up	unknown protein; FUNCTIONS IN: molecular_function unknown; INVOLVED IN: biological_process unknown; LOCATED IN: cellular_component unknown; EXPRESSED IN: 23 plant structures; EXPRESSED DURING: 13 growth stages; BEST Arabidopsis thaliana protein match is: unknown protein (TAIR:AT4G19950.1); Has 246 Blast hits to 244 proteins in 29 species: Archae - 2; Bacteria - 16; Metazoa - 0; Fungi - 0; Plants …
CSS047226	4.21211	2.07454	0.00595024	0.197516	up	CONTAINS InterPro DOMAIN/s: Plant nuclear matrix 1 (InterPro:IPR010604); Has 30201 Blast hits to 17322 proteins in 780 species: Archae - 12; Bacteria - 1396; Metazoa - 17338; Fungi - 3422; Plants - 5037; Viruses - 0; Other Eukaryotes - 2996 (source: NCBI BLink).
CSS001145	0.464627	-1.10586	0.00596454	0.197762	down	GTP-binding family protein
CSS013433	0.175833	-2.50772	0.00597232	0.19777	down	cold-regulated 47
CSS002455	0.021072	-5.56853	0.00597886	0.19777	down	sulfotransferase 2A
CSS015968	0.26625	-1.90915	0.00598996	0.19777	down	alpha/beta-Hydrolases superfamily protein
CSS027728	6.62267	2.72741	0.0059999	0.19777	up	Regulator of chromosome condensation (RCC1) family protein
CSS051081	0.545977	-0.873089	0.00600092	0.19777	no change	splicing factor, putative
CSS013270	2.18627	1.12847	0.00600623	0.19777	up	SKU5 similar 4
CSS021534	0.368165	-1.44158	0.00602338	0.198108	down	Zinc finger (C3HC4-type RING finger) family protein
CSS043621	2.24987	1.16984	0.00603507	0.19813	up	O-fucosyltransferase family protein
CSS002582	0.0782859	-3.6751	0.00606633	0.19813	down	Cytochrome P450 superfamily protein
CSS004436	0.0533141	-4.22934	0.00606691	0.19813	down	flavonol synthase 1
CSS012770	0.10821	-3.2081	0.00606819	0.19813	down	unknown protein; FUNCTIONS IN: molecular_function unknown; INVOLVED IN: biological_process unknown; LOCATED IN: endomembrane system; EXPRESSED IN: 21 plant structures; EXPRESSED DURING: 13 growth stages; Has 210 Blast hits to 148 proteins in 42 species: Archae - 0; Bacteria - 118; Metazoa - 0; Fungi - 0; Plants - 48; Viruses - 0; Other Eukaryotes - 44 (source: NCBI BLink).
CSS007441	1.88137	0.911784	0.00607062	0.19813	no change	-
CSS036796	0.0712467	-3.81103	0.00607367	0.19813	down	Protein of unknown function (DUF1295)
CSS017014	0.071832	-3.79923	0.00607904	0.19813	down	zinc finger protein 7
CSS029634	2.41225	1.27038	0.00607938	0.19813	up	MA3 domain-containing protein
CSS042201	2.50182	1.32298	0.00608841	0.198199	up	embryo defective 1703
CSS043341	0.904305	-0.145119	0.0061181	0.198287	no change	LRR and NB-ARC domains-containing disease resistance protein
CSS042347	1.49969	0.584662	0.00612096	0.198287	no change	-
CSS004074	0.154458	-2.69471	0.00612223	0.198287	down	photosystem II subunit X
CSS029058	0.113069	-3.14472	0.00612963	0.198287	down	Tetratricopeptide repeat (TPR)-like superfamily protein
CSS040188	2.97901	1.57483	0.00613071	0.198287	up	Ypt/Rab-GAP domain of gyp1p superfamily protein
CSS013332	5.84182	2.54642	0.0061453	0.198287	up	BRI1-like 3
CSS040308	3.26169	1.70562	0.00614583	0.198287	up	Zinc finger (C3HC4-type RING finger) family protein
CSS046276	1.76247	0.817597	0.0061469	0.198287	no change	beta-1,4-N-acetylglucosaminyltransferase family protein
CSS003381	1.95385	0.966318	0.00615342	0.198287	no change	Nucleoporin interacting component (Nup93/Nic96-like) family protein
CSS015213	3.01494	1.59213	0.00617582	0.198743	up	Protein of unknown function (DUF1336)
CSS024269	4.2472	2.08651	0.00618168	0.198743	up	-
CSS016195	1.3731	0.457438	0.00618838	0.198743	no change	Core-2/I-branching beta-1,6-N-acetylglucosaminyltransferase family protein
CSS011560	11.6557	3.54297	0.00621423	0.199152	up	acetyl Co-enzyme a carboxylase carboxyltransferase alpha subunit
CSS045219	2.0514	1.03661	0.00622136	0.199152	up	Quinoprotein amine dehydrogenase, beta chain-like; RIC1-like guanyl-nucleotide exchange factor
CSS006570	3.57303	1.83715	0.00622629	0.199152	up	peroxisomal ABC transporter 1
CSS002575	0.338342	-1.56345	0.00622892	0.199152	down	Pseudouridine synthase family protein
CSS002384	2.20632	1.14164	0.00623735	0.199199	up	unknown protein; FUNCTIONS IN: molecular_function unknown; INVOLVED IN: biological_process unknown; LOCATED IN: cellular_component unknown; EXPRESSED IN: 23 plant structures; EXPRESSED DURING: 14 growth stages; BEST Arabidopsis thaliana protein match is: unknown protein (TAIR:AT5G04860.1); Has 84 Blast hits to 73 proteins in 13 species: Archae - 0; Bacteria - 0; Metazoa - 0; Fungi - 0; Plants - 8…
CSS036074	0.0799431	-3.64488	0.00626946	0.199606	down	ralf-like 24
CSS013341	4.21879	2.07683	0.00627523	0.199606	up	chloride channel F
CSS020475	0.0762067	-3.71394	0.00627632	0.199606	down	inhibitor/interactor with cyclin-dependent kinase
CSS044461	34.951	5.12726	0.00627957	0.199606	up	Nucleotide-diphospho-sugar transferase family protein
CSS000655	8.1175	3.02104	0.00628495	0.199606	up	cytochrome P450, family 79, subfamily B, polypeptide 3
CSS027750	0.225699	-2.14753	0.00629751	0.199619	down	cyclin family
CSS017639	0.514869	-0.957723	0.00629928	0.199619	no change	F-box family protein
CSS014163	0.0980579	-3.35022	0.00632963	0.200193	down	unknown protein; BEST Arabidopsis thaliana protein match is: unknown protein (TAIR:AT4G28100.1); Has 67 Blast hits to 66 proteins in 12 species: Archae - 0; Bacteria - 0; Metazoa - 0; Fungi - 0; Plants - 67; Viruses - 0; Other Eukaryotes - 0 (source: NCBI BLink).
CSS016411	1.98079	0.986074	0.00634054	0.200193	no change	Protein of Unknown Function (DUF239)
CSS017094	5.91593	2.56461	0.00634807	0.200193	up	-
CSS000309	0.1528	-2.71028	0.00635238	0.200193	down	rubredoxin family protein
CSS051501	5.17284	2.37096	0.00635656	0.200193	up	flavin-dependent monooxygenase 1
CSS034289	4.59575	2.2003	0.00636794	0.200193	up	cysteine-rich RLK (RECEPTOR-like protein kinase) 34
CSS008159	0.295424	-1.75914	0.00636812	0.200193	down	B-cell receptor-associated 31-like
CSS012862	0.195444	-2.35517	0.00637329	0.200193	down	SU(VAR)3-9 homolog 4
CSS012429	0.244009	-2.03499	0.00638144	0.200229	down	Plant invertase/pectin methylesterase inhibitor superfamily protein
CSS034822	0.369233	-1.4374	0.00640978	0.200898	down	2-oxoglutarate (2OG) and Fe(II)-dependent oxygenase superfamily protein
CSS016292	3.34961	1.744	0.00644516	0.201786	up	-
CSS050189	0.0373838	-4.74144	0.00645631	0.201915	down	Histone superfamily protein
CSS040306	4.6932	2.23057	0.00646845	0.201978	up	ATP-dependent helicase family protein
CSS041162	0.0300588	-5.05607	0.00647324	0.201978	down	RNA-binding (RRM/RBD/RNP motifs) family protein
CSS029447	3.46854	1.79433	0.00649053	0.201978	up	Auxin efflux carrier family protein
CSS029556	0.245663	-2.02525	0.00649259	0.201978	down	unknown protein; Has 1807 Blast hits to 1807 proteins in 277 species: Archae - 0; Bacteria - 0; Metazoa - 736; Fungi - 347; Plants - 385; Viruses - 0; Other Eukaryotes - 339 (source: NCBI BLink).
CSS050528	10.7348	3.42422	0.00649459	0.201978	up	receptor like protein 34
CSS008630	0.304085	-1.71745	0.00650491	0.201978	down	AMP-dependent synthetase and ligase family protein
CSS016440	7.38093	2.8838	0.0065077	0.201978	up	PR5-like receptor kinase
CSS050370	2.34402	1.22898	0.00652266	0.201993	up	GYF domain-containing protein
CSS038092	6.50717	2.70203	0.00653137	0.201993	up	Leucine-rich repeat receptor-like protein kinase family protein
CSS009608	1.52313	0.607035	0.00653836	0.201993	no change	Protein of unknown function, DUF647
CSS007172	0.431921	-1.21116	0.00653901	0.201993	down	Galactosyl transferase GMA12/MNN10 family protein
CSS035564	1.94034	0.956311	0.00655022	0.201993	no change	calnexin 1
CSS039211	2.06493	1.04609	0.00656248	0.201993	up	PDI-like 5-4
CSS022810	8.14324	3.0256	0.00656539	0.201993	up	hapless 8
CSS034227	13.3103	3.73447	0.00656716	0.201993	up	NmrA-like negative transcriptional regulator family protein
CSS006960	6.84001	2.774	0.00657342	0.201993	up	nicotinate phosphoribosyltransferase 2
CSS035470	7.25089	2.85816	0.00657867	0.201993	up	HXXXD-type acyl-transferase family protein
CSS011164	2.01854	1.01331	0.00658891	0.202091	up	myo-inositol oxygenase 2
CSS002723	0.167551	-2.57733	0.00660709	0.20226	down	GATA transcription factor 26
CSS034693	2.29909	1.20107	0.00660855	0.20226	up	Protein kinase superfamily protein with octicosapeptide/Phox/Bem1p domain
CSS016201	7.40401	2.88831	0.00662457	0.202297	up	PR5-like receptor kinase
CSS038496	0.185685	-2.42907	0.00662744	0.202297	down	N-MYC downregulated-like 2
CSS044876	6.04464	2.59566	0.00663095	0.202297	up	ARM repeat superfamily protein
CSS048149	7.50186	2.90725	0.0066525	0.202738	up	Protein of unknown function (DUF3133)
CSS031872	1.1152	0.157305	0.00666738	0.202877	no change	receptor like protein 1
CSS025169	3.72514	1.89729	0.00667122	0.202877	up	auxin response factor 8
CSS053252	4.56783	2.19151	0.00668578	0.202881	up	RING/FYVE/PHD zinc finger superfamily protein
CSS030376	0.133562	-2.90442	0.00669647	0.202881	down	Acyl-CoA N-acyltransferases (NAT) superfamily protein
CSS009090	6.29094	2.65328	0.00669775	0.202881	up	NAC domain containing protein 1
CSS047811	2.3789	1.2503	0.00669967	0.202881	up	SEUSS-like 2
CSS012180	3.85955	1.94843	0.00672847	0.203538	up	F-box family protein with a domain of unknown function (DUF295)
CSS011258	0.180051	-2.47352	0.0067535	0.20408	down	N-MYC downregulated-like 1
CSS047366	0.0292573	-5.09506	0.00677768	0.204225	down	unknown protein; FUNCTIONS IN: molecular_function unknown; INVOLVED IN: biological_process unknown; LOCATED IN: endomembrane system; Has 35 Blast hits to 35 proteins in 15 species: Archae - 0; Bacteria - 4; Metazoa - 0; Fungi - 0; Plants - 31; Viruses - 0; Other Eukaryotes - 0 (source: NCBI BLink).
CSS016347	4.12559	2.0446	0.00677952	0.204225	up	MATE efflux family protein
CSS003763	5.61144	2.48837	0.00677975	0.204225	up	Long-chain fatty alcohol dehydrogenase family protein
CSS041716	0.211475	-2.24144	0.00678681	0.204225	down	Phototropic-responsive NPH3 family protein
CSS036497	2.16022	1.11118	0.00679799	0.204309	up	D-3-phosphoglycerate dehydrogenase
CSS049382	4.28792	2.10028	0.00680387	0.204309	up	Transmembrane amino acid transporter family protein
CSS030824	0.219637	-2.1868	0.00682044	0.204349	down	glutamine synthetase 2
CSS029730	4.24329	2.08518	0.00683151	0.204349	up	Pheophorbide a oxygenase family protein with Rieske [2Fe-2S] domain
CSS042872	1.16744	0.223353	0.00683496	0.204349	no change	-
CSS036571	1.32862	0.409928	0.00683899	0.204349	no change	-
CSS029234	0.205148	-2.28527	0.00684135	0.204349	down	Lactate/malate dehydrogenase family protein
CSS001978	0.277819	-1.84778	0.006848	0.204349	down	nitrite reductase 1
CSS025969	0.491725	-1.02408	0.00685942	0.204476	down	Thioredoxin family protein
CSS006388	2.86143	1.51674	0.00687972	0.204804	up	DROUGHT SENSITIVE 1
CSS022633	0.370602	-1.43206	0.0068847	0.204804	down	DEGP protease 2
CSS022819	3.62792	1.85914	0.0069039	0.204897	up	transcription factor-related
CSS011576	0.311733	-1.68162	0.00690491	0.204897	down	serine-rich protein-related
CSS051131	0.154611	-2.69328	0.00690999	0.204897	down	RNA binding
CSS026215	2.64444	1.40296	0.00691942	0.204897	up	Protein of unknown function, DUF538
CSS036330	0.223896	-2.1591	0.00693426	0.204897	down	UDP-glucosyl transferase 73B3
CSS017049	5.59131	2.48319	0.00694268	0.204897	up	Vps51/Vps67 family (components of vesicular transport) protein
CSS022021	2.82551	1.49851	0.00694813	0.204897	up	evolutionarily conserved C-terminal region 5
CSS046810	0.0947863	-3.39918	0.00695534	0.204897	down	maternal effect embryo arrest 9
CSS027644	0.128472	-2.96047	0.00696226	0.204897	down	SecY protein transport family protein
CSS028064	3.55188	1.82858	0.00696528	0.204897	up	ARM repeat superfamily protein
CSS037002	0.226799	-2.14052	0.00696652	0.204897	down	Glycosyl hydrolase superfamily protein
CSS027836	3.56447	1.83369	0.00698072	0.205089	up	S-locus lectin protein kinase family protein
CSS031779	0.196412	-2.34805	0.00699338	0.205089	down	NDH-dependent cyclic electron flow 1
CSS026425	1.1616	0.216115	0.00699839	0.205089	no change	S-locus lectin protein kinase family protein
CSS052541	1.98669	0.990369	0.0070091	0.205089	no change	acylaminoacyl-peptidase-related
CSS025866	3.73802	1.90227	0.00701379	0.205089	up	phosphoadenosine phosphosulfate (PAPS) reductase family protein
CSS018944	5.90659	2.56233	0.00701598	0.205089	up	Eukaryotic release factor 1 (eRF1) family protein
CSS047427	3.94485	1.97997	0.00702547	0.205155	up	RING/U-box superfamily protein
CSS027115	0.376763	-1.40827	0.00703257	0.205155	down	lipid phosphate phosphatase 2
CSS005478	4.42642	2.14614	0.00705067	0.205393	up	TRICHOME BIREFRINGENCE-LIKE 16
CSS027955	4.23511	2.0824	0.00705909	0.205393	up	DNA-directed RNA polymerase family protein
CSS037347	4.46073	2.15728	0.0070677	0.205393	up	-
CSS030244	0.30298	-1.7227	0.00706943	0.205393	down	Integrase-type DNA-binding superfamily protein
CSS009033	1.286	0.362892	0.0070819	0.205547	no change	-
CSS030251	0.365613	-1.45161	0.00710874	0.205669	down	Embryo-specific protein 3, (ATS3)
CSS026594	4.4653	2.15876	0.00711356	0.205669	up	beta-1,2-N-acetylglucosaminyltransferase II
CSS036674	3.23339	1.69305	0.00711916	0.205669	up	Protein phosphatase 2A, regulatory subunit PR55
CSS015327	0.220442	-2.18153	0.00713481	0.205669	down	Ribosomal protein L25/Gln-tRNA synthetase, anti-codon-binding domain
CSS015194	0.413421	-1.27432	0.00713996	0.205669	down	Yos1-like protein
CSS001272	0.366783	-1.447	0.00714157	0.205669	down	Pentatricopeptide repeat (PPR) superfamily protein
CSS020970	5.23383	2.38787	0.00714963	0.205669	up	MATE efflux family protein
CSS006683	0.356016	-1.48999	0.00715863	0.205669	down	Major facilitator superfamily protein
CSS005682	0.180387	-2.47084	0.00716699	0.205669	down	Ribose 5-phosphate isomerase, type A protein
CSS009660	0.145598	-2.77994	0.00717065	0.205669	down	Nucleotide-diphospho-sugar transferase family protein
CSS009741	0.279567	-1.83873	0.00717506	0.205669	down	BIG PETAL P
CSS005352	4.45807	2.15642	0.00717509	0.205669	up	Dihydrolipoamide acetyltransferase, long form protein
CSS010752	2.90578	1.53893	0.00718317	0.205669	up	unknown protein; BEST Arabidopsis thaliana protein match is: unknown protein (TAIR:AT3G11290.1); Has 1807 Blast hits to 1807 proteins in 277 species: Archae - 0; Bacteria - 0; Metazoa - 736; Fungi - 347; Plants - 385; Viruses - 0; Other Eukaryotes - 339 (source: NCBI BLink).
CSS052312	4.56363	2.19018	0.0071866	0.205669	up	-
CSS003677	1.86019	0.895453	0.0072007	0.205693	no change	Tetratricopeptide repeat (TPR)-like superfamily protein
CSS014226	0.103229	-3.27608	0.00720303	0.205693	down	SH3 domain-containing protein
CSS006497	0.429784	-1.21832	0.00720899	0.205693	down	Plant invertase/pectin methylesterase inhibitor superfamily protein
CSS031365	3.05805	1.61261	0.00723802	0.205968	up	Concanavalin A-like lectin protein kinase family protein
CSS036246	0.0782779	-3.67525	0.00725192	0.205968	down	Class-II DAHP synthetase family protein
CSS034742	0.466573	-1.09982	0.00726022	0.205968	down	monodehydroascorbate reductase 6
CSS011187	0.0672131	-3.89511	0.00726548	0.205968	down	protochlorophyllide oxidoreductase A
CSS043749	3.13871	1.65017	0.00727091	0.205968	up	winged-helix DNA-binding transcription factor family protein
CSS026132	3.01894	1.59404	0.00727809	0.205968	up	Endomembrane protein 70 protein family
CSS009887	12.8039	3.67851	0.00731189	0.205968	up	NAD(P)-binding Rossmann-fold superfamily protein
CSS020416	9.15464	3.1945	0.00732074	0.205968	up	FUNCTIONS IN: molecular_function unknown; INVOLVED IN: biological_process unknown; LOCATED IN: vacuole; EXPRESSED IN: 20 plant structures; EXPRESSED DURING: 13 growth stages; BEST Arabidopsis thaliana protein match is: transferases, transferring glycosyl groups (TAIR:AT4G14100.1); Has 108 Blast hits to 104 proteins in 19 species: Archae - 0; Bacteria - 0; Metazoa - 8; Fungi - 0; Plants - 90; Viru…
CSS003227	0.113895	-3.13422	0.00732191	0.205968	down	Tetratricopeptide repeat (TPR)-like superfamily protein
CSS042406	0.170632	-2.55104	0.00732397	0.205968	down	auxin-responsive family protein
CSS039553	0.194445	-2.36257	0.0073263	0.205968	down	cytokinin response factor 1
CSS033474	0.501134	-0.996731	0.00733145	0.205968	no change	Haem oxygenase-like, multi-helical
CSS018139	0.393659	-1.34498	0.0073358	0.205968	down	-
CSS026673	1.38652	0.471468	0.00733766	0.205968	no change	ATP synthase subunit alpha
CSS018793	4.81496	2.26752	0.00735073	0.205968	up	phosphoenolpyruvate carboxykinase 1
CSS011671	0.425386	-1.23316	0.00735373	0.205968	down	Calcium-dependent lipid-binding (CaLB domain) plant phosphoribosyltransferase family protein
CSS038103	0.391585	-1.3526	0.00736516	0.205968	down	F-box family protein
CSS002765	3.26676	1.70786	0.00737495	0.205968	up	Ankyrin repeat family protein with DHHC zinc finger domain
CSS021662	2.04227	1.03017	0.0073896	0.205968	up	response regulator 11
CSS017651	0.161382	-2.63145	0.00739687	0.205968	down	Leucine-rich repeat receptor-like protein kinase family protein
CSS014111	0.407193	-1.29621	0.00740168	0.205968	down	-
CSS034204	0.584015	-0.775921	0.00740537	0.205968	no change	minichromosome maintenance 10
CSS023742	0.433597	-1.20557	0.00741551	0.205968	down	ARM repeat superfamily protein
CSS041269	0.425776	-1.23183	0.00742151	0.205968	down	Calcium-dependent lipid-binding (CaLB domain) plant phosphoribosyltransferase family protein
CSS021834	0.192318	-2.37844	0.00742397	0.205968	down	alpha/beta-Hydrolases superfamily protein
CSS038018	1.88636	0.915603	0.00742612	0.205968	no change	eif4a-2
CSS005177	1.49759	0.582646	0.00742939	0.205968	no change	CONTAINS InterPro DOMAIN/s: Defective-in-cullin neddylation protein (InterPro:IPR014764), Protein of unknown function DUF298 (InterPro:IPR005176), UBA-like (InterPro:IPR009060); BEST Arabidopsis thaliana protein match is: Domain of unknown function (DUF298) (TAIR:AT1G15860.2); Has 857 Blast hits to 855 proteins in 202 species: Archae - 0; Bacteria - 0; Metazoa - 482; Fungi - 154; Plants - 139; Vi…
CSS048293	0.0466822	-4.42098	0.00743455	0.205968	down	ERF domain protein 12
CSS038098	0.393294	-1.34632	0.00745369	0.205968	down	tetratricopeptide repeat (TPR)-containing protein
CSS028370	0.806502	-0.31025	0.00745611	0.205968	no change	structural constituent of ribosome
CSS022303	0.120334	-3.05489	0.00748785	0.205968	down	nitrate transporter 2.4
CSS016152	10.3902	3.37715	0.00749032	0.205968	up	phospholipase D P1
CSS013943	0.18115	-2.46475	0.00749239	0.205968	down	sulfiredoxin
CSS026687	2.41813	1.27389	0.00749592	0.205968	up	TRICHOME BIREFRINGENCE-LIKE 7
CSS034847	5.22745	2.38611	0.00749665	0.205968	up	Myotubularin-like phosphatases II superfamily
CSS014469	0.841796	-0.248457	0.00749841	0.205968	no change	-
CSS049985	0.198542	-2.33249	0.00749957	0.205968	down	Heavy metal transport/detoxification superfamily protein
CSS023906	0.10992	-3.18548	0.00750338	0.205968	down	allene oxide cyclase 3
CSS022018	7.85764	2.9741	0.00751047	0.205968	up	Eukaryotic aspartyl protease family protein
CSS036819	14.5726	3.86518	0.0075296	0.205968	up	unknown protein; BEST Arabidopsis thaliana protein match is: unknown protein (TAIR:AT5G06980.4); Has 102 Blast hits to 102 proteins in 16 species: Archae - 0; Bacteria - 0; Metazoa - 0; Fungi - 0; Plants - 98; Viruses - 0; Other Eukaryotes - 4 (source: NCBI BLink).
CSS047189	0.538667	-0.892535	0.00753301	0.205968	no change	-
CSS019104	0.43287	-1.20799	0.00755574	0.205968	down	Protein of unknown function (DUF630 and DUF632)
CSS042043	7.05483	2.81861	0.0075624	0.205968	up	cytochrome P450, family 715, subfamily A, polypeptide 1
CSS033526	2.46722	1.30289	0.00758513	0.205968	up	aspartic proteinase A1
CSS003447	0.360167	-1.47326	0.00759834	0.205968	down	PLC-like phosphodiesterases superfamily protein
CSS011087	0.164938	-2.6	0.00759847	0.205968	down	unknown protein; FUNCTIONS IN: molecular_function unknown; INVOLVED IN: biological_process unknown; LOCATED IN: cellular_component unknown; EXPRESSED IN: 22 plant structures; EXPRESSED DURING: 13 growth stages; BEST Arabidopsis thaliana protein match is: unknown protein (TAIR:AT1G75060.1).
CSS008444	6.26701	2.64778	0.00760422	0.205968	up	Patatin-like phospholipase family protein
CSS036662	5.60567	2.48689	0.00761214	0.205968	up	Protein kinase family protein with leucine-rich repeat domain
CSS020149	4.69033	2.22969	0.0076183	0.205968	up	Protein of unknown function, DUF538
CSS003384	0.750467	-0.414139	0.00762054	0.205968	no change	UDP-glycosyltransferase 74 F1
CSS033073	7.22764	2.85353	0.00763944	0.205968	up	cryptochrome 1
CSS035501	0.177024	-2.49799	0.00764156	0.205968	down	ERF domain protein 12
CSS019905	7.26587	2.86114	0.00764862	0.205968	up	-
CSS044778	0.134895	-2.89009	0.00765063	0.205968	down	thylakoid lumen 18.3 kDa protein
CSS052995	0.0889043	-3.4916	0.00766101	0.205968	down	unknown protein; FUNCTIONS IN: molecular_function unknown; INVOLVED IN: biological_process unknown; LOCATED IN: chloroplast; EXPRESSED IN: 23 plant structures; EXPRESSED DURING: 13 growth stages; Has 24 Blast hits to 24 proteins in 8 species: Archae - 0; Bacteria - 0; Metazoa - 0; Fungi - 0; Plants - 24; Viruses - 0; Other Eukaryotes - 0 (source: NCBI BLink).
CSS043106	0.305832	-1.70919	0.00766136	0.205968	down	Leucine-rich repeat protein kinase family protein
CSS039314	1.92015	0.941216	0.00766163	0.205968	no change	RING/U-box superfamily protein
CSS013457	0.813669	-0.297486	0.00766288	0.205968	no change	Aminotransferase-like, plant mobile domain family protein
CSS014596	2.36045	1.23906	0.00767158	0.205968	up	-
CSS034834	1.63004	0.704912	0.00767896	0.205968	no change	CDPK-related kinase
CSS045705	7.30638	2.86916	0.00770339	0.205968	up	Argonaute family protein
CSS036251	0.301222	-1.7311	0.00771495	0.205968	down	related to AP2 11
CSS026029	2.55417	1.35285	0.00772846	0.205968	up	O-fucosyltransferase family protein
CSS050024	0.315928	-1.66233	0.00773883	0.205968	down	nascent polypeptide-associated complex subunit alpha-like protein 2
CSS001117	0.153929	-2.69966	0.00774315	0.205968	down	DNA GYRASE B3
CSS026292	4.02976	2.01069	0.00774426	0.205968	up	Mo25 family protein
CSS020339	8.35152	3.06204	0.00774728	0.205968	up	-
CSS050675	3.72455	1.89707	0.00776458	0.205968	up	-
CSS018046	0.343271	-1.54258	0.00776613	0.205968	down	glutamine synthase clone R1
CSS026736	0.176893	-2.49905	0.00776866	0.205968	down	chaperonin-60alpha
CSS048140	0.339426	-1.55883	0.00777742	0.205968	down	Calcium-dependent lipid-binding (CaLB domain) family protein
CSS007374	5.26838	2.39736	0.00777766	0.205968	up	RING/U-box superfamily protein
CSS047352	3.53821	1.82302	0.00778521	0.205968	up	Transmembrane amino acid transporter family protein
CSS003140	5.57347	2.47858	0.00778615	0.205968	up	unknown protein; FUNCTIONS IN: molecular_function unknown; INVOLVED IN: biological_process unknown; LOCATED IN: endomembrane system; EXPRESSED IN: 8 plant structures; EXPRESSED DURING: 4 anthesis, petal differentiation and expansion stage; BEST Arabidopsis thaliana protein match is: unknown protein (TAIR:AT1G05575.1); Has 61 Blast hits to 61 proteins in 10 species: Archae - 0; Bacteria - 0; Metaz…
CSS044364	0.0568013	-4.13793	0.00778929	0.205968	down	-
CSS031102	0.304924	-1.71348	0.00779028	0.205968	down	Homeodomain-like superfamily protein
CSS010470	6.89262	2.78505	0.00779285	0.205968	up	receptor like protein 47
CSS044835	0.0877579	-3.51033	0.00781006	0.205968	down	Sodium Bile acid symporter family
CSS015805	0.17139	-2.54464	0.00781374	0.205968	down	unknown protein; FUNCTIONS IN: molecular_function unknown; INVOLVED IN: biological_process unknown; LOCATED IN: plasma membrane; EXPRESSED IN: 22 plant structures; EXPRESSED DURING: 13 growth stages; BEST Arabidopsis thaliana protein match is: unknown protein (TAIR:AT5G42860.1); Has 258 Blast hits to 242 proteins in 39 species: Archae - 0; Bacteria - 11; Metazoa - 10; Fungi - 14; Plants - 198; Vi…
CSS038654	0.0442619	-4.49779	0.00781933	0.205968	down	Wound-responsive family protein
CSS034906	2.82173	1.49658	0.00782036	0.205968	up	cytochrome P450, family 82, subfamily C, polypeptide 4
CSS019606	4.51996	2.17631	0.00782355	0.205968	up	little nuclei1
CSS011393	0.867205	-0.205555	0.00782487	0.205968	no change	sucrose synthase 2
CSS046114	1.40571	0.491298	0.00782644	0.205968	no change	sugar transporter 1
CSS007946	4.83205	2.27264	0.00784068	0.205968	up	terpene synthase 04
CSS047117	2.11931	1.08359	0.00785003	0.205968	up	Transducin family protein / WD-40 repeat family protein
CSS021519	3.87882	1.95562	0.00785095	0.205968	up	JUMONJI 14
CSS019093	2.5746	1.36435	0.00785135	0.205968	up	plant U-box 29
CSS030913	0.335052	-1.57754	0.00787468	0.206222	down	Tetratricopeptide repeat (TPR)-like superfamily protein
CSS009670	3.60973	1.85189	0.0078754	0.206222	up	hAT dimerisation domain-containing protein / transposase-related
CSS045495	1.66401	0.734661	0.00789601	0.206573	no change	atypical CYS HIS rich thioredoxin 4
CSS006769	5.82324	2.54182	0.00792049	0.207024	up	receptor-like protein kinase 1
CSS043367	0.0978608	-3.35312	0.00793932	0.207125	down	RNA-binding (RRM/RBD/RNP motifs) family protein
CSS002053	0.387816	-1.36656	0.00795163	0.207125	down	prohibitin 2
CSS017688	0.183507	-2.44609	0.00795496	0.207125	down	CONTAINS InterPro DOMAIN/s: Putative harbinger transposase-derived nuclease (InterPro:IPR006912); BEST Arabidopsis thaliana protein match is: PIF / Ping-Pong family of plant transposases (TAIR:AT3G55350.1); Has 30201 Blast hits to 17322 proteins in 780 species: Archae - 12; Bacteria - 1396; Metazoa - 17338; Fungi - 3422; Plants - 5037; Viruses - 0; Other Eukaryotes - 2996 (source: NCBI BLink).
CSS005042	2.30339	1.20376	0.00795947	0.207125	up	-
CSS040861	3.42327	1.77537	0.00796051	0.207125	up	Major facilitator superfamily protein
CSS025681	3.04014	1.60414	0.00797466	0.20714	up	F-box family protein
CSS034133	0.162134	-2.62474	0.00801208	0.20714	down	glutamate receptor 2
CSS008272	3.59534	1.84613	0.00801509	0.20714	up	calcium-binding EF hand family protein
CSS008838	0.270334	-1.88719	0.00801787	0.20714	down	Peroxisomal membrane 22 kDa (Mpv17/PMP22) family protein
CSS023420	0.444333	-1.17029	0.00802046	0.20714	down	senescence-related gene 3
CSS032691	2.65281	1.40752	0.00803276	0.20714	up	Protein kinase superfamily protein
CSS029750	2.49511	1.3191	0.00803489	0.20714	up	NAD(P)-linked oxidoreductase superfamily protein
CSS007939	0.134875	-2.89031	0.00804127	0.20714	down	CCT motif family protein
CSS015439	0.349264	-1.51761	0.0080496	0.20714	down	Carbohydrate-binding X8 domain superfamily protein
CSS037529	0.0382205	-4.70951	0.00805637	0.20714	down	chlorophyll A/B binding protein 1
CSS013658	0.394134	-1.34324	0.00807931	0.20714	down	FUNCTIONS IN: molecular_function unknown; INVOLVED IN: protein folding, protein transport; LOCATED IN: chloroplast stroma, chloroplast; EXPRESSED IN: 23 plant structures; EXPRESSED DURING: 13 growth stages; CONTAINS InterPro DOMAIN/s: Trigger factor, ribosome-binding, bacterial (InterPro:IPR008881); Has 253 Blast hits to 253 proteins in 72 species: Archae - 0; Bacteria - 138; Metazoa - 0; Fungi -…
CSS046864	2.93948	1.55556	0.00807971	0.20714	up	Di-glucose binding protein with Leucine-rich repeat domain
CSS047911	4.39917	2.13723	0.00808227	0.20714	up	Nucleoporin autopeptidase
CSS035689	1.81074	0.856582	0.00809087	0.20714	no change	PHD finger family protein
CSS029561	15.8422	3.9857	0.00810008	0.20714	up	hAT dimerisation domain-containing protein / transposase-related
CSS037222	0.210073	-2.25104	0.00810437	0.20714	down	-
CSS031733	7.90987	2.98365	0.00812063	0.20714	up	Nucleotidyltransferase family protein
CSS042591	2.12822	1.08965	0.00812186	0.20714	up	Splicing factor, CC1-like
CSS031388	0.0572837	-4.12573	0.00812966	0.20714	down	unknown protein; FUNCTIONS IN: molecular_function unknown; INVOLVED IN: biological_process unknown; LOCATED IN: chloroplast; EXPRESSED IN: 19 plant structures; EXPRESSED DURING: 13 growth stages; Has 121 Blast hits to 121 proteins in 12 species: Archae - 0; Bacteria - 0; Metazoa - 0; Fungi - 0; Plants - 121; Viruses - 0; Other Eukaryotes - 0 (source: NCBI BLink).
CSS033327	0.0514184	-4.28157	0.00813677	0.20714	down	basic helix-loop-helix (bHLH) DNA-binding superfamily protein
CSS023495	0.393204	-1.34665	0.00814924	0.20714	down	cinnamyl alcohol dehydrogenase 9
CSS048285	0.239255	-2.06338	0.00815082	0.20714	down	ethylene responsive element binding factor 4
CSS053020	2.02858	1.02047	0.00815413	0.20714	up	multiprotein bridging factor 1C
CSS029720	4.29819	2.10373	0.00816024	0.20714	up	unknown protein; BEST Arabidopsis thaliana protein match is: unknown protein (TAIR:AT3G49055.1); Has 71940 Blast hits to 38124 proteins in 2481 species: Archae - 1358; Bacteria - 12126; Metazoa - 32861; Fungi - 6786; Plants - 4024; Viruses - 195; Other Eukaryotes - 14590 (source: NCBI BLink).
CSS015892	3.8773	1.95505	0.00816563	0.20714	up	Protein of unknown function (DUF761)
CSS022581	0.0473977	-4.39904	0.00817569	0.20714	down	unknown protein; Has 17 Blast hits to 17 proteins in 6 species: Archae - 0; Bacteria - 0; Metazoa - 0; Fungi - 0; Plants - 17; Viruses - 0; Other Eukaryotes - 0 (source: NCBI BLink).
CSS002207	2.97469	1.57274	0.00817983	0.20714	up	ATPase E1-E2 type family protein / haloacid dehalogenase-like hydrolase family protein
CSS015207	6.7473	2.75431	0.00819721	0.20714	up	Core-2/I-branching beta-1,6-N-acetylglucosaminyltransferase family protein
CSS042286	4.43823	2.14998	0.00821386	0.20714	up	Copper amine oxidase family protein
CSS040324	4.1976	2.06957	0.0082194	0.20714	up	Chaperone DnaJ-domain superfamily protein
CSS029176	4.33315	2.11542	0.00821992	0.20714	up	WRKY DNA-binding protein 21
CSS001586	0.782234	-0.354328	0.00822188	0.20714	no change	unknown protein; BEST Arabidopsis thaliana protein match is: unknown protein (TAIR:AT2G24960.2); Has 791 Blast hits to 465 proteins in 19 species: Archae - 0; Bacteria - 0; Metazoa - 0; Fungi - 17; Plants - 748; Viruses - 0; Other Eukaryotes - 26 (source: NCBI BLink).
CSS023352	2.05758	1.04095	0.00823161	0.20714	up	-
CSS052939	0.488001	-1.03504	0.00823196	0.20714	down	MATE efflux family protein
CSS016569	2.38605	1.25462	0.00823533	0.20714	up	CONTAINS InterPro DOMAIN/s: Retrotransposon gag protein (InterPro:IPR005162); Has 707 Blast hits to 705 proteins in 25 species: Archae - 0; Bacteria - 0; Metazoa - 4; Fungi - 0; Plants - 703; Viruses - 0; Other Eukaryotes - 0 (source: NCBI BLink).
CSS013004	0.182839	-2.45136	0.00823819	0.20714	down	HIT-type Zinc finger family protein
CSS010022	0.34159	-1.54966	0.00824066	0.20714	down	Melibiase family protein
CSS036513	0.850555	-0.233524	0.00825285	0.20714	no change	disease resistance protein (TIR-NBS-LRR class), putative
CSS052962	3.16505	1.66223	0.00825318	0.20714	up	unknown protein; Has 116 Blast hits to 113 proteins in 44 species: Archae - 0; Bacteria - 3; Metazoa - 21; Fungi - 2; Plants - 40; Viruses - 0; Other Eukaryotes - 50 (source: NCBI BLink).
CSS016084	0.458129	-1.12618	0.0082535	0.20714	down	NADPH-dependent thioredoxin reductase A
CSS002439	2.0304	1.02177	0.00825754	0.20714	up	ubiquiting-conjugating enzyme 2
CSS018297	3.82706	1.93624	0.00827033	0.207279	up	Plant protein of unknown function (DUF868)
CSS012961	0.302241	-1.72623	0.00828552	0.207478	down	Plant-specific transcription factor YABBY family protein
CSS023297	0.0192468	-5.69923	0.00829974	0.207653	down	cyclin p2;1
CSS015167	6.75098	2.7551	0.00831132	0.207761	up	unknown protein; Has 90 Blast hits to 90 proteins in 7 species: Archae - 0; Bacteria - 0; Metazoa - 0; Fungi - 0; Plants - 90; Viruses - 0; Other Eukaryotes - 0 (source: NCBI BLink).
CSS031020	2.43957	1.28663	0.00834293	0.20796	up	P450 reductase 1
CSS032327	0.196301	-2.34886	0.00834456	0.20796	down	Protein of unknown function (DUF620)
CSS027800	2.08734	1.06166	0.00834834	0.20796	up	Protein of unknown function, DUF593
CSS024334	0.358568	-1.47968	0.00835211	0.20796	down	arginine-rich cyclin 1
CSS048887	2.57729	1.36586	0.00836197	0.20796	up	NB-ARC domain-containing disease resistance protein
CSS037138	2.69103	1.42816	0.00836283	0.20796	up	zinc ion binding;nucleic acid binding
CSS014280	0.143306	-2.80283	0.00838972	0.208087	down	photosystem II BY
CSS024625	2.7888	1.47964	0.00839715	0.208087	up	NAD(P)H dehydrogenase subunit H
CSS029680	3.43347	1.77967	0.00840077	0.208087	up	Leucine-rich repeat protein kinase family protein
CSS024684	0.0349851	-4.83712	0.00841292	0.208087	down	unknown protein; FUNCTIONS IN: molecular_function unknown; INVOLVED IN: biological_process unknown; LOCATED IN: chloroplast; EXPRESSED IN: 24 plant structures; EXPRESSED DURING: 15 growth stages; Has 143 Blast hits to 142 proteins in 34 species: Archae - 0; Bacteria - 0; Metazoa - 39; Fungi - 0; Plants - 56; Viruses - 0; Other Eukaryotes - 48 (source: NCBI BLink).
CSS008080	0.326226	-1.61606	0.00841369	0.208087	down	tubby like protein 2
CSS010891	0.484563	-1.04524	0.00843415	0.208087	down	ubiquitin-conjugating enzyme 10
CSS025395	8.48841	3.08549	0.0084513	0.208087	up	unknown protein; BEST Arabidopsis thaliana protein match is: unknown protein (TAIR:AT1G10660.1); Has 35333 Blast hits to 34131 proteins in 2444 species: Archae - 798; Bacteria - 22429; Metazoa - 974; Fungi - 991; Plants - 531; Viruses - 0; Other Eukaryotes - 9610 (source: NCBI BLink).
CSS038218	5.83757	2.54537	0.00845501	0.208087	up	Tetratricopeptide repeat (TPR)-like superfamily protein
CSS050888	7.28642	2.86521	0.00845874	0.208087	up	Glycosyl hydrolase superfamily protein
CSS032149	0.117234	-3.09254	0.00846632	0.208087	down	related to AP2.7
CSS013389	1.23232	0.301372	0.00846787	0.208087	no change	DNAse I-like superfamily protein
CSS022950	0.54686	-0.870757	0.00846816	0.208087	no change	Enoyl-CoA hydratase/isomerase family
CSS013950	0.264809	-1.91697	0.00846918	0.208087	down	TCP-1/cpn60 chaperonin family protein
CSS026640	0.229888	-2.121	0.00846963	0.208087	down	ferredoxin thioredoxin reductase catalytic beta chain family protein
CSS048641	1.16052	0.214768	0.00849542	0.208449	no change	-
CSS018607	0.349889	-1.51503	0.00851417	0.208449	down	growth-regulating factor 5
CSS008821	6.6422	2.73166	0.00851538	0.208449	up	SET domain protein 2
CSS026517	0.0334553	-4.90162	0.00853528	0.208449	down	-
CSS009104	0.260957	-1.93811	0.00853888	0.208449	down	Protein of unknown function, DUF547
CSS024668	0.142521	-2.81075	0.00853888	0.208449	down	ribosomal protein L15
CSS010291	4.54088	2.18297	0.00854198	0.208449	up	pumilio 5
CSS033308	11.3456	3.50407	0.00854257	0.208449	up	inhibitor/interactor with cyclin-dependent kinase
CSS035370	0.128685	-2.95808	0.0085874	0.209364	down	Chaperone DnaJ-domain superfamily protein
CSS030461	1.04804	0.0676977	0.00861473	0.209852	no change	GDSL-like Lipase/Acylhydrolase superfamily protein
CSS050867	6.73513	2.75171	0.00863208	0.210004	up	GDSL-like Lipase/Acylhydrolase superfamily protein
CSS026935	9.80076	3.29289	0.00863563	0.210004	up	Major facilitator superfamily protein
CSS020671	3.94388	1.97961	0.00864683	0.21001	up	Mitochondrial substrate carrier family protein
CSS015096	1.90003	0.926022	0.00865052	0.21001	no change	Endomembrane protein 70 protein family
CSS039667	0.135413	-2.88456	0.0086798	0.210332	down	Tetratricopeptide repeat (TPR)-like superfamily protein
CSS021735	3.60606	1.85042	0.00868124	0.210332	up	alpha/beta-Hydrolases superfamily protein
CSS041221	0.194165	-2.36465	0.00868583	0.210332	down	F-box and associated interaction domains-containing protein
CSS035998	3.30823	1.72606	0.0087004	0.210507	up	Endomembrane protein 70 protein family
CSS049643	0.858627	-0.219897	0.0087219	0.210775	no change	-
CSS002245	2.75584	1.46249	0.00872621	0.210775	up	photosystem II reaction center protein B
CSS026584	2.13863	1.09668	0.0087409	0.210816	up	unknown protein; CONTAINS InterPro DOMAIN/s: Protein of unknown function DUF1685 (InterPro:IPR012881); Has 170 Blast hits to 164 proteins in 34 species: Archae - 0; Bacteria - 1; Metazoa - 26; Fungi - 10; Plants - 107; Viruses - 0; Other Eukaryotes - 26 (source: NCBI BLink).
CSS041869	0.181544	-2.46161	0.00875391	0.210816	down	formyltransferase, putative
CSS010025	0.357386	-1.48444	0.00875531	0.210816	down	potassium transporter 2
CSS043127	0.421636	-1.24593	0.0087631	0.210816	down	nucleobase-ascorbate transporter 12
CSS012079	2.44754	1.29133	0.00878099	0.210816	up	Protein phosphatase 2A regulatory B subunit family protein
CSS006224	2.92378	1.54783	0.00878304	0.210816	up	2-oxoglutarate (2OG) and Fe(II)-dependent oxygenase superfamily protein
CSS001564	5.32166	2.41188	0.00879227	0.210816	up	Expressed protein
CSS026318	0.253268	-1.98126	0.00880134	0.210816	down	magnesium transporter 6
CSS021323	2.98708	1.57874	0.00881547	0.210816	up	Protein kinase superfamily protein
CSS000831	0.275195	-1.86148	0.00882408	0.210816	down	Ribosomal protein L11 family protein
CSS033381	0.254973	-1.97158	0.0088272	0.210816	down	homeobox protein 2
CSS047947	3.53428	1.82141	0.00883075	0.210816	up	ARM repeat superfamily protein
CSS003681	0.329563	-1.60137	0.00883653	0.210816	down	Mitochondrial substrate carrier family protein
CSS013875	14.3954	3.84754	0.0088373	0.210816	up	unknown protein; BEST Arabidopsis thaliana protein match is: unknown protein (TAIR:AT2G37380.1); Has 184 Blast hits to 178 proteins in 53 species: Archae - 0; Bacteria - 58; Metazoa - 9; Fungi - 0; Plants - 103; Viruses - 0; Other Eukaryotes - 14 (source: NCBI BLink).
CSS036831	6.30978	2.65759	0.00885161	0.210816	up	Sulfite exporter TauE/SafE family protein
CSS007648	4.83333	2.27302	0.00885772	0.210816	up	RING/U-box superfamily protein
CSS014716	0.746254	-0.42226	0.00885857	0.210816	no change	glutathione S-transferase THETA 3
CSS053290	0.49117	-1.02571	0.00886036	0.210816	down	RNA-binding (RRM/RBD/RNP motifs) family protein
CSS048672	0.229253	-2.12499	0.0088736	0.210956	down	Plant invertase/pectin methylesterase inhibitor superfamily protein
CSS017923	0.245411	-2.02673	0.00892943	0.211495	down	NAD(P)-linked oxidoreductase superfamily protein
CSS047803	0.200296	-2.3198	0.00893761	0.211495	down	light-harvesting chlorophyll B-binding protein 3
CSS038694	4.10769	2.03833	0.00894083	0.211495	up	Adaptor protein complex AP-2, alpha subunit
CSS051158	0.243167	-2.03998	0.0089456	0.211495	down	sequence-specific DNA binding transcription factors
CSS007446	0.299814	-1.73786	0.00896367	0.211495	down	Protein of unknown function (DUF3353)
CSS016914	0.143032	-2.80559	0.00896572	0.211495	down	Leucine-rich repeat protein kinase family protein
CSS053122	0.138941	-2.84746	0.00897192	0.211495	down	Major facilitator superfamily protein
CSS031113	4.3765	2.12978	0.00897507	0.211495	up	unknown protein; Has 43 Blast hits to 43 proteins in 13 species: Archae - 0; Bacteria - 0; Metazoa - 0; Fungi - 0; Plants - 43; Viruses - 0; Other Eukaryotes - 0 (source: NCBI BLink).
CSS002928	0.734049	-0.446052	0.00897848	0.211495	no change	-
CSS043125	4.55344	2.18696	0.00898136	0.211495	up	Homeodomain-like superfamily protein
CSS002217	4.84104	2.27532	0.0089864	0.211495	up	Transducin/WD40 repeat-like superfamily protein
CSS036813	4.24371	2.08533	0.00898929	0.211495	up	Amidohydrolase family
CSS009232	0.193326	-2.37089	0.00899226	0.211495	down	lipoxygenase 2
CSS010133	2.80446	1.48772	0.00902593	0.212041	up	RING/FYVE/PHD zinc finger superfamily protein
CSS006095	2.35118	1.23339	0.00903027	0.212041	up	Ubiquitin carboxyl-terminal hydrolase family protein
CSS005446	4.16849	2.05953	0.00905937	0.212409	up	TSL-kinase interacting protein 1
CSS024855	3.66439	1.87357	0.00906522	0.212409	up	SET-domain containing protein lysine methyltransferase family protein
CSS003014	0.0462251	-4.43518	0.00907323	0.212409	down	HXXXD-type acyl-transferase family protein
CSS033492	3.9775	1.99186	0.00907613	0.212409	up	mitogen-activated protein kinase 3
CSS041299	0.256111	-1.96516	0.0090843	0.212409	down	damaged DNA binding 2
CSS000293	0.287514	-1.79829	0.00909042	0.212409	down	Leucine-rich repeat transmembrane protein kinase family protein
CSS002438	1.75419	0.810806	0.00912887	0.21302	no change	Protein of unknown function (DUF1664)
CSS027892	10.8228	3.43601	0.00913721	0.21302	up	myo-inositol oxygenase 1
CSS046478	4.99034	2.31914	0.00915129	0.21302	up	unknown protein; Has 35333 Blast hits to 34131 proteins in 2444 species: Archae - 798; Bacteria - 22429; Metazoa - 974; Fungi - 991; Plants - 531; Viruses - 0; Other Eukaryotes - 9610 (source: NCBI BLink).
CSS014990	1.97813	0.984136	0.00916569	0.21302	no change	LRR and NB-ARC domains-containing disease resistance protein
CSS038494	0.139691	-2.83969	0.00917149	0.21302	down	cytochrome P450, family 82, subfamily C, polypeptide 4
CSS010562	0.515786	-0.955156	0.00918446	0.21302	no change	cytochrome P450, family 72, subfamily A, polypeptide 15
CSS045534	2.23114	1.15778	0.00920679	0.21302	up	Telomerase activating protein Est1
CSS000033	0.152922	-2.70913	0.00920896	0.21302	down	unknown protein; FUNCTIONS IN: molecular_function unknown; INVOLVED IN: biological_process unknown; LOCATED IN: thylakoid, chloroplast thylakoid membrane, chloroplast, plastoglobule, chloroplast envelope; EXPRESSED IN: 23 plant structures; EXPRESSED DURING: 14 growth stages; BEST Arabidopsis thaliana protein match is: unknown protein (TAIR:AT4G38100.1); Has 323 Blast hits to 323 proteins in 59 sp…
CSS020431	0.223533	-2.16144	0.00921033	0.21302	down	Peroxidase superfamily protein
CSS017418	0.259312	-1.94724	0.0092139	0.21302	down	FASCICLIN-like arabinogalactan protein 8
CSS011419	6.43154	2.68516	0.00921591	0.21302	up	Heat shock protein 70 (Hsp 70) family protein
CSS039220	0.257153	-1.9593	0.00921958	0.21302	down	Ankyrin repeat family protein
CSS025716	3.07043	1.61844	0.00921975	0.21302	up	Leucine-rich repeat protein kinase family protein
CSS003939	0.127694	-2.96923	0.00922067	0.21302	down	unknown protein; LOCATED IN: apoplast, chloroplast stroma, chloroplast, chloroplast envelope; EXPRESSED IN: 23 plant structures; EXPRESSED DURING: 14 growth stages; Has 81 Blast hits to 81 proteins in 28 species: Archae - 0; Bacteria - 2; Metazoa - 0; Fungi - 0; Plants - 62; Viruses - 0; Other Eukaryotes - 17 (source: NCBI BLink).
CSS025397	5.96621	2.57681	0.00922889	0.213038	up	arabinogalactan protein 18
CSS033163	6.48864	2.69792	0.00923828	0.213051	up	HEAT SHOCK PROTEIN 81.4
CSS037149	2.0955	1.06729	0.00924976	0.213051	up	RAD3-like DNA-binding helicase protein
CSS029967	0.460536	-1.11862	0.0092523	0.213051	down	6-phosphogluconate dehydrogenase family protein
CSS044984	0.412572	-1.27728	0.00925919	0.213051	down	Leucine-rich repeat (LRR) family protein
CSS012059	0.705561	-0.503158	0.0092719	0.213151	no change	unknown protein; Has 90 Blast hits to 90 proteins in 7 species: Archae - 0; Bacteria - 0; Metazoa - 0; Fungi - 0; Plants - 90; Viruses - 0; Other Eukaryotes - 0 (source: NCBI BLink).
CSS032051	2.03292	1.02356	0.00927844	0.213151	up	SAD1/UNC-84 domain protein 1
CSS031041	12.4173	3.63428	0.00928633	0.213161	up	myb domain protein 116
CSS038182	1.99796	0.998531	0.00932254	0.213161	no change	myb domain protein 105
CSS030099	0.383727	-1.38185	0.00934489	0.213161	down	P-loop containing nucleoside triphosphate hydrolases superfamily protein
CSS035281	1.38605	0.470977	0.00934827	0.213161	no change	white-brown complex homolog protein 11
CSS042931	2.62404	1.39179	0.00935396	0.213161	up	lecithin:cholesterol acyltransferase 3
CSS036606	1.74226	0.800963	0.00936523	0.213161	no change	unknown protein; FUNCTIONS IN: molecular_function unknown; INVOLVED IN: biological_process unknown; LOCATED IN: nucleolus; EXPRESSED IN: 20 plant structures; EXPRESSED DURING: 13 growth stages; Has 2922 Blast hits to 2454 proteins in 263 species: Archae - 0; Bacteria - 57; Metazoa - 1043; Fungi - 654; Plants - 388; Viruses - 11; Other Eukaryotes - 769 (source: NCBI BLink).
CSS026462	0.0597907	-4.06394	0.00937335	0.213161	down	Protein of unknown function, DUF599
CSS053512	23.8296	4.57468	0.00939606	0.213161	up	heat shock protein 101
CSS052851	0.752317	-0.410587	0.00939671	0.213161	no change	-
CSS048907	1.27793	0.353805	0.00939673	0.213161	no change	-
CSS009726	0.358247	-1.48098	0.00939823	0.213161	down	glycine-rich protein
CSS030923	2.48577	1.31369	0.00940723	0.213161	up	myb family transcription factor
CSS052884	5.66602	2.50233	0.00942294	0.213161	up	Leucine-rich repeat protein kinase family protein
CSS019001	0.241588	-2.04938	0.00942746	0.213161	down	gibberellin 20-oxidase 3
CSS010747	3.47111	1.7954	0.00943191	0.213161	up	TRAF-like family protein
CSS011968	10.6514	3.41297	0.00943245	0.213161	up	S-locus lectin protein kinase family protein
CSS028173	1.54282	0.625569	0.00943696	0.213161	no change	-
CSS050156	3.35939	1.7482	0.00944002	0.213161	up	Adaptin family protein
CSS015604	0.158829	-2.65445	0.00946323	0.213161	down	beta glucosidase 17
CSS037970	2.22166	1.15164	0.00946638	0.213161	up	S-locus lectin protein kinase family protein
CSS034753	0.398507	-1.32732	0.00946842	0.213161	down	F-box family protein
CSS003394	1.98168	0.986721	0.00947238	0.213161	no change	RED family protein
CSS034943	3.23615	1.69428	0.00948865	0.213161	up	NB-ARC domain-containing disease resistance protein
CSS036854	0.0978899	-3.3527	0.00950046	0.213161	down	Protein of unknown function, DUF599
CSS036633	3.16308	1.66133	0.00950225	0.213161	up	phytosulfokin receptor 1
CSS027952	0.203681	-2.29562	0.00950842	0.213161	down	cysteine-rich RLK (RECEPTOR-like protein kinase) 10
CSS017216	3.44098	1.78282	0.00950978	0.213161	up	receptor like protein 27
CSS005754	1.45087	0.536916	0.00951398	0.213161	no change	phloem protein 2-B15
CSS004826	0.510548	-0.969881	0.00952654	0.213161	no change	MuDR family transposase
CSS035206	1.23928	0.309502	0.00952937	0.213161	no change	DNAse I-like superfamily protein
CSS013949	0.412039	-1.27915	0.00953064	0.213161	down	Ribosomal protein L6 family protein
CSS043595	5.38286	2.42837	0.00953098	0.213161	up	receptor serine/threonine kinase, putative
CSS048310	5.04567	2.33504	0.00953424	0.213161	up	phosphoenolpyruvate carboxylase 4
CSS030017	4.3437	2.11893	0.00953496	0.213161	up	heptahelical protein 4
CSS013516	1.8308	0.872474	0.00954665	0.213161	no change	CCCH-type zinc finger family protein
CSS032506	0.0387093	-4.69118	0.00955973	0.213161	down	ralf-like 34
CSS011674	1.4566	0.542605	0.0095641	0.213161	no change	unknown protein; BEST Arabidopsis thaliana protein match is: unknown protein (TAIR:AT2G24960.2); Has 791 Blast hits to 465 proteins in 19 species: Archae - 0; Bacteria - 0; Metazoa - 0; Fungi - 17; Plants - 748; Viruses - 0; Other Eukaryotes - 26 (source: NCBI BLink).
CSS038813	2.08065	1.05703	0.00956861	0.213161	up	transducin family protein / WD-40 repeat family protein
CSS037091	3.71355	1.8928	0.00956906	0.213161	up	P-loop containing nucleoside triphosphate hydrolases superfamily protein
CSS040749	2.36413	1.24131	0.00959854	0.213494	up	Domain of unknown function (DUF1726) ;Putative ATPase (DUF699)
CSS035974	0.420482	-1.24988	0.00959891	0.213494	down	UDP-Glycosyltransferase superfamily protein
CSS023071	1.20072	0.263903	0.00961432	0.213597	no change	Leucine-rich repeat protein kinase family protein
CSS027037	2.43387	1.28325	0.00961968	0.213597	up	NB-ARC domain-containing disease resistance protein
CSS016434	6.32295	2.6606	0.00963603	0.213597	up	Exostosin family protein
CSS001096	3.36019	1.74854	0.00963827	0.213597	up	ferric reduction oxidase 2
CSS004953	3.66359	1.87326	0.00964082	0.213597	up	Tetratricopeptide repeat (TPR)-like superfamily protein
CSS038667	0.18578	-2.42833	0.00965609	0.213736	down	endonuclease 2
CSS017578	0.232275	-2.10609	0.00966204	0.213736	down	Ribosomal protein L11 family protein
CSS009130	17.457	4.12573	0.00966976	0.213742	up	basic chitinase
CSS012816	1.76687	0.821195	0.00969431	0.213984	no change	novel plant snare 13
CSS053291	3.01798	1.59358	0.00969874	0.213984	up	Glutaredoxin family protein
CSS026440	2.26805	1.18145	0.00971377	0.213984	up	CONTAINS InterPro DOMAIN/s: Retrotransposon gag protein (InterPro:IPR005162); Has 707 Blast hits to 705 proteins in 25 species: Archae - 0; Bacteria - 0; Metazoa - 4; Fungi - 0; Plants - 703; Viruses - 0; Other Eukaryotes - 0 (source: NCBI BLink).
CSS014031	0.571555	-0.807036	0.0097247	0.213984	no change	adenylosuccinate synthase
CSS022041	1.77316	0.826324	0.00973236	0.213984	no change	Ubiquitin-like superfamily protein
CSS038403	1.92817	0.947229	0.00973855	0.213984	no change	Ankyrin repeat family protein
CSS047497	4.13465	2.04777	0.00973965	0.213984	up	Leucine-rich repeat receptor-like protein kinase family protein
CSS015755	0.417682	-1.25952	0.00974247	0.213984	down	Cytochrome P450 superfamily protein
CSS048884	6.65459	2.73435	0.00974794	0.213984	up	cysteine-rich RLK (RECEPTOR-like protein kinase) 10
CSS031559	1.02265	0.0323184	0.00976697	0.214238	no change	Aminotransferase-like, plant mobile domain family protein
CSS023849	3.33016	1.73559	0.00978155	0.214393	up	photosystem II reaction center protein B
CSS033423	2.13281	1.09275	0.00980701	0.214639	up	Protein kinase family protein
CSS004161	0.0176745	-5.82219	0.00980776	0.214639	down	unknown protein; FUNCTIONS IN: molecular_function unknown; INVOLVED IN: N-terminal protein myristoylation; LOCATED IN: cellular_component unknown; EXPRESSED IN: 22 plant structures; EXPRESSED DURING: 13 growth stages; BEST Arabidopsis thaliana protein match is: unknown protein (TAIR:AT1G10530.1); Has 185 Blast hits to 185 proteins in 18 species: Archae - 0; Bacteria - 0; Metazoa - 0; Fungi - 3; P…
CSS049383	3.66914	1.87544	0.00982157	0.214778	up	ARM repeat superfamily protein
CSS020397	1.93337	0.951121	0.00985767	0.21534	no change	sirtuin 2
CSS050343	7.81906	2.967	0.0098687	0.21534	up	receptor like protein 12
CSS023737	0.103092	-3.278	0.00987726	0.21534	down	Plant protein of unknown function (DUF946)
CSS032972	0.0471703	-4.40598	0.00989088	0.21534	down	light harvesting complex of photosystem II 5
CSS027193	0.27994	-1.83681	0.00989131	0.21534	down	Polyketide cyclase/dehydrase and lipid transport superfamily protein
CSS019289	4.93437	2.30287	0.00989239	0.21534	up	F-box and associated interaction domains-containing protein
CSS016247	2.91951	1.54573	0.00992199	0.215586	up	ER-type Ca2+-ATPase 1
CSS022198	0.168574	-2.56854	0.00995211	0.215586	down	HXXXD-type acyl-transferase family protein
CSS040240	1.05021	0.0706804	0.00995424	0.215586	no change	Sec14p-like phosphatidylinositol transfer family protein
CSS002190	0.0295281	-5.08177	0.0099555	0.215586	down	homolog of Synechocystis YCF37
CSS014850	2.9997	1.58482	0.00996566	0.215586	up	unknown protein; Has 524 Blast hits to 342 proteins in 101 species: Archae - 0; Bacteria - 106; Metazoa - 106; Fungi - 24; Plants - 25; Viruses - 0; Other Eukaryotes - 263 (source: NCBI BLink).
CSS028165	0.345154	-1.53469	0.00996723	0.215586	down	60S acidic ribosomal protein family
CSS025721	5.28433	2.40172	0.00996958	0.215586	up	unknown protein; FUNCTIONS IN: molecular_function unknown; INVOLVED IN: biological_process unknown; LOCATED IN: endomembrane system; EXPRESSED IN: 8 plant structures; EXPRESSED DURING: 4 anthesis, petal differentiation and expansion stage; BEST Arabidopsis thaliana protein match is: unknown protein (TAIR:AT1G05575.1); Has 61 Blast hits to 61 proteins in 10 species: Archae - 0; Bacteria - 0; Metaz…
CSS020901	0.337758	-1.56594	0.00997379	0.215586	down	mitochondrial editing factor 22
CSS049632	5.33038	2.41424	0.00998038	0.215586	up	FUNCTIONS IN: molecular_function unknown; INVOLVED IN: biological_process unknown; LOCATED IN: chloroplast; BEST Arabidopsis thaliana protein match is: Late embryogenesis abundant (LEA) hydroxyproline-rich glycoprotein family (TAIR:AT4G26490.1); Has 1807 Blast hits to 1807 proteins in 277 species: Archae - 0; Bacteria - 0; Metazoa - 736; Fungi - 347; Plants - 385; Viruses - 0; Other Eukaryotes - …
CSS010456	0.170051	-2.55596	0.00998401	0.215586	down	Mannose-binding lectin superfamily protein
CSS017050	0.252828	-1.98377	0.00999354	0.215586	down	CP12 domain-containing protein 2
CSS047739	0.125442	-2.99491	0.0100066	0.215586	down	unknown protein; BEST Arabidopsis thaliana protein match is: unknown protein (TAIR:AT5G61630.1); Has 50 Blast hits to 50 proteins in 9 species: Archae - 0; Bacteria - 0; Metazoa - 0; Fungi - 0; Plants - 50; Viruses - 0; Other Eukaryotes - 0 (source: NCBI BLink).
CSS026375	3.30522	1.72474	0.0100101	0.215586	up	NB-ARC domain-containing disease resistance protein
CSS032495	5.45988	2.44887	0.010019	0.215586	up	protein kinase family protein / peptidoglycan-binding LysM domain-containing protein
CSS030445	0.42013	-1.25109	0.0100201	0.215586	down	RING-H2 group F1A
CSS023156	0.318437	-1.65092	0.0100293	0.215586	down	endoxyloglucan transferase A3
CSS022225	4.57458	2.19364	0.0100323	0.215586	up	CONTAINS InterPro DOMAIN/s: Spt20 family (InterPro:IPR021950); Has 8778 Blast hits to 7244 proteins in 477 species: Archae - 6; Bacteria - 326; Metazoa - 4198; Fungi - 1506; Plants - 923; Viruses - 22; Other Eukaryotes - 1797 (source: NCBI BLink).
CSS040051	0.340919	-1.5525	0.0100392	0.215586	down	-
CSS006877	7.66673	2.93861	0.0100617	0.215908	up	EXPRESSED IN: 23 plant structures; EXPRESSED DURING: 13 growth stages; CONTAINS InterPro DOMAIN/s: Endoribonuclease XendoU (InterPro:IPR018998).
CSS049506	2.26263	1.178	0.0100746	0.216024	up	xylulose kinase-2
CSS024827	0.0759524	-3.71876	0.0101061	0.216286	down	unknown protein; FUNCTIONS IN: molecular_function unknown; INVOLVED IN: biological_process unknown; LOCATED IN: endomembrane system; EXPRESSED IN: 18 plant structures; EXPRESSED DURING: 12 growth stages; BEST Arabidopsis thaliana protein match is: unknown protein (TAIR:AT4G26130.1); Has 30201 Blast hits to 17322 proteins in 780 species: Archae - 12; Bacteria - 1396; Metazoa - 17338; Fungi - 3422;…
CSS019106	4.53563	2.1813	0.0101076	0.216286	up	phosphatidic acid phosphohydrolase 2
CSS040307	0.153259	-2.70596	0.0101095	0.216286	down	phenylalanine ammonia-lyase 2
CSS018129	4.29812	2.10371	0.0101684	0.217323	up	binding
CSS028451	0.320119	-1.64332	0.0101731	0.217323	down	RING/U-box superfamily protein
CSS001247	1.25593	0.328758	0.0102164	0.217935	no change	cytochrome BC1 synthesis
CSS036326	0.402676	-1.31231	0.010217	0.217935	down	UDP-glycosyltransferase 73B4
CSS027310	1.59862	0.676831	0.0102264	0.217973	no change	threonyl-tRNA synthetase, putative / threonine--tRNA ligase, putative
CSS004530	3.7662	1.91311	0.0102401	0.218104	up	RNAse II-like 1
CSS023674	0.106389	-3.23258	0.0102595	0.218349	down	Integrase-type DNA-binding superfamily protein
CSS013982	1.0485	0.0683304	0.0102715	0.218349	no change	pleiotropic drug resistance 11
CSS003623	0.218096	-2.19696	0.0102761	0.218349	down	unknown protein; FUNCTIONS IN: molecular_function unknown; INVOLVED IN: biological_process unknown; LOCATED IN: chloroplast; BEST Arabidopsis thaliana protein match is: unknown protein (TAIR:AT1G10890.1); Has 1807 Blast hits to 1807 proteins in 277 species: Archae - 0; Bacteria - 0; Metazoa - 736; Fungi - 347; Plants - 385; Viruses - 0; Other Eukaryotes - 339 (source: NCBI BLink).
CSS043244	3.39225	1.76224	0.0102992	0.218349	up	P-loop containing nucleoside triphosphate hydrolases superfamily protein
CSS035759	1.38483	0.469705	0.0103047	0.218349	no change	-
CSS019556	2.58217	1.36859	0.0103116	0.218349	up	Raffinose synthase family protein
CSS031991	0.106838	-3.2265	0.0103187	0.218349	down	Hydrolase-like protein family
CSS015652	6.08095	2.6043	0.0103253	0.218349	up	pathogenesis-related family protein
CSS010200	2.85305	1.5125	0.0103263	0.218349	up	homolog of yeast sucrose nonfermenting 4
CSS036075	0.362322	-1.46466	0.0103406	0.218349	down	S-adenosyl-L-homocysteine hydrolase
CSS006043	1.87192	0.90452	0.0103463	0.218349	no change	Zinc finger, RING-type;Transcription factor jumonji/aspartyl beta-hydroxylase
CSS013792	0.3083	-1.69759	0.0103518	0.218349	down	plastid transcriptionally active 17
CSS016534	0.207314	-2.27011	0.010365	0.218349	down	tetratricopeptide repeat (TPR)-containing protein
CSS041199	0.366684	-1.44739	0.0103824	0.218349	down	ACT domain-containing protein
CSS035360	4.55395	2.18712	0.0103839	0.218349	up	Protein phosphatase 2C family protein
CSS022515	4.28628	2.09973	0.0103876	0.218349	up	LOCATED IN: cytosol, chloroplast; EXPRESSED IN: 24 plant structures; EXPRESSED DURING: 14 growth stages; BEST Arabidopsis thaliana protein match is: Tudor/PWWP/MBT superfamily protein (TAIR:AT1G15940.1); Has 137162 Blast hits to 70781 proteins in 2973 species: Archae - 289; Bacteria - 24182; Metazoa - 56725; Fungi - 20130; Plants - 6559; Viruses - 758; Other Eukaryotes - 28519 (source: NCBI BLink…
CSS000216	1.90876	0.932635	0.0103888	0.218349	no change	multidrug resistance-associated protein 4
CSS036087	2.96437	1.56772	0.0103888	0.218349	up	Protein phosphatase 2C family protein
CSS045687	0.0569568	-4.13399	0.0104086	0.21837	down	Photosystem II 5 kD protein
CSS013521	0.659743	-0.600024	0.0104148	0.21837	no change	Aminotransferase-like, plant mobile domain family protein
CSS037505	1.3171	0.397366	0.0104199	0.21837	no change	FAR1-related sequence 5
CSS018195	1.41435	0.500143	0.0104239	0.21837	no change	CONTAINS InterPro DOMAIN/s: Retrotransposon gag protein (InterPro:IPR005162); Has 707 Blast hits to 705 proteins in 25 species: Archae - 0; Bacteria - 0; Metazoa - 4; Fungi - 0; Plants - 703; Viruses - 0; Other Eukaryotes - 0 (source: NCBI BLink).
CSS025493	6.77488	2.7602	0.010428	0.21837	up	galactinol synthase 2
CSS001471	0.216121	-2.21009	0.0104603	0.218886	down	TCP family transcription factor
CSS044091	11.1246	3.47568	0.010476	0.218986	up	S-adenosyl-l-homocysteine (SAH) hydrolase 2
CSS041972	2.26461	1.17926	0.0104803	0.218986	up	Leucine-rich repeat protein kinase family protein
CSS006491	4.70144	2.2331	0.0104957	0.219148	up	Amino acid permease family protein
CSS008628	0.335283	-1.57655	0.0105235	0.219447	down	NC domain-containing protein-related
CSS048304	1.76563	0.820187	0.0105379	0.219447	no change	little nuclei1
CSS023796	1.85625	0.892394	0.0105434	0.219447	no change	O-fucosyltransferase family protein
CSS004505	0.194056	-2.36545	0.0105521	0.219447	down	Calcium-binding EF-hand family protein
CSS053235	3.99164	1.99698	0.0105543	0.219447	up	SEC7-like guanine nucleotide exchange family protein
CSS021443	0.32163	-1.63653	0.010556	0.219447	down	P-glycoprotein 2
CSS019021	3.30183	1.72326	0.0105729	0.21964	up	beta-amylase 1
CSS022369	0.353771	-1.49911	0.0105944	0.219852	down	Lactoylglutathione lyase / glyoxalase I family protein
CSS016407	4.5661	2.19096	0.0106045	0.219852	up	photosystem II reaction center protein C
CSS025384	2.93732	1.5545	0.0106062	0.219852	up	pumilio 1
CSS010307	2.48489	1.31318	0.0106197	0.219973	up	Pyridoxamine 5'-phosphate oxidase family protein
CSS050522	0.230181	-2.11916	0.0106939	0.221054	down	glycine decarboxylase complex H
CSS018288	1.28792	0.365043	0.0107008	0.221054	no change	unknown protein; BEST Arabidopsis thaliana protein match is: unknown protein (TAIR:AT1G80610.1); Has 63 Blast hits to 59 proteins in 12 species: Archae - 0; Bacteria - 0; Metazoa - 6; Fungi - 0; Plants - 53; Viruses - 0; Other Eukaryotes - 4 (source: NCBI BLink).
CSS049101	2.81586	1.49358	0.0107012	0.221054	up	Ras-related small GTP-binding family protein
CSS023185	3.59944	1.84777	0.0107028	0.221054	up	FUNCTIONS IN: molecular_function unknown; INVOLVED IN: biological_process unknown; LOCATED IN: cellular_component unknown; EXPRESSED IN: 25 plant structures; EXPRESSED DURING: 15 growth stages; CONTAINS InterPro DOMAIN/s: Protein of unknown function DUF1683, C-terminal (InterPro:IPR012880), Foie gras liver health family 1 (InterPro:IPR021773); Has 30201 Blast hits to 17322 proteins in 780 species…
CSS009820	2.29428	1.19804	0.0107267	0.221328	up	BEST Arabidopsis thaliana protein match is: Sterile alpha motif (SAM) domain-containing protein (TAIR:AT1G15760.1); Has 35333 Blast hits to 34131 proteins in 2444 species: Archae - 798; Bacteria - 22429; Metazoa - 974; Fungi - 991; Plants - 531; Viruses - 0; Other Eukaryotes - 9610 (source: NCBI BLink).
CSS047767	0.578062	-0.790705	0.0107315	0.221328	no change	pyruvate dehydrogenase E1 alpha
CSS012814	2.07483	1.053	0.0107513	0.221453	up	pyruvate dehydrogenase kinase
CSS017059	2.85816	1.51509	0.0107597	0.221453	up	wall-associated kinase 2
CSS012439	4.28602	2.09964	0.0107636	0.221453	up	wall-associated kinase 2
CSS008565	2.11947	1.0837	0.0107685	0.221453	up	peroxisomal 3-ketoacyl-CoA thiolase 3
CSS013817	0.570549	-0.809578	0.0107902	0.22174	no change	alpha/beta-Hydrolases superfamily protein
CSS025529	0.0884777	-3.49854	0.0108043	0.221765	down	RNA-binding (RRM/RBD/RNP motifs) family protein
CSS000728	0.42052	-1.24975	0.0108204	0.221765	down	winged-helix DNA-binding transcription factor family protein
CSS033020	3.74079	1.90334	0.0108265	0.221765	up	transmembrane receptors;ATP binding
CSS027378	1.27916	0.355193	0.0108289	0.221765	no change	hAT dimerisation domain-containing protein / transposase-related
CSS026887	7.48754	2.90449	0.0108301	0.221765	up	UDP-glucosyl transferase 85A2
CSS012874	2.10865	1.07632	0.0108423	0.22185	up	Cysteine proteinases superfamily protein
CSS005545	0.475549	-1.07233	0.0108497	0.22185	down	Pentatricopeptide repeat (PPR) superfamily protein
CSS040953	2.87847	1.5253	0.0108686	0.221865	up	O-fucosyltransferase family protein
CSS035583	2.73893	1.45361	0.0108705	0.221865	up	Protein kinase superfamily protein
CSS044831	0.329708	-1.60074	0.0108847	0.221865	down	unknown protein; FUNCTIONS IN: molecular_function unknown; INVOLVED IN: biological_process unknown; LOCATED IN: chloroplast; EXPRESSED IN: 22 plant structures; EXPRESSED DURING: 13 growth stages; Has 30201 Blast hits to 17322 proteins in 780 species: Archae - 12; Bacteria - 1396; Metazoa - 17338; Fungi - 3422; Plants - 5037; Viruses - 0; Other Eukaryotes - 2996 (source: NCBI BLink).
CSS023014	1.03506	0.0497187	0.010897	0.221865	no change	CONTAINS InterPro DOMAIN/s: Putative harbinger transposase-derived nuclease (InterPro:IPR006912); BEST Arabidopsis thaliana protein match is: unknown protein (TAIR:AT1G43722.1); Has 1807 Blast hits to 1807 proteins in 277 species: Archae - 0; Bacteria - 0; Metazoa - 736; Fungi - 347; Plants - 385; Viruses - 0; Other Eukaryotes - 339 (source: NCBI BLink).
CSS042746	0.15963	-2.6472	0.0109026	0.221865	down	KH domain-containing protein / zinc finger (CCCH type) family protein
CSS022744	0.15716	-2.6697	0.0109158	0.221865	down	MBOAT (membrane bound O-acyl transferase) family protein
CSS052951	0.224545	-2.15492	0.0109302	0.221865	down	mitochondrial editing factor 22
CSS027243	5.37348	2.42586	0.0109354	0.221865	up	alpha/beta-Hydrolases superfamily protein
CSS052848	5.52095	2.46492	0.0109532	0.221865	up	WD40/YVTN repeat-like-containing domain;Bromodomain
CSS034913	2.24882	1.16917	0.0109547	0.221865	up	Endomembrane protein 70 protein family
CSS019694	3.01882	1.59399	0.0109555	0.221865	up	Endosomal targeting BRO1-like domain-containing protein
CSS052483	6.64106	2.73141	0.0109577	0.221865	up	thioredoxin 2
CSS009180	0.221142	-2.17695	0.0109578	0.221865	down	Phosphoenolpyruvate carboxylase family protein
CSS000097	0.134218	-2.89735	0.0109719	0.221865	down	UDP-Glycosyltransferase superfamily protein
CSS004628	0.182802	-2.45165	0.0109764	0.221865	down	Subtilisin-like serine endopeptidase family protein
CSS020108	0.122377	-3.0306	0.010987	0.221865	down	UDP-D-apiose/UDP-D-xylose synthase 2
CSS013357	0.446697	-1.16263	0.0109903	0.221865	down	Chaperone DnaJ-domain superfamily protein
CSS029728	3.18309	1.67043	0.0109983	0.221865	up	zinc knuckle (CCHC-type) family protein
CSS042698	1.49186	0.577115	0.0109986	0.221865	no change	-
CSS000779	3.50673	1.81013	0.0110053	0.221865	up	Granulin repeat cysteine protease family protein
CSS009862	1.58701	0.666313	0.0110329	0.222257	no change	histone deacetylase 6
CSS003116	4.51628	2.17514	0.0110403	0.222257	up	SCARECROW-like 14
CSS051968	9.06361	3.18009	0.0110615	0.222399	up	WRKY DNA-binding protein 75
CSS045354	0.327993	-1.60826	0.0110706	0.222399	down	Protein of unknown function (DUF1997)
CSS036676	2.42879	1.28024	0.011076	0.222399	up	ubiquitin-specific protease 6
CSS030564	0.169605	-2.55975	0.0110784	0.222399	down	genomes uncoupled 1
CSS033802	2.57206	1.36293	0.0110909	0.222494	up	unknown protein; Has 27 Blast hits to 27 proteins in 8 species: Archae - 0; Bacteria - 0; Metazoa - 0; Fungi - 0; Plants - 27; Viruses - 0; Other Eukaryotes - 0 (source: NCBI BLink).
CSS011156	11.3594	3.50582	0.0111015	0.22255	up	aminophospholipid ATPase 1
CSS035648	5.38061	2.42777	0.0111255	0.222877	up	SNF2 domain-containing protein / helicase domain-containing protein / zinc finger protein-related
CSS016121	0.0522417	-4.25865	0.011153	0.223016	down	photosystem II family protein
CSS022420	2.62032	1.38974	0.0111542	0.223016	up	RNA binding (RRM/RBD/RNP motifs) family protein
CSS013722	2.66091	1.41192	0.0111559	0.223016	up	ARM repeat superfamily protein
CSS014833	2.57989	1.36731	0.011178	0.223027	up	MAP kinase 9
CSS027715	1.27584	0.351447	0.0111781	0.223027	no change	FRS (FAR1 Related Sequences) transcription factor family
CSS007368	0.70146	-0.511567	0.0111898	0.223027	no change	hAT dimerisation domain-containing protein
CSS016351	0.629828	-0.666971	0.011192	0.223027	no change	-
CSS017443	10.3238	3.36791	0.011198	0.223027	up	S-adenosyl-L-methionine-dependent methyltransferases superfamily protein
CSS004667	1.63173	0.706399	0.0112086	0.223027	no change	Aminotransferase-like, plant mobile domain family protein
CSS037520	3.59936	1.84774	0.011227	0.223027	up	tobamovirus multiplication 1
CSS022827	1.16252	0.217254	0.0112295	0.223027	no change	CONTAINS InterPro DOMAIN/s: Retrotransposon gag protein (InterPro:IPR005162); Has 707 Blast hits to 705 proteins in 25 species: Archae - 0; Bacteria - 0; Metazoa - 4; Fungi - 0; Plants - 703; Viruses - 0; Other Eukaryotes - 0 (source: NCBI BLink).
CSS003779	0.416675	-1.263	0.0112463	0.223027	down	Agenet domain-containing protein
CSS016354	0.0589903	-4.08338	0.0112496	0.223027	down	unknown protein; BEST Arabidopsis thaliana protein match is: unknown protein (TAIR:AT3G57785.1); Has 115 Blast hits to 115 proteins in 48 species: Archae - 0; Bacteria - 0; Metazoa - 4; Fungi - 44; Plants - 67; Viruses - 0; Other Eukaryotes - 0 (source: NCBI BLink).
CSS003277	3.63326	1.86126	0.0112589	0.223027	up	Glycosyl hydrolase family protein
CSS000469	2.24681	1.16788	0.0112813	0.223027	up	CDPK-related kinase 1
CSS003387	2.4216	1.27596	0.0112872	0.223027	up	NagB/RpiA/CoA transferase-like superfamily protein
CSS027996	0.465278	-1.10383	0.0112958	0.223027	down	RING/U-box superfamily protein
CSS041440	0.201018	-2.3146	0.0113072	0.223027	down	Concanavalin A-like lectin protein kinase family protein
CSS029040	0.530549	-0.914443	0.0113171	0.223027	no change	D-3-phosphoglycerate dehydrogenase
CSS017491	5.28487	2.40187	0.011319	0.223027	up	ferulic acid 5-hydroxylase 1
CSS011188	5.37039	2.42503	0.0113326	0.223027	up	Transducin/WD40 repeat-like superfamily protein
CSS040303	0.51904	-0.946082	0.0113651	0.223027	no change	Glutamyl-tRNA reductase family protein
CSS041933	0.151325	-2.72428	0.0113755	0.223027	down	-
CSS021906	0.256767	-1.96147	0.0113973	0.223027	down	ATP-dependent protease La (LON) domain protein
CSS022064	1.52009	0.604159	0.0114041	0.223027	no change	MuDR family transposase
CSS049333	6.23889	2.64129	0.0114275	0.223027	up	Patched family protein
CSS014392	5.1841	2.37409	0.0114276	0.223027	up	double-stranded RNA binding protein-related / DsRBD protein-related
CSS044567	3.3454	1.74218	0.0114304	0.223027	up	Plant protein of unknown function (DUF828)
CSS020319	0.133923	-2.90052	0.0114335	0.223027	down	unknown protein; CONTAINS InterPro DOMAIN/s: Protein of unknown function DUF247, plant (InterPro:IPR004158), Protein of unknown function DUF862, eukaryotic (InterPro:IPR008580); BEST Arabidopsis thaliana protein match is: Plant protein of unknown function (DUF247) (TAIR:AT5G11290.1); Has 1967 Blast hits to 1844 proteins in 183 species: Archae - 0; Bacteria - 6; Metazoa - 223; Fungi - 83; Plants -…
CSS012274	51379.9	15.6489	0.0114404	0.223027	up	VIRE2-interacting protein 1
CSS046338	1.51324	0.597643	0.0114427	0.223027	no change	casein kinase II beta chain 1
CSS017389	1.99308	0.995002	0.0114477	0.223027	no change	2-oxoglutarate (2OG) and Fe(II)-dependent oxygenase superfamily protein
CSS035710	0.206219	-2.27775	0.0114495	0.223027	down	Oxidoreductase, zinc-binding dehydrogenase family protein
CSS036145	0.203654	-2.29581	0.0114672	0.223027	down	Pentatricopeptide repeat (PPR) superfamily protein
CSS021305	0.333974	-1.58219	0.0114727	0.223027	down	FUNCTIONS IN: molecular_function unknown; INVOLVED IN: biological_process unknown; LOCATED IN: chloroplast; EXPRESSED IN: 22 plant structures; EXPRESSED DURING: 13 growth stages; BEST Arabidopsis thaliana protein match is: cobalt ion binding (TAIR:AT1G71310.1); Has 1807 Blast hits to 1807 proteins in 277 species: Archae - 0; Bacteria - 0; Metazoa - 736; Fungi - 347; Plants - 385; Viruses - 0; Oth…
CSS030304	0.293699	-1.76759	0.011475	0.223027	down	ethylene responsive element binding factor 1
CSS007577	0.143913	-2.79673	0.0115149	0.223027	down	hydroxy methylglutaryl CoA reductase 1
CSS028559	1.25898	0.332259	0.0115232	0.223027	no change	mitochondrial ribosomal protein S7
CSS033485	0.237861	-2.07181	0.0115297	0.223027	down	Tetratricopeptide repeat (TPR)-like superfamily protein
CSS019958	8.62161	3.10796	0.0115302	0.223027	up	heptahelical transmembrane protein1
CSS030721	1.82745	0.869831	0.0115392	0.223027	no change	-
CSS011563	2.29678	1.19961	0.0115438	0.223027	up	mRNA capping enzyme family protein
CSS053404	0.34852	-1.52069	0.0115912	0.223027	down	Duplicated homeodomain-like superfamily protein
CSS040625	2.33181	1.22145	0.0115977	0.223027	up	polypyrimidine tract-binding protein 1
CSS037513	3.0155	1.5924	0.01161	0.223027	up	K+ uptake permease 7
CSS018910	1.06952	0.0969588	0.0116157	0.223027	no change	hydrolases;protein serine/threonine phosphatases
CSS044127	2.03776	1.02699	0.0116168	0.223027	up	RING/U-box superfamily protein
CSS032235	4.4314	2.14776	0.0116238	0.223027	up	calmodulin-binding family protein
CSS032816	3.13248	1.6473	0.0116287	0.223027	up	phospholipase D alpha 1
CSS032174	248.459	7.95687	0.0116354	0.223027	up	disease resistance family protein / LRR family protein
CSS029761	0.129597	-2.94789	0.0116368	0.223027	down	gamma tonoplast intrinsic protein
CSS017204	3.27566	1.71179	0.0116443	0.223027	up	HSP20-like chaperones superfamily protein
CSS015120	2.88826	1.5302	0.0116469	0.223027	up	unknown protein; FUNCTIONS IN: molecular_function unknown; INVOLVED IN: biological_process unknown; LOCATED IN: cellular_component unknown; EXPRESSED IN: 24 plant structures; EXPRESSED DURING: 15 growth stages; BEST Arabidopsis thaliana protein match is: unknown protein (TAIR:AT1G02290.1); Has 499 Blast hits to 438 proteins in 100 species: Archae - 0; Bacteria - 7; Metazoa - 236; Fungi - 15; Plan…
CSS000853	0.277051	-1.85178	0.011648	0.223027	down	Ggamma-subunit 1
CSS039708	0.786514	-0.346457	0.0116544	0.223027	no change	Leucine-rich repeat receptor-like protein kinase family protein
CSS012555	1.43169	0.517722	0.0116627	0.223027	no change	beta glucosidase 11
CSS027722	3.63886	1.86349	0.0116674	0.223027	up	homolog of carrot EP3-3 chitinase
CSS037961	0.502562	-0.992626	0.0116702	0.223027	no change	Subtilase family protein
CSS040676	3.77553	1.91668	0.0116706	0.223027	up	AAA-type ATPase family protein
CSS019315	0.128185	-2.9637	0.0116721	0.223027	down	histidine-containing phosphotransmitter 1
CSS025583	1.25438	0.326974	0.0116855	0.223027	no change	NADP-malic enzyme 4
CSS015190	4.09721	2.03464	0.0117015	0.223027	up	ARM repeat superfamily protein
CSS006916	0.109941	-3.18519	0.0117067	0.223027	down	3-ketoacyl-CoA synthase 6
CSS038493	0.127834	-2.96766	0.0117111	0.223027	down	Chlorophyll A-B binding family protein
CSS029412	2.60484	1.3812	0.0117236	0.223027	up	Transcription factor IIA, alpha/beta subunit
CSS025315	2.76507	1.46731	0.0117301	0.223027	up	Protein of unknown function (DUF1423)
CSS020860	3.1664	1.66284	0.0117373	0.223027	up	Expressed protein
CSS009344	4.63879	2.21375	0.0117389	0.223027	up	MAP kinase 15
CSS049321	9.1592	3.19522	0.0117491	0.223027	up	cytochrome P450, family 87, subfamily A, polypeptide 2
CSS008522	6.16214	2.62343	0.011757	0.223027	up	geminivirus rep interacting kinase 2
CSS049854	2.53775	1.34355	0.0117613	0.223027	up	Chaperone DnaJ-domain superfamily protein
[truncated: 27,146 more rows]

## Sheet: W4_vs_W1
Table S3. Differentally expression genes (DEGs) in comparison W4 vs W1.
[truncated: 28,892 more rows]
