# Supplementary material for: Transcriptome and Phytochemical Analysis Reveals the Alteration of Plant Hormones, Characteristic Metabolites, and Related Gene Expression in Tea (Camellia sinensis L.) Leaves During Withering
Source: Plants (Basel). 2020 Feb 6;9(2):204. doi: 10.3390/plants9020204 (PMC7076645; doi:10.3390/plants9020204)
Supplement: Supplementary file 1 [file plants-09-00204-s001.zip › Supplementary materials/TableS2.xlsx]

## Sheet: Genes_Known
Table S2: Expressed profiles and discription of all known genes.
GeneID	W1_1	W1_2	W1_3	W2_1	W2_2	W2_3	W3_1	W3_2	W3_3	W4_1	W4_2	W4_3	geneType	chromosome	start	end	description
CSS000001	0	0	0	0	0	0	0	0	0	0	0	0.067712	protein_coding	Scaffold34872	10259	12193	26S proteasome, regulatory subunit Rpn7;Proteasome component (PCI) domain
CSS000009	0	0	0	0	0	0	0	0	0	0	0	0	protein_coding	Scaffold1466	680147	680773	CONTAINS InterPro DOMAIN/s: Retrotransposon gag protein (InterPro:IPR005162); Has 707 Blast hits to 705 proteins in 25 species: Archae - 0; Bacteria - 0; Metazoa - 4; Fungi - 0; Plants - 703; Viruses - 0; Other Eukaryotes - 0 (source: NCBI BLink).
CSS000011	0	0	0	0	0	0	0	0	0	0	0	0	protein_coding	Scaffold1466	811618	813461	-
CSS000014	0	0	0	0	0	0	0	0	0	0	0	0	protein_coding	Scaffold1466	903601	904196	Nodulin MtN3 family protein
CSS000015	0	0	0	0	0	0.082768	0	0	0	0	0	0	protein_coding	Scaffold1466	1045466	1047264	-
CSS000016	0.428931	0.358979	0.63642	0.53406	0.375722	0.655418	0.19034	0.039291	0	0.250797	0.508269	0.765242	protein_coding	Scaffold1466	1017904	1022795	NAC domain containing protein 83
CSS000020	0.101209	0.11081	0.167631	0.215564	0.187216	0.158772	0.089938	0.093563	0.102719	0	0	0	protein_coding	Scaffold1466	1048243	1064039	DNA binding;ATP binding
CSS000022	0	0	0	0	0	0	0	0	0	0	0	0	protein_coding	Scaffold1466	1039309	1039677	MuDR family transposase
CSS000023	0.112984	0.330868	0.153542	0.632375	0.479401	0.81677	0.257769	0.207456	0.20358	0.012141	0.174272	0.104099	protein_coding	Scaffold1466	1148424	1149299	OBF binding protein 4
CSS000029	0.276542	0.582486	0.369973	0.174858	0.31613	0.314053	0.51278	0.261941	0.262907	0.462703	0.346183	0.052766	protein_coding	Scaffold1466	1569501	1570436	Protein of unknown function (DUF1191)
CSS000035	0.027388	0.023911	0	0	0	0	0	0	0	0	0	0	protein_coding	Scaffold1466	1669609	1672369	cytochrome P450, family 76, subfamily C, polypeptide 1
CSS000040	0.096811	0.213327	0.201166	0	0.046844	0.034076	0	0.033339	0	0	0	0.111506	protein_coding	Scaffold1466	1788670	1789795	plastid division1
CSS000046	0	0	0	0.018001	0.068496	0.068425	0	0	0	0	0	0	protein_coding	Scaffold1466	1907233	1907769	zinc knuckle (CCHC-type) family protein
CSS000048	0	0	0	0	0	0	0	0	0	0	0	0	protein_coding	Scaffold1466	2017133	2017414	-
CSS000049	0	0	0	0	0	0	0	0	0	0	0	0	protein_coding	Scaffold1466	2230162	2230713	-
CSS000050	0	0	0	0	0.023529	0.026689	0	0	0	0.045337	0.044916	0.02438	protein_coding	Scaffold1466	2275089	2276261	unknown protein; BEST Arabidopsis thaliana protein match is: unknown protein (TAIR:AT3G11290.1); Has 1807 Blast hits to 1807 proteins in 277 species: Archae - 0; Bacteria - 0; Metazoa - 736; Fungi - 347; Plants - 385; Viruses - 0; Other Eukaryotes - 339 (source: NCBI BLink).
CSS000051	0	0	0	0	0	0	0	0	0	0	0	0	protein_coding	Scaffold1466	2226072	2229840	-
CSS000052	0	0	0	0	0	0	0	0	0	0	0	0	protein_coding	Scaffold1466	2267485	2269330	-
CSS000053	0	0	0	0	0	0	0	0	0	0	0	0	protein_coding	Scaffold1466	2224236	2225528	-
CSS000055	0	0	0	0	0	0	0	0	0	0	0	0	protein_coding	Scaffold1466	2454473	2455565	cell division control 2
CSS000058	0	0	0	0	0	0	0	0	0	0	0	0	protein_coding	Scaffold1466	2565828	2566770	-
CSS000062	0	0	0	0	0	0	0	0	0	0	0	0	protein_coding	Scaffold1466	2724505	2726845	TTF-type zinc finger protein with HAT dimerisation domain
CSS000064	0	0	0	0	0	0.007743	0	0	0	0	0	0	protein_coding	Scaffold1466	3015757	3016452	ethylene response factor 1
CSS000065	0	0	0	0	0	0	0	0	0	0	0	0	protein_coding	Scaffold1466	3070245	3072053	Aminotransferase-like, plant mobile domain family protein
CSS000073	0	0.160516	0.106786	0.058726	0.1381	0.055296	0.176205	0.04463	0.03192	0	0	0	protein_coding	Scaffold4359	433096	441261	basic helix-loop-helix (bHLH) DNA-binding superfamily protein
CSS000074	0.121696	0.041065	0.059708	0.117156	0.245871	0.193754	0	0	0	0.01998	0	0.093716	protein_coding	Scaffold4359	533518	535671	alpha/beta-Hydrolases superfamily protein
CSS000075	0	0	0	0	0	0	0	0	0	0	0	0	protein_coding	Scaffold4359	530206	530473	-
CSS000076	0	0	0	0	0	0	0	0	0	0	0	0	protein_coding	Scaffold4359	686312	690899	Aminotransferase-like, plant mobile domain family protein
CSS000078	0	0	0.189004	0	0.098861	0	0	0.069354	0.070037	0.064698	0	0	protein_coding	Scaffold4359	858045	861066	Phosphoinositide phosphatase family protein
CSS000080	0	0	0	0	0	0	0	0	0	0	0	0	protein_coding	Scaffold4359	1142391	1148272	-
CSS000081	0	0	0	0	0	0	0	0	0	0	0	0	protein_coding	Scaffold4359	986465	987929	-
CSS000082	0	0	0	0	0	0	0	0	0	0	0	0	protein_coding	Scaffold4359	1046782	1049315	-
CSS000083	0	0	0	0	0	0	0	0	0	0	0	0	protein_coding	Scaffold4359	1050797	1051878	-
CSS000084	0	0	0	0	0	0	0	0	0	0	0	0	protein_coding	Scaffold681	22377	24493	-
CSS000086	0.022731	0.006322	0	0.054863	0.072266	0.127638	0.028903	0.024263	0.035079	0.15017	0.241825	0.122794	protein_coding	Scaffold681	272522	273091	unknown protein; FUNCTIONS IN: molecular_function unknown; INVOLVED IN: biological_process unknown; LOCATED IN: endomembrane system; EXPRESSED IN: sperm cell; Has 1807 Blast hits to 1807 proteins in 277 species: Archae - 0; Bacteria - 0; Metazoa - 736; Fungi - 347; Plants - 385; Viruses - 0; Other Eukaryotes - 339 (source: NCBI BLink).
CSS000087	0.250738	0.056125	0.065433	0.155565	0.062818	0.110505	0.044791	0.036394	0.081753	0	0	0	protein_coding	Scaffold681	185015	188976	DNAse I-like superfamily protein
CSS000096	0	0	0	0	0	0	0	0	0	0	0	0	protein_coding	Scaffold681	725597	726103	SAUR-like auxin-responsive protein family
CSS000099	0	0	0	0	0	0	0	0	0.062972	0	0	0	protein_coding	Scaffold681	822125	822890	serine carboxypeptidase-like 6
CSS000101	0	0	0	0	0.058221	0	0	0	0	0	0	0	protein_coding	Scaffold681	965177	966259	Homeodomain-like superfamily protein
CSS000105	0	0	0	0	0	0	0	0	0	0	0	0	protein_coding	Scaffold52	131791	132441	-
CSS000106	0.641555	0.618664	0.5764	0.260135	0.343028	0.272816	0.50294	0.573406	0.355219	0.011137	0.084406	0.117537	protein_coding	Scaffold52	238741	242835	S-locus lectin protein kinase family protein
CSS000107	0	0	0	0	0	0	0	0	0	0	0	0	protein_coding	Scaffold52	209014	211450	S-adenosyl-L-methionine-dependent methyltransferases superfamily protein
CSS000109	0.036348	0.028758	0.037272	0.018769	0.033713	0.059604	0.0721	0.074054	0	0	0	0	protein_coding	Scaffold52	243143	244683	S-locus lectin protein kinase family protein
CSS000112	0	0	0	0	0	0	0	0	0	0	0	0	protein_coding	Scaffold52	434045	434721	-
CSS000113	0	0	0	0	0	0	0	0	0	0	0	0	protein_coding	Scaffold52	551733	553163	-
CSS000114	0	0	0	0	0	0	0	0	0	0	0	0	protein_coding	Scaffold52	566800	567115	-
CSS000115	0	0	0	0	0	0	0	0	0	0	0	0	protein_coding	Scaffold52	628759	633393	Polynucleotidyl transferase, ribonuclease H-like superfamily protein
CSS000116	0	0	0	0	0	0	0	0	0	0	0	0	protein_coding	Scaffold52	602566	605615	-
CSS000117	0	0	0	0	0	0	0	0	0	0	0	0	protein_coding	Scaffold52	646490	647826	-
CSS000120	0	0	0	0	0	0	0	0	0	0	0	0	protein_coding	Scaffold52	823566	824276	-
CSS000121	0	0	0	0	0	0	0	0	0	0	0	0	protein_coding	Scaffold52	867333	874953	nodulin MtN21 /EamA-like transporter family protein
CSS000122	0.125763	0	0	0.120278	0.051316	0.028084	0.182378	0.047872	0.056885	0.024178	0.01022	0.016248	protein_coding	Scaffold52	968292	969627	-
CSS000123	0	0	0	0	0	0	0	0	0	0	0	0	protein_coding	Scaffold52	1044659	1046525	-
CSS000124	0	0	0	0	0	0	0.042755	0	0	0	0	0	protein_coding	Scaffold52	1096469	1096810	O-fucosyltransferase family protein
CSS000126	0	0	0	0.443383	0	0.79396	0	0	0.120741	0.276211	0.103435	0	protein_coding	Scaffold52	1155542	1155963	glutathione S-transferase 7
CSS000130	0	0	0	0	0	0	0	0.036665	0	0	0	0	protein_coding	Scaffold52	1325230	1326325	cinnamyl alcohol dehydrogenase 6
CSS000131	0	0	0	0	0	0	0	0	0	0	0	0	protein_coding	Scaffold52	1412436	1413602	-
CSS000133	0	0	0	0	0	0	0	0	0	0	0	0	protein_coding	Scaffold52	1596843	1597139	-
CSS000134	0	0.065598	0.194772	0.131323	0.192633	0.090434	0.198876	0.237773	0.207859	0.159392	0.179627	0.372565	protein_coding	Scaffold52	1634049	1635143	geranylgeranyl pyrophosphate synthase 1
CSS000140	0.487377	0.673164	0.559042	0.242073	0.286741	0.327398	0.520134	0.505724	0.413689	0	0	0.05438	protein_coding	Scaffold8912	128501	129409	NAD(P)-binding Rossmann-fold superfamily protein
CSS000141	0	0.065898	0	0.043681	0.098242	0.017642	0	0.040488	0.115158	0.09527	0.492287	0.198608	protein_coding	Scaffold3979	3002	5491	Aminotransferase-like, plant mobile domain family protein
CSS000143	0.024833	0.148115	0.224123	0.011215	0	0	0	0	0.038047	0	0	0	protein_coding	Scaffold16774	29262	29690	-
CSS000145	0	0	0	0	0	0	0	0	0	0	0	0	protein_coding	Scaffold16774	70964	72220	-
CSS000146	0	0	0	0	0	0	0	0	0	0	0	0	protein_coding	Scaffold8840	80080	83748	alpha/beta-Hydrolases superfamily protein
CSS000151	0	0	0	0	0	0	0	0	0	0	0.062922	0.144929	protein_coding	Scaffold8840	504966	513248	gibberellin 2-oxidase 8
CSS000152	0	0	0	0	0	0	0	0	0	0	0	0	protein_coding	Scaffold8840	520113	523886	-
CSS000153	0.151034	0.055211	0.041264	0.136321	0.726883	0.192746	0	0	0	0.948267	0.490813	0.334118	protein_coding	Scaffold8840	633411	633980	Late embryogenesis abundant (LEA) hydroxyproline-rich glycoprotein family
CSS000154	0	0	0	0	0	0	0	0	0	0	0	0	protein_coding	Scaffold8840	650887	657326	-
CSS000155	0.074796	0.045294	0	0.038966	0.063903	0.016016	0.047241	0	0	0.051037	0.078793	0	protein_coding	Scaffold8840	745431	748569	-
CSS000156	0	0	0	0	0	0	0	0	0	0	0	0	protein_coding	Scaffold8840	681467	681916	-
CSS000157	0	0	0	0	0	0	0	0	0	0	0	0	protein_coding	Scaffold8840	678238	679140	-
CSS000158	0	0	0	0	0	0	0	0	0	0	0	0	protein_coding	Scaffold28878	12275	13733	-
CSS000159	0	0	0	0	0	0	0	0	0	0	0	0	protein_coding	Scaffold2196	46416	46646	-
CSS000160	0	0	0.007546	0.020476	0	0.005816	0.0212	0	0.021529	0	0.007401	0.047337	protein_coding	Scaffold2196	231457	234878	EF-TU receptor
CSS000161	0	0.067521	0	0	0	0	0	0	0	0	0	0	protein_coding	Scaffold2196	327542	328048	unknown protein; BEST Arabidopsis thaliana protein match is: unknown protein (TAIR:AT3G06868.1); Has 30201 Blast hits to 17322 proteins in 780 species: Archae - 12; Bacteria - 1396; Metazoa - 17338; Fungi - 3422; Plants - 5037; Viruses - 0; Other Eukaryotes - 2996 (source: NCBI BLink).
CSS000162	0	0	0	0	0	0	0	0	0	0	0	0	protein_coding	Scaffold2196	291618	294497	Aminotransferase-like, plant mobile domain family protein
CSS000163	0	0	0.063658	0	0	0	0	0.097339	0	0	0	0.170223	protein_coding	Scaffold22330	3960	5443	unknown protein; FUNCTIONS IN: molecular_function unknown; INVOLVED IN: biological_process unknown; LOCATED IN: cellular_component unknown; BEST Arabidopsis thaliana protein match is: unknown protein (TAIR:AT1G78922.1); Has 47 Blast hits to 47 proteins in 13 species: Archae - 0; Bacteria - 0; Metazoa - 1; Fungi - 1; Plants - 42; Viruses - 0; Other Eukaryotes - 3 (source: NCBI BLink).
CSS000164	0.111589	0	0	0	0	0	0.014081	0	0.040596	0	0	0	protein_coding	Scaffold13592	83868	85376	senescence-associated gene 12
CSS000165	0	0	0	0	0	0	0	0	0	0	0	0	protein_coding	Scaffold13592	85738	86241	-
CSS000166	1.2081	1.28311	1.0635	0.34088	0.346361	0.365388	0.797411	0.735659	0.176937	0	0	0	protein_coding	Scaffold3273	62005	62729	-
CSS000167	0	0	0	0	0	0	0	0	0	0	0	0	protein_coding	Scaffold3273	6332	9986	DNAse I-like superfamily protein
CSS000168	0	0	0	0.007353	0	0	0	0.009544	0	0.008778	0	0	protein_coding	Scaffold3273	104569	110906	phytochrome A
CSS000169	0	0	0	0	0	0	0	0	0	0	0	0	protein_coding	Scaffold3273	155242	155935	-
CSS000171	0	0	0	0	0	0	0	0	0	0	0	0	protein_coding	Scaffold3273	259342	260366	-
CSS000174	0	0	0	0	0	0	0.120314	0	0	0	0.14945	0	protein_coding	Scaffold3273	310516	311765	-
CSS000179	0.022968	0.025453	0.032629	0.036183	0	0.01649	0	0	0	0.005693	0.038014	0	protein_coding	Scaffold1738	362665	365041	-
CSS000180	0.060647	0	0	0.032477	0	0.011271	0.028533	0	0.040104	0	0.108845	0	protein_coding	Scaffold12892	8280	10452	-
CSS000181	0.017257	0	0	0.007645	0.015377	0	0	0	0	0	0	0	protein_coding	Scaffold33514	3950	7032	RNA-directed DNA polymerase (reverse transcriptase)-related family protein
CSS000183	0	0	0	0	0	0	0	0	0	0	0	0	protein_coding	Scaffold1166	8880	11090	-
CSS000184	0.021016	0.026303	0	0	0	0	0	0	0	0.068926	0.045506	0	protein_coding	Scaffold1166	200902	203239	MuDR family transposase
CSS000185	0.004988	0	0	0.001852	0.004365	0	0	0	0	0	0	0	protein_coding	Scaffold1166	257230	258672	Zinc knuckle (CCHC-type) family protein
CSS000186	0	0	0	0	0	0	0	0	0	0	0	0	protein_coding	Scaffold1166	304436	314837	RNA-directed DNA polymerase (reverse transcriptase)-related family protein
CSS000187	0	0	0	0	0	0	0	0	0	0	0	0	protein_coding	Scaffold1166	384062	384274	-
CSS000188	0	0	0	0	0	0	0	0	0	0	0	0	protein_coding	Scaffold1166	416745	421528	-
CSS000189	0	0	0	0	0	0	0	0	0	0	0	0	protein_coding	Scaffold43	95340	95831	TTF-type zinc finger protein with HAT dimerisation domain
CSS000190	0	0	0	0	0.058852	0	0	0	0	0.081364	0	0.038057	protein_coding	Scaffold3639	129763	131322	homolog of yeast sucrose nonfermenting 4
CSS000192	0	0	0	0.12875	0	0.100244	0	0.119343	0	0	0	0.079839	protein_coding	Scaffold3639	173231	173549	-
CSS000194	0.486655	0.261148	1.14024	0.277059	0.309952	0.21807	0.168802	0.166407	0	0	0	0.023606	protein_coding	Scaffold3639	271055	274071	Cyclin D6;1
CSS000198	0	0	0	0	0	0	0	0	0	0.020259	0	0	protein_coding	Scaffold3639	625169	634613	-
CSS000199	0	0	0	0	0	0	0	0	0	0	0	0	protein_coding	Scaffold3639	681985	683328	-
CSS000200	0	0	0	0	0	0	0	0	0	0	0	0	protein_coding	Scaffold3639	734497	735177	-
CSS000201	0	0	0	0.014025	0	0	0	0	0	0	0.039619	0.01769	protein_coding	Scaffold3639	729011	730527	Plant transposase (Ptta/En/Spm family)
CSS000204	0	0	0	0	0	0	0	0	0	0	0	0	protein_coding	Scaffold3639	804155	805151	KOW domain-containing protein
CSS000218	0	0.041968	0.03848	0.052834	0	0	0.092882	0.167319	0.107295	0	0	0	protein_coding	Scaffold3639	1366040	1367355	EXORDIUM like 2
CSS000219	0	0	0	0	0	0	0	0	0	0	0	0	protein_coding	Scaffold3639	1337111	1339305	Protein kinase protein with adenine nucleotide alpha hydrolases-like domain
CSS000221	0	0.104449	0.032821	0.210493	0.142615	0.182861	0.293063	0.087477	0.129641	0.05657	0	0	protein_coding	Scaffold3639	1367490	1373786	fumarase 1
CSS000222	0	0	0	0	0	0.011939	0	0	0	0.021533	0.015936	0	protein_coding	Scaffold3639	1455375	1460552	Protein kinase protein with adenine nucleotide alpha hydrolases-like domain
CSS000224	0	0	0	0	0	0	0	0	0	0	0	0	protein_coding	Scaffold3639	1466267	1468283	-
CSS000225	0	0	0	0	0.059047	0	0	0	0	0.040017	0	0	protein_coding	Scaffold3639	1504569	1513386	polygalacturonase 4
CSS000228	0	0	0	0	0	0	0	0	0	0	0	0	protein_coding	Scaffold3639	1621962	1624913	-
CSS000229	0	0	0	0	0	0	0	0.071514	0	0	0	0	protein_coding	Scaffold3639	1644441	1644922	zinc knuckle (CCHC-type) family protein
CSS000230	0	0	0	0	0	0	0	0	0	0	0	0	protein_coding	Scaffold6329	97418	98218	TRAF-like family protein
CSS000234	0	0	0	0	0	0	0	0	0	0	0	0	protein_coding	Scaffold3723	333089	334165	Aminotransferase-like, plant mobile domain family protein
CSS000235	0	0	0	0	0	0	0	0	0	0	0	0	protein_coding	Scaffold3723	332337	333082	Aminotransferase-like, plant mobile domain family protein
CSS000236	0	0	0	0	0	0	0	0	0	0	0	0	protein_coding	Scaffold3723	335769	338530	-
CSS000237	0	0	0	0	0	0	0	0	0	0	0	0	protein_coding	Scaffold3723	457872	458531	-
CSS000239	0	0	0	0	0	0	0	0	0	0	0	0	protein_coding	Scaffold3723	398641	400209	-
CSS000240	0	0	0	0	0	0	0	0	0	0	0	0	protein_coding	Scaffold3723	400494	401508	-
CSS000241	0	0	0	0	0	0	0	0	0	0	0	0	protein_coding	Scaffold3723	397207	398493	-
CSS000244	0	0	0	0	0	0	0	0	0	0	0	0	protein_coding	Scaffold991	84255	84608	-
CSS000247	0.332697	0	0	0.021719	0.023113	0	0	0.067303	0	0	0.071494	0	protein_coding	Scaffold991	324264	325837	RNA-binding (RRM/RBD/RNP motifs) family protein
CSS000248	0	0	0	0	0	0	0	0	0	0	0	0	protein_coding	Scaffold991	295534	298635	-
CSS000249	0	0	0	0	0	0	0	0	0	0	0	0	protein_coding	Scaffold991	449417	450730	-
CSS000250	0	0	0	0	0	0	0	0	0	0	0	0	protein_coding	Scaffold991	481759	484766	-
CSS000251	0	0	0	0	0	0	0	0	0	0	0	0	protein_coding	Scaffold991	480173	480528	-
CSS000252	0	0	0	0	0	0	0	0	0	0	0	0	protein_coding	Scaffold991	435430	436073	Ycf1 protein
CSS000255	0	0	0	0	0	0	0	0	0	0	0	0	protein_coding	Scaffold991	724564	726445	-
CSS000256	0	0	0	0	0	0	0	0	0	0	0	0	protein_coding	Scaffold991	721624	722833	-
CSS000257	0	0	0	0	0	0	0	0	0	0	0	0	protein_coding	Scaffold991	693946	694512	-
CSS000258	0	0	0	0	0	0	0	0	0	0	0	0	protein_coding	Scaffold991	697893	698384	-
CSS000259	0	0	0	0	0	0	0	0	0	0	0	0	protein_coding	Scaffold991	698438	698929	-
CSS000260	0	0	0	0	0	0	0.068713	0	0	0.501237	0.572192	0.279669	protein_coding	Scaffold991	768194	769442	-
CSS000261	0.277073	0.211318	0.314956	0.492315	0.454941	0.596774	0.113729	0.266691	0.052824	0.117337	0	0.043841	protein_coding	Scaffold991	880190	882551	Protein of unknown function (DUF3527)
CSS000262	0	0	0	0	0	0	0	0	0	0	0	0	protein_coding	Scaffold991	866365	867043	-
CSS000266	0	0	0	0	0	0	0	0	0	0	0	0	protein_coding	Scaffold991	858112	859380	-
CSS000267	0	0	0	0	0	0	0	0	0	0	0	0	protein_coding	Scaffold991	876195	876904	-
CSS000269	0	0	0	0	0	0	0	0	0	0	0	0	protein_coding	Scaffold991	917775	928010	-
CSS000270	0	0	0	0	0	0	0	0	0	0	0	0	protein_coding	Scaffold991	934429	937821	-
CSS000271	0	0	0	0	0	0	0	0	0	0	0	0	protein_coding	Scaffold991	1063011	1063370	-
CSS000272	0	0	0	0	0	0	0	0	0	0	0	0	protein_coding	Scaffold991	1258208	1258526	-
CSS000280	0	0	0	0	0	0	0	0	0	0	0	0	protein_coding	Scaffold5016	334954	336515	-
CSS000281	0	0	0	0.023735	0	0	0	0	0	0	0	0	protein_coding	Scaffold5016	315868	325188	terpene synthase 21
CSS000283	0	0	0.02726	0	0	0	0	0.010018	0	0	0	0	protein_coding	Scaffold5016	410843	414307	Terpenoid cyclases/Protein prenyltransferases superfamily protein
CSS000285	0	0	0	0	0	0	0	0	0	0	0	0	protein_coding	Scaffold3035	68120	71509	-
CSS000286	0	0	0	0	0	0	0	0	0	0	0	0	protein_coding	Scaffold3035	38448	38744	NB-ARC domain-containing disease resistance protein
CSS000288	0	0	0	0	0	0	0	0	0	0	0	0	protein_coding	Scaffold26255	4428	5159	-
CSS000295	0	0	0	0	0	0	0	0	0	0	0	0	protein_coding	Scaffold13025	298856	300205	-
CSS000296	0	0	0	0	0	0	0	0	0	0	0	0	protein_coding	Scaffold13025	217806	218351	-
CSS000298	0	0	0	0	0	0	0	0	0	0	0	0	protein_coding	Scaffold5491	26439	29398	amino acid permease 7
CSS000299	0	0	0	0	0	0	0	0	0	0	0	0	protein_coding	Scaffold5491	7455	9117	-
CSS000302	0	0	0	0	0	0	0	0	0	0	0	0	protein_coding	Scaffold5491	92978	95843	-
CSS000303	0	0	0.039403	0	0	0	0.012223	0	0	0	0	0	protein_coding	Scaffold5491	96252	101178	-
CSS000304	0	0	0	0	0	0	0	0	0	0	0	0	protein_coding	Scaffold5491	102006	102548	-
CSS000305	0	0	0	0	0	0	0	0	0	0	0	0	protein_coding	Scaffold5491	276615	277782	unknown protein; BEST Arabidopsis thaliana protein match is: unknown protein (TAIR:AT3G11290.1); Has 1807 Blast hits to 1807 proteins in 277 species: Archae - 0; Bacteria - 0; Metazoa - 736; Fungi - 347; Plants - 385; Viruses - 0; Other Eukaryotes - 339 (source: NCBI BLink).
CSS000306	0.010857	0	0	0	0	0	0.024496	0	0	0.024063	0.023508	0	protein_coding	Scaffold5491	255992	271661	NB-ARC domain-containing disease resistance protein
CSS000307	0.016513	0.007435	0.010859	0.019519	0.043096	0.03231	0.022383	0.003691	0.002357	0	0.00944	0.039016	protein_coding	Scaffold5491	191167	194431	MuDR family transposase
CSS000308	0.583943	0.796571	0.894757	0.234701	0.287636	0.314849	0.513379	0.193789	0.531427	0.256047	0.412733	0.174751	protein_coding	Scaffold5491	213881	215267	Polynucleotidyl transferase, ribonuclease H-like superfamily protein
CSS000310	0	0	0	0	0	0	0	0	0	0	0	0	protein_coding	Scaffold4185	55273	56053	-
CSS000311	0	0	0	0	0	0	0	0	0	0	0	0	protein_coding	Scaffold4185	62793	63155	-
CSS000313	0	0	0	0	0	0	0	0	0	0	0	0	protein_coding	Scaffold4185	258412	258797	zinc knuckle (CCHC-type) family protein
CSS000316	0	0	0	0	0	0	0	0	0	0	0	0	protein_coding	Scaffold4781	33052	35000	-
CSS000317	0	0	0	0	0	0	0	0	0	0	0	0	protein_coding	Scaffold4781	136588	137235	-
CSS000318	0	0	0	0	0	0	0	0	0	0	0	0	protein_coding	Scaffold4781	173691	174069	-
CSS000319	0	0	0	0	0	0	0	0	0	0	0	0	protein_coding	Scaffold4781	119423	120116	NRAMP metal ion transporter family protein
CSS000320	0	0	0	0	0	0	0	0	0	0	0	0	protein_coding	Scaffold4781	381486	381782	-
CSS000321	0	0	0	0	0	0	0	0	0	0	0	0	protein_coding	Scaffold4781	458142	459288	Aminotransferase-like, plant mobile domain family protein
CSS000322	0.172849	0.017736	0.087129	0.126869	0.103408	0.067149	0.054994	0.134481	0.036872	0	0	0.013675	protein_coding	Scaffold4781	547956	550691	Leucine-rich repeat protein kinase family protein
CSS000323	0.20762	0	0	0.371576	0.246843	0.18163	0	0	0.262421	0.570636	0.150245	0.400776	protein_coding	Scaffold4781	563398	563759	Leucine-rich repeat protein kinase family protein
CSS000324	0.237422	0.01927	0.193485	0.048565	0	0.207147	0.084958	0.018739	0.117087	0	0.125575	0.00667	protein_coding	Scaffold4781	683965	684525	-
CSS000325	0	0	0	0	0	0	0	0	0	0	0	0	protein_coding	Scaffold4781	638745	639778	FAR1-related sequence 5
CSS000326	0	0	0	0	0	0	0	0	0	0	0	0	protein_coding	Scaffold4781	587743	588477	-
CSS000327	0	0	0	0	0	0	0	0	0	0	0	0	protein_coding	Scaffold4781	629825	631769	FAR1-related sequence 5
CSS000334	0	0	0.040586	0	0	0	0	0	0	0.011251	0.093704	0.050844	protein_coding	Scaffold54	578503	581090	hydrolases;protein serine/threonine phosphatases
CSS000339	0	0	0	0.018435	0.025647	0.032708	0.029962	0.024722	0.06333	0.087643	0.137999	0.114799	protein_coding	Scaffold54	822472	823730	-
CSS000340	0	0	0	0	0	0	0	0	0	0	0	0	protein_coding	Scaffold54	791797	792840	-
CSS000342	0	0	0	0	0	0	0	0	0	0	0	0	protein_coding	Scaffold54	919531	920772	-
CSS000343	0	0	0	0	0	0	0	0	0	0	0	0	protein_coding	Scaffold54	1043159	1043510	-
CSS000344	0	0	0	0	0	0	0	0	0	0	0	0	protein_coding	Scaffold54	1063328	1064130	-
CSS000348	0	0	0	0	0	0	0	0	0	0	0	0	protein_coding	Scaffold300	51987	53125	-
CSS000349	0	0	0	0	0	0	0	0	0	0	0	0	protein_coding	Scaffold300	149114	152495	CONTAINS InterPro DOMAIN/s: Retrotransposon gag protein (InterPro:IPR005162); Has 707 Blast hits to 705 proteins in 25 species: Archae - 0; Bacteria - 0; Metazoa - 4; Fungi - 0; Plants - 703; Viruses - 0; Other Eukaryotes - 0 (source: NCBI BLink).
CSS000350	0	0	0	0	0	0	0	0	0	0	0	0	protein_coding	Scaffold300	95581	96098	cell wall / vacuolar inhibitor of fructosidase 1
CSS000351	0	0	0	0	0	0	0	0	0	0	0	0	protein_coding	Scaffold300	240414	242836	TTF-type zinc finger protein with HAT dimerisation domain
CSS000352	0	0	0	0	0	0	0	0	0	0	0	0	protein_coding	Scaffold300	285331	286002	-
CSS000353	0	0	0	0	0	0	0	0	0	0	0	0	protein_coding	Scaffold300	201344	204873	-
CSS000354	0	0	0	0	0	0	0	0	0	0	0	0	protein_coding	Scaffold300	324948	328928	terpene synthase 02
CSS000355	0	0	0	0	0	0	0	0	0	0.025084	0	0	protein_coding	Scaffold300	318965	320133	-
CSS000356	0	0	0	0	0	0	0	0	0	0	0	0.010322	protein_coding	Scaffold300	536200	539898	terpene synthase 03
CSS000358	0.156764	0.107192	0.037549	0.079203	0.069656	0.048243	0.045502	0.075928	0.076383	0.126916	0.130313	0	protein_coding	Scaffold300	605172	606974	-
CSS000359	0	0	0	0	0	0	0	0	0	0	0	0	protein_coding	Scaffold300	643889	644231	-
CSS000360	0.2682	0.179129	0.178551	0.148671	0.089062	0.173244	0.04743	0	0.123189	0.05502	0.15315	0	protein_coding	Scaffold300	978438	980648	SGNH hydrolase-type esterase superfamily protein
CSS000361	0.70111	0.68693	0.259935	0.413493	0.297339	0.426951	0.090092	0.10424	0.254347	0.176068	0.347377	0.379477	protein_coding	Scaffold300	1070253	1074749	O-Glycosyl hydrolases family 17 protein
CSS000364	0.546383	0.52427	0.295484	0.12197	0.071097	0.027729	0.24069	0.074192	0.282683	0.271272	0.111831	0.145322	protein_coding	Scaffold300	1095187	1096141	-
CSS000368	0	0	0	0	0	0	0	0	0	0	0	0	protein_coding	Scaffold300	1316581	1318376	Aminotransferase-like, plant mobile domain family protein
CSS000369	0	0	0	0	0	0	0	0	0	0	0	0	protein_coding	Scaffold300	1424871	1425167	-
CSS000370	0	0	0	0.022992	0.032508	0	0.05761	0	0	0	0	0	protein_coding	Scaffold300	1346053	1346859	CONTAINS InterPro DOMAIN/s: Retrotransposon gag protein (InterPro:IPR005162); Has 707 Blast hits to 705 proteins in 25 species: Archae - 0; Bacteria - 0; Metazoa - 4; Fungi - 0; Plants - 703; Viruses - 0; Other Eukaryotes - 0 (source: NCBI BLink).
CSS000371	0	0	0	0	0	0	0	0	0	0	0	0	protein_coding	Scaffold300	1337976	1339459	CONTAINS InterPro DOMAIN/s: Retrotransposon gag protein (InterPro:IPR005162); BEST Arabidopsis thaliana protein match is: unknown protein (TAIR:AT5G48050.1); Has 648 Blast hits to 647 proteins in 29 species: Archae - 0; Bacteria - 0; Metazoa - 16; Fungi - 25; Plants - 607; Viruses - 0; Other Eukaryotes - 0 (source: NCBI BLink).
CSS000372	0	0	0	0	0	0	0	0	0	0	0	0	protein_coding	Scaffold300	1324440	1325499	-
CSS000374	0.157981	0.038802	0.036011	0.410937	0.31374	0.316294	0.07828	0	0.053491	0.578795	0.414014	0.278167	protein_coding	Scaffold438	157735	158802	Galactose oxidase/kelch repeat superfamily protein
CSS000375	0.361628	0.257036	0.450001	0.344747	0.452833	0.499801	0.082403	0	0.09434	0.135505	0.197102	0.231395	protein_coding	Scaffold438	131036	132905	Galactose oxidase/kelch repeat superfamily protein
CSS000377	0	0	0	0	0	0	0	0	0	0	0	0	protein_coding	Scaffold438	256824	258932	-
CSS000378	0	0	0	0	0	0.03896	0	0	0	0	0	0	protein_coding	Scaffold438	301417	302384	CONTAINS InterPro DOMAIN/s: Retrotransposon gag protein (InterPro:IPR005162); BEST Arabidopsis thaliana protein match is: unknown protein (TAIR:AT1G34070.1); Has 1807 Blast hits to 1807 proteins in 277 species: Archae - 0; Bacteria - 0; Metazoa - 736; Fungi - 347; Plants - 385; Viruses - 0; Other Eukaryotes - 339 (source: NCBI BLink).
CSS000379	0	0	0	0	0	0	0	0	0	0	0	0	protein_coding	Scaffold438	372716	373834	-
CSS000380	0	0	0	0	0	0	0	0	0	0	0	0	protein_coding	Scaffold438	358719	359452	RNase H family protein
CSS000381	0.045414	0	0	0	0.079475	0.019319	0	0.028495	0	0	0	0	protein_coding	Scaffold438	457348	458298	unknown protein; LOCATED IN: chloroplast; EXPRESSED IN: flower, pollen tube; EXPRESSED DURING: petal differentiation and expansion stage; BEST Arabidopsis thaliana protein match is: F-box family protein with a domain of unknown function (DUF295) (TAIR:AT4G22030.1); Has 78 Blast hits to 78 proteins in 10 species: Archae - 0; Bacteria - 0; Metazoa - 0; Fungi - 0; Plants - 78; Viruses - 0; Other Euk…
CSS000382	0.065836	0	0	0	0	0	0	0	0	0	0	0	protein_coding	Scaffold438	415128	416111	unknown protein; LOCATED IN: chloroplast; EXPRESSED IN: flower, pollen tube; EXPRESSED DURING: petal differentiation and expansion stage; BEST Arabidopsis thaliana protein match is: F-box family protein with a domain of unknown function (DUF295) (TAIR:AT4G22030.1); Has 78 Blast hits to 78 proteins in 10 species: Archae - 0; Bacteria - 0; Metazoa - 0; Fungi - 0; Plants - 78; Viruses - 0; Other Euk…
CSS000384	0	0	0	0	0	0	0	0	0	0	0	0	protein_coding	Scaffold438	586403	586855	Stigma-specific Stig1 family protein
CSS000395	0	0	0	0	0	0	0	0	0	0	0	0	protein_coding	Scaffold438	709320	715026	FAR1-related sequence 4
CSS000401	0	0	0	0	0	0	0	0	0	0	0	0	protein_coding	Scaffold438	1140395	1140670	2-oxoglutarate (2OG) and Fe(II)-dependent oxygenase superfamily protein
CSS000403	0	0	0	0	0	0	0	0	0	0	0	0	protein_coding	Scaffold438	1282089	1283100	mitochondrially targeted single-stranded DNA binding protein
CSS000405	0.256966	0.123594	0.09889	0.173915	0.165556	0.194499	0.135049	0.045362	0.096743	0.045246	0.141182	0.230771	protein_coding	Scaffold438	1324160	1333819	P-loop nucleoside triphosphate hydrolases superfamily protein with CH (Calponin Homology) domain
CSS000406	0	0	0	0	0	0	0	0	0	0	0	0	protein_coding	Scaffold183	180055	182993	Leucine-rich repeat protein kinase family protein
CSS000407	0	0	0	0	0	0	0	0	0	0	0	0	protein_coding	Scaffold183	145462	146907	Leucine-rich repeat protein kinase family protein
CSS000408	0	0	0	0	0	0	0	0	0	0	0	0	protein_coding	Scaffold183	264064	264534	RNI-like superfamily protein
CSS000409	0	0	0	0	0	0	0	0	0	0	0	0	protein_coding	Scaffold183	284298	286249	terpene synthase 03
CSS000410	0.472479	0.640313	0.587607	0.662074	0.981286	0.770212	0.419832	0.482162	0.447457	0.973181	0.874782	0.825833	protein_coding	Scaffold183	472136	476488	Galactosyltransferase family protein
CSS000412	0	0	0	0	0	0	0	0	0	0	0	0	protein_coding	Scaffold183	379583	381013	-
CSS000413	0.093665	0.141615	0.125698	0.261432	0.12733	0.209766	0	0	0.100033	0.324488	0.04236	0.19728	protein_coding	Scaffold183	478716	480084	Uncharacterised protein family (UPF0497)
CSS000414	0	0	0	0	0	0	0	0	0	0	0	0	protein_coding	Scaffold183	448798	449403	MuDR family transposase
CSS000416	0	0	0	0	0	0	0	0	0	0	0	0	protein_coding	Scaffold183	721654	723845	-
CSS000417	0	0	0	0	0	0	0	0	0	0	0	0	protein_coding	Scaffold183	852284	852961	-
CSS000418	0	0	0	0	0	0.022151	0	0	0	0	0.032269	0	protein_coding	Scaffold183	961238	964321	Major facilitator superfamily protein
CSS000420	0	0	0	0	0	0	0	0	0	0	0	0	protein_coding	Scaffold183	1083735	1084851	unknown protein; BEST Arabidopsis thaliana protein match is: unknown protein (TAIR:AT3G11290.1); Has 1807 Blast hits to 1807 proteins in 277 species: Archae - 0; Bacteria - 0; Metazoa - 736; Fungi - 347; Plants - 385; Viruses - 0; Other Eukaryotes - 339 (source: NCBI BLink).
CSS000421	0.263878	0.273831	0.202125	0.730913	0.551361	0.520899	0.318326	0.433264	0.374256	0.596026	0.617549	0.746458	protein_coding	Scaffold183	1239526	1240899	cytochrome P450, family 94, subfamily B, polypeptide 1
CSS000422	0.791129	0.318679	0.373314	0.466676	0.50451	0.458667	0.329879	0.184931	0.162977	0.014526	0.06617	0.110291	protein_coding	Scaffold183	1171853	1174140	hAT dimerisation domain-containing protein / transposase-related
CSS000423	0.427794	0.1787	0.389832	0.032126	0.126075	0	0.195204	0.073463	0.210921	0	0	0	protein_coding	Scaffold183	1162226	1163385	-
CSS000424	0	0	0	0	0	0	0	0	0	0	0	0	protein_coding	Scaffold3025	28071	29008	-
CSS000425	0.052394	0	0.076484	0.117298	0	0.071229	0.135359	0.04151	0	0	0	0.073019	protein_coding	Scaffold3025	122470	129042	branched-chain amino acid transaminase 2
CSS000427	0.156158	0.257657	0.224405	0.202365	0.2343	0.204886	0.204203	0.084054	0.088412	0.007445	0.068577	0.089798	protein_coding	Scaffold3025	561250	563174	Homeobox-leucine zipper protein family
CSS000428	0.225421	0.303165	0.176786	0.256166	0.302322	0.212038	0.165166	0.066556	0.06801	0.123332	0.08728	0.074832	protein_coding	Scaffold3025	567693	569617	Homeobox-leucine zipper protein family
CSS000430	0	0	0	0	0	0	0	0	0	0	0	0	protein_coding	Scaffold3025	635238	635519	-
CSS000432	0	0	0	0	0	0	0	0	0	0	0	0	protein_coding	Scaffold2903	185391	185771	-
CSS000433	0	0	0	0	0	0	0	0	0	0	0	0	protein_coding	Scaffold2903	126085	126774	-
CSS000434	0	0	0	0	0	0	0	0	0	0	0	0	protein_coding	Scaffold2903	124977	126018	-
CSS000436	0	0	0	0	0	0	0	0	0	0	0	0	protein_coding	Scaffold2903	237909	238538	Late embryogenesis abundant (LEA) hydroxyproline-rich glycoprotein family
CSS000438	0	0	0	0	0	0	0	0	0	0	0	0	protein_coding	Scaffold2903	332095	332960	-
CSS000439	0	0	0	0	0	0	0	0	0	0	0	0	protein_coding	Scaffold21119	28	2019	-
CSS000443	0	0	0	0	0	0	0	0	0	0	0	0	protein_coding	Scaffold1482	24723	27147	Aminotransferase-like, plant mobile domain family protein
CSS000444	0	0	0	0	0	0	0	0	0	0	0	0	protein_coding	Scaffold1482	112840	113522	-
CSS000445	0	0	0	0	0	0	0	0	0	0	0	0	protein_coding	Scaffold1482	210194	210556	-
CSS000446	0	0	0	0	0	0	0	0	0	0	0	0	protein_coding	Scaffold1482	272525	274200	-
CSS000447	0.276568	0.471097	0.262309	0.233979	0.503021	0.508318	0.236159	0.133583	0.176315	0.138778	0.115605	0.099425	protein_coding	Scaffold1482	337050	340769	ankyrin repeat family protein
CSS000448	0	0	0	0	0	0	0	0	0	0	0	0	protein_coding	Scaffold1482	399911	400207	-
CSS000451	0	0	0	0	0	0	0	0	0	0	0	0	protein_coding	Scaffold1482	474994	475824	HXXXD-type acyl-transferase family protein
CSS000453	0	0	0	0	0	0	0	0	0	0	0	0	protein_coding	Scaffold11881	693	1025	Aminotransferase-like, plant mobile domain family protein
CSS000454	0	0	0	0	0	0	0	0	0	0	0	0	protein_coding	Scaffold6872	62121	63215	-
CSS000455	0	0	0	0	0	0	0	0	0	0	0	0	protein_coding	Scaffold6872	93206	96514	-
CSS000456	0	0	0	0	0	0	0	0	0	0	0	0	protein_coding	Scaffold6872	168516	169758	-
CSS000457	0.188853	0.209234	0.646161	0.627734	0.29985	0.631499	0.561996	0.290761	0.180688	0.19987	0.491034	0.63064	protein_coding	Scaffold6872	332819	333190	Histone superfamily protein
CSS000458	0	0	0	0	0	0.008169	0	0	0	0	0	0.060366	protein_coding	Scaffold6872	321509	322812	proline-rich protein 2
CSS000459	0.325817	0.128491	0.089757	0.243226	0.387679	0.336937	0.202139	0.199247	0.145868	0.056858	0.390435	0.11839	protein_coding	Scaffold1562	48156	49745	FAR1-related sequence 5
CSS000461	0	0	0	0	0	0	0	0	0	0	0	0	protein_coding	Scaffold1562	274895	277288	-
CSS000464	0	0.021604	0	0	0.022656	0.088115	0	0	0	0	0	0	protein_coding	Scaffold1562	370798	377069	RHO guanyl-nucleotide exchange factor 8
CSS000468	0	0	0	0	0	0.03002	0	0	0	0	0	0	protein_coding	Scaffold1562	596515	600485	2-oxoglutarate (2OG) and Fe(II)-dependent oxygenase superfamily protein
CSS000470	0	0	0	0	0	0	0	0	0	0	0	0	protein_coding	Scaffold1562	818990	823582	-
CSS000471	0	0	0	0	0	0	0.03684	0	0	0.044595	0.111665	0.015688	protein_coding	Scaffold1562	852463	853965	-
CSS000472	0	0	0	0	0	0	0	0	0	0	0	0	protein_coding	Scaffold1562	948692	952993	-
CSS000473	0	0	0	0	0	0	0	0	0	0	0	0	protein_coding	Scaffold1562	953005	954337	-
CSS000476	0	0	0	0	0	0	0	0	0	0	0	0	protein_coding	Scaffold1562	1159207	1160979	-
CSS000478	0	0	0	0	0	0	0	0	0	0	0	0	protein_coding	Scaffold1562	1368138	1368627	DNAse I-like superfamily protein
CSS000483	0.44167	0.155812	0.352881	0.19462	0.061149	0.113469	0.189463	0.197985	0.048238	0.084433	0.31413	0.291468	protein_coding	Scaffold1562	1432506	1437133	Protein of unknown function (DUF1005)
CSS000485	0	0	0	0	0	0.020134	0	0	0	0	0	0	protein_coding	Scaffold1562	1535598	1536922	Aminotransferase-like, plant mobile domain family protein
CSS000486	0	0	0	0	0	0	0	0	0	0	0	0	protein_coding	Scaffold1562	1633199	1636152	-
CSS000488	0	0	0	0	0	0	0	0	0	0	0	0	protein_coding	Scaffold1562	1861414	1861647	Polynucleotidyl transferase, ribonuclease H-like superfamily protein
CSS000491	0	0	0	0	0	0	0	0	0	0	0	0	protein_coding	Scaffold1562	1952326	1952586	-
CSS000492	0	0	0	0	0	0	0	0	0	0	0	0	protein_coding	Scaffold1562	2065115	2067105	-
CSS000493	0	0	0	0	0	0	0	0	0	0	0	0	protein_coding	Scaffold1562	2069764	2070527	-
CSS000495	0	0	0	0	0	0	0	0	0	0	0	0	protein_coding	Scaffold1562	2122439	2123851	-
CSS000496	0.014829	0	0	0.111875	0.116285	0.022671	0.27664	0.356894	0.391121	0.086463	0.104312	0.308327	protein_coding	Scaffold1562	2265823	2267097	F-box family protein with a domain of unknown function (DUF295)
CSS000497	0.141133	0.136358	0.184286	0.16285	0.051892	0.09629	0.879132	0.933443	0.693373	0.366845	0.482275	0.504959	protein_coding	Scaffold1562	2245156	2246427	F-box family protein with a domain of unknown function (DUF295)
CSS000498	0	0	0	0	0	0	0	0	0	0	0	0	protein_coding	Scaffold1562	2289097	2297355	-
CSS000499	0	0	0	0.164364	0.218863	0.122481	0.076908	0	0	0.24589	0	0.18882	protein_coding	Scaffold1562	2201055	2201812	myb domain protein 37
CSS000500	0	0	0	0	0	0	0	0	0	0	0	0	protein_coding	Scaffold8964	346	1283	WRKY DNA-binding protein 7
CSS000502	0	0	0	0	0	0	0	0	0.025159	0.050407	0.036933	0.027387	protein_coding	Scaffold3390	72244	73509	UDP-Glycosyltransferase superfamily protein
CSS000507	0.322943	0.456195	0.470986	0.389612	0.413232	0.224817	0.096154	0.044907	0.176146	0.201042	0.098034	0.05581	protein_coding	Scaffold3390	238154	241699	CYCLIN B2;4
CSS000511	0	0	0	0	0	0	0	0	0	0	0	0	protein_coding	Scaffold3390	382831	383232	-
CSS000512	0.215889	0.058567	0.056981	0.022123	0.085021	0.152064	0.034687	0.060381	0.03838	0	0	0.027966	protein_coding	Scaffold3390	315144	316472	RNA-directed DNA polymerase (reverse transcriptase)-related family protein
CSS000513	0.072602	0.034349	0.04029	0.05569	0.071816	0.11526	0.108559	0.04422	0.016499	0	0.028207	0	protein_coding	Scaffold3390	420642	430280	Disease resistance protein (TIR-NBS-LRR class) family
CSS000514	0	0	0	0	0	0	0	0	0	0	0	0.065201	protein_coding	Scaffold3390	582070	583398	-
CSS000515	0	0	0	0	0	0	0	0	0	0	0	0	protein_coding	Scaffold3390	598339	599226	-
CSS000516	0	0	0.23393	0	0	0	0	0.047804	0	0	0	0.015048	protein_coding	Scaffold4222	235089	235618	-
CSS000517	0	0	0	0	0	0	0	0	0	0	0	0	protein_coding	Scaffold4222	216793	217155	-
CSS000518	0	0	0	0	0	0	0	0	0	0	0	0	protein_coding	Scaffold4222	139062	139909	DNAse I-like superfamily protein
CSS000519	0	0	0	0	0	0	0	0	0	0	0	0	protein_coding	Scaffold4222	107325	109259	RNA-directed DNA polymerase (reverse transcriptase)-related family protein
CSS000520	0	0	0	0	0	0	0	0	0	0	0	0	protein_coding	Scaffold4892	125187	125831	-
CSS000521	0	0	0	0	0	0	0	0	0	0	0	0	protein_coding	Scaffold4892	32087	37282	-
CSS000524	0	0	0	0	0	0	0	0	0	0	0	0	protein_coding	Scaffold4870	117876	120061	Aminotransferase-like, plant mobile domain family protein
CSS000526	0	0	0	0	0	0	0	0	0	0	0	0	protein_coding	Scaffold4870	124901	125281	-
CSS000527	0	0	0	0	0	0	0	0	0	0	0	0	protein_coding	Scaffold4870	215238	218719	Nucleic acid-binding, OB-fold-like protein
CSS000528	0	0	0	0	0	0	0	0	0	0	0	0	protein_coding	Scaffold4870	231652	233924	-
CSS000529	0	0	0	0	0	0	0	0	0	0	0	0	protein_coding	Scaffold4870	283262	283558	-
CSS000530	0.846572	0.759035	0.898052	0.129506	0.22703	0.214862	0.087893	0.274339	0.230025	0	0.084317	0.049396	protein_coding	Scaffold4870	174242	175505	Ribonuclease H-like superfamily protein
CSS000531	0	0	0	0	0	0	0	0	0	0	0	0	protein_coding	Scaffold4870	288874	289530	-
CSS000532	0	0	0	0.061024	0.168319	0	0.39264	0.58458	0.481894	5.2416	3.23793	3.33306	protein_coding	Scaffold2902	44386	45066	peptidoglycan-binding LysM domain-containing protein
CSS000534	0.193216	0.189398	0.394279	0.511126	0.344376	0.233493	0.221602	0.195056	0.248868	0.350085	0.818907	0.578439	protein_coding	Scaffold2902	27725	32931	UDP-N-acetylglucosamine (UAA) transporter family
CSS000536	0.082421	0.129744	0.288878	0.378605	0.420006	0.885024	0.042603	0.154999	0.092655	0.30937	0.410238	0.225003	protein_coding	Scaffold2902	261377	267539	GDSL-like Lipase/Acylhydrolase superfamily protein
CSS000537	0	0	0	0	0	0	0	0	0	0	0	0	protein_coding	Scaffold2902	229697	233818	GDSL-like Lipase/Acylhydrolase superfamily protein
CSS000538	0	0	0	0	0	0	0	0	0	0	0	0	protein_coding	Scaffold2902	223564	224691	-
CSS000539	0.059381	0	0.072591	0.073046	0.168597	0.122232	0	0	0.050025	0.135175	0.239099	0.032634	protein_coding	Scaffold2902	279922	291017	SGNH hydrolase-type esterase superfamily protein
CSS000540	0.087629	0.059188	0	0.063779	0.19742	0.287614	0	0.025013	0	0.407706	0.250956	0.119726	protein_coding	Scaffold2902	342280	349279	GDSL-like Lipase/Acylhydrolase superfamily protein
CSS000541	0	0	0	0	0	0	0	0	0	0	0	0	protein_coding	Scaffold2902	329210	329695	-
CSS000547	0	0	0	0	0	0	0	0	0	0	0	0	protein_coding	Scaffold2902	518813	519414	-
CSS000549	0	0	0	0	0	0	0	0	0	0	0	0	protein_coding	Scaffold2902	670501	672550	Ribonuclease H-like superfamily protein
CSS000550	0	0	0	0	0	0	0	0	0	0	0	0	protein_coding	Scaffold2902	636292	639432	-
CSS000551	0	0	0	0	0	0	0	0	0	0	0	0	protein_coding	Scaffold2902	705243	707014	LRR and NB-ARC domains-containing disease resistance protein
CSS000552	0	0	0	0	0	0	0	0	0	0	0	0	protein_coding	Scaffold2902	800552	803596	FAR1-related sequence 5
CSS000553	0	0	0	0.021837	0	0	0	0.057067	0	0	0	0	protein_coding	Scaffold2902	811535	812146	-
CSS000555	0.053043	0	0	0	0	0.040011	0.050233	0	0.021811	0.040206	0	0	protein_coding	Scaffold2902	804631	806508	Aminotransferase-like, plant mobile domain family protein
CSS000556	0	0	0	0	0	0	0.088584	0	0	0	0	0.730321	protein_coding	Scaffold2902	909690	910025	Nucleoside diphosphate kinase family protein
CSS000558	0.1141	0.048489	0.086324	0.213858	0.232766	0.154839	0.259908	0.216438	0.277178	0.308028	0.311821	0.268946	protein_coding	Scaffold2902	977186	979748	DNAse I-like superfamily protein
CSS000563	0.079249	0	0	0.058186	0.066255	0	0.201094	0	0	0	0.146985	0	protein_coding	Scaffold2902	1252015	1252621	unknown protein; BEST Arabidopsis thaliana protein match is: unknown protein (TAIR:AT2G21980.1); Has 35333 Blast hits to 34131 proteins in 2444 species: Archae - 798; Bacteria - 22429; Metazoa - 974; Fungi - 991; Plants - 531; Viruses - 0; Other Eukaryotes - 9610 (source: NCBI BLink).
CSS000564	0	0	0	0	0	0	0	0	0	0	0	0	protein_coding	Scaffold2902	1373964	1375471	-
CSS000565	0	0	0	0	0	0	0	0	0	0	0	0	protein_coding	Scaffold2902	1389476	1390239	-
CSS000566	0	0	0	0	0	0	0	0	0	0	0	0	protein_coding	Scaffold2902	1424302	1424598	-
CSS000567	0	0	0	0	0	0	0	0	0	0	0	0	protein_coding	Scaffold2902	1398323	1398709	-
CSS000568	0	0	0	0	0	0	0	0	0	0	0	0	protein_coding	Scaffold2902	1447690	1448091	-
CSS000571	0	0	0	0	0	0	0	0	0	0	0	0	protein_coding	Scaffold2902	1722850	1724334	-
CSS000574	0	0	0	0	0	0	0	0	0	0	0	0	protein_coding	Scaffold2902	1971410	1972006	-
CSS000575	0.756154	0.264868	0.296565	0.325269	0.145792	0.547348	0.385299	0.53814	0.401306	0.174358	0.514698	0.217953	protein_coding	Scaffold2902	1964604	1965518	CONTAINS InterPro DOMAIN/s: Retrotransposon gag protein (InterPro:IPR005162); Has 707 Blast hits to 705 proteins in 25 species: Archae - 0; Bacteria - 0; Metazoa - 4; Fungi - 0; Plants - 703; Viruses - 0; Other Eukaryotes - 0 (source: NCBI BLink).
CSS000576	0	0	0	0	0	0	0	0	0	0	0	0	protein_coding	Scaffold2902	2084238	2084738	-
CSS000577	0.418919	0.290072	0.19269	0.159191	0.209655	0.117578	0.081115	0.140905	0.065444	0.008925	0.07007	0	protein_coding	Scaffold2902	2192217	2193515	Pentatricopeptide repeat (PPR) superfamily protein
CSS000578	0	0	0	0	0	0	0	0	0	0	0	0	protein_coding	Scaffold2902	2412013	2412780	-
CSS000579	0	0	0.028583	0	0	0	0	0	0	0	0	0	protein_coding	Scaffold2902	2404186	2407469	Plant invertase/pectin methylesterase inhibitor superfamily
CSS000580	0	0	0	0	0	0	0	0	0	0	0	0	protein_coding	Scaffold2902	2402944	2403544	-
CSS000581	0	0	0	0	0	0	0	0	0	0	0	0	protein_coding	Scaffold3291	105245	106949	CONTAINS InterPro DOMAIN/s: Mediator complex subunit Med28 (InterPro:IPR021640); BEST Arabidopsis thaliana protein match is: unknown protein (TAIR:AT3G01670.1); Has 122 Blast hits to 112 proteins in 13 species: Archae - 0; Bacteria - 0; Metazoa - 0; Fungi - 0; Plants - 122; Viruses - 0; Other Eukaryotes - 0 (source: NCBI BLink).
CSS000582	0	0	0	0	0	0	0	0	0	0	0	0	protein_coding	Scaffold3291	101558	101881	-
CSS000583	0	0	0	0	0	0.014633	0	0	0	0.050489	0	0	protein_coding	Scaffold3291	402977	405683	FRS (FAR1 Related Sequences) transcription factor family
CSS000584	0	0	0	0	0.012889	0	0	0	0	0	0	0	protein_coding	Scaffold3291	375168	394237	S-locus lectin protein kinase family protein
CSS000586	0.094403	0.034981	0.057466	0.068151	0.02687	0.021476	0.126115	0.068516	0.048095	0.008161	0.026388	0.014744	protein_coding	Scaffold3291	536402	537516	-
CSS000589	0	0	0	0	0	0	0	0	0.04367	0	0	0	protein_coding	Scaffold3291	681214	682046	RNA-directed DNA polymerase (reverse transcriptase)-related family protein
CSS000591	0	0	0	0	0	0	0	0	0	0	0	0	protein_coding	Scaffold3291	821158	823203	Aminotransferase-like, plant mobile domain family protein
CSS000592	0	0	0	0	0	0	0	0	0	0	0	0	protein_coding	Scaffold3291	1003711	1004308	-
CSS000593	0	0	0	0	0	0	0	0	0	0	0	0	protein_coding	Scaffold3291	1169640	1170306	-
CSS000594	0	0	0	0	0	0	0	0	0	0	0	0	protein_coding	Scaffold3291	1260670	1261101	-
CSS000595	0	0	0	0	0	0	0	0	0	0	0	0	protein_coding	Scaffold3291	1190995	1191537	-
CSS000596	0.045133	0.036839	0.046263	0.082802	0.051511	0.027319	0.06148	0.097411	0.094528	0	0	0.045746	protein_coding	Scaffold3291	1336767	1337573	-
CSS000597	0	0	0	0	0	0	0.002526	0	0	0	0	0	protein_coding	Scaffold3291	1571012	1571497	-
CSS000598	0	0	0	0	0	0	0	0	0	0	0	0	protein_coding	Scaffold1473	35542	37369	unknown protein; BEST Arabidopsis thaliana protein match is: unknown protein (TAIR:AT4G02210.2); Has 1453 Blast hits to 509 proteins in 26 species: Archae - 0; Bacteria - 0; Metazoa - 1; Fungi - 39; Plants - 1363; Viruses - 0; Other Eukaryotes - 50 (source: NCBI BLink).
CSS000599	0	0	0	0	0	0	0	0	0	0	0	0	protein_coding	Scaffold1473	48096	49745	CONTAINS InterPro DOMAIN/s: Putative harbinger transposase-derived nuclease (InterPro:IPR006912); BEST Arabidopsis thaliana protein match is: unknown protein (TAIR:AT1G43722.1); Has 1807 Blast hits to 1807 proteins in 277 species: Archae - 0; Bacteria - 0; Metazoa - 736; Fungi - 347; Plants - 385; Viruses - 0; Other Eukaryotes - 339 (source: NCBI BLink).
CSS000600	0.401687	0.155322	0.286489	0.11289	0.134293	0.208538	0.096223	0.124531	0.048857	0.043752	0.196837	0.102141	protein_coding	Scaffold1473	62950	67955	Translation initiation factor eIF3 subunit
CSS000601	0	0	0	0	0	0	0	0	0	0	0	0	protein_coding	Scaffold1473	70692	74481	DNAse I-like superfamily protein
CSS000602	0	0	0	0	0	0	0	0	0	0	0	0	protein_coding	Scaffold1473	214799	215827	F-box/RNI-like superfamily protein
CSS000603	0	0	0	0	0	0	0	0	0	0	0	0	protein_coding	Scaffold1473	336891	337150	-
CSS000605	0	0	0	0	0	0	0	0	0	0	0	0	protein_coding	Scaffold1473	628841	630425	-
CSS000608	0	0	0	0	0	0	0	0	0	0	0	0	protein_coding	Scaffold1473	711601	712799	-
CSS000610	0	0	0	0	0	0	0	0	0	0	0	0	protein_coding	Scaffold1473	1054555	1056702	-
CSS000611	0	0	0	0	0	0	0	0	0	0	0	0	protein_coding	Scaffold1473	1082976	1085223	-
CSS000612	0.289878	0.342089	0.211208	0.695296	0.558033	0.425158	0.159854	0.22537	0.192361	0.256772	0.345221	0.060938	protein_coding	Scaffold1473	1104618	1105538	POX (plant homeobox) family protein
CSS000613	0	0	0	0	0	0	0	0	0	0	0	0	protein_coding	Scaffold1473	1147081	1149169	Aminotransferase-like, plant mobile domain family protein
CSS000614	0	0	0	0	0	0	0	0	0	0	0	0	protein_coding	Scaffold23700	2866	5326	Aminotransferase-like, plant mobile domain family protein
CSS000615	0	0	0	0	0	0	0	0	0	0	0	0	protein_coding	Scaffold2930	6921	8144	-
CSS000616	0	0	0	0	0	0	0	0	0	0	0	0	protein_coding	Scaffold2930	42288	46097	-
CSS000617	0.281024	0.301729	0	0.058232	0.245349	0	0.145907	0.019086	0.037042	0.017379	0.055857	0.170097	protein_coding	Scaffold2930	130423	130881	ralf-like 33
CSS000618	0	0	0	0	0	0	0	0	0	0	0	0	protein_coding	Scaffold2930	116482	117269	-
CSS000619	0.015547	0.025943	0.021396	0.016763	0.038548	0.013227	0	0.024043	0	0	0	0.026463	protein_coding	Scaffold2930	256484	259538	NB-ARC domain-containing disease resistance protein
CSS000622	0	0	0	0	0	0	0	0	0	0	0	0	protein_coding	Scaffold2930	447767	449165	-
CSS000627	0	0	0	0	0	0	0	0	0	0	0	0	protein_coding	Scaffold2930	594957	599750	-
CSS000628	0	0.072161	0	0	0	0.055724	0	0.040124	0.021257	0	0.029704	0	protein_coding	Scaffold2930	599888	601874	-
CSS000630	0	0	0	0	0	0	0	0	0	0	0	0	protein_coding	Scaffold2930	696934	698212	-
CSS000631	0	0	0	0	0	0	0	0	0	0	0	0	protein_coding	Scaffold2930	696152	696445	-
CSS000632	0	0	0.033441	0.319144	0.247495	0.499913	0.359699	0.798826	0.280234	0.844974	0.722939	0.939355	protein_coding	Scaffold2930	742536	746095	NAC (No Apical Meristem) domain transcriptional regulator superfamily protein
CSS000635	0	0.125529	0	0.102801	0.072674	0	0	0	0	0	0	0.095938	protein_coding	Scaffold2930	754191	755869	activator of spomin::LUC2
CSS000637	0	0	0	0	0	0	0	0	0	0	0	0	protein_coding	Scaffold2930	778585	779673	-
CSS000641	0.097266	0.15926	0.153824	0.082808	0.088806	0.041907	0.050921	0.058013	0.017909	0.01213	0	0	protein_coding	Scaffold2930	975246	978855	HAESA-like 1
CSS000645	0	0	0	0	0	0.055284	0.051402	0	0	0	0	0.024131	protein_coding	Scaffold2688	137003	137855	Protein of unknown function, DUF584
CSS000646	0	0	0	0	0	0	0	0	0	0	0	0.123645	protein_coding	Scaffold2219	2314	2856	-
CSS000647	0	0	0	0	0	0	0	0	0	0	0	0	protein_coding	Scaffold2219	91132	92513	-
CSS000648	0	0	0	0	0	0	0	0	0	0	0	0	protein_coding	Scaffold2219	93768	94356	-
CSS000649	2.14971	2.83153	1.94907	0.255305	0.183791	0.195582	0.143012	0.151222	0.149664	0	0	0	protein_coding	Scaffold2219	193332	197956	nitrate transporter 1:2
CSS000651	0	0	0	0	0	0	0	0.043875	0	0	0	0	protein_coding	Scaffold2219	242959	243360	-
CSS000660	0	0	0	0	0	0	0	0	0	0	0	0	protein_coding	Scaffold2219	639704	640541	-
CSS000661	0	0	0	0	0	0	0	0	0	0	0	0	protein_coding	Scaffold2219	724840	727461	sucrose-proton symporter 2
CSS000662	0	0	0	0	0	0	0	0	0	0	0	0	protein_coding	Scaffold2219	771793	775320	sucrose-proton symporter 2
CSS000663	0	0	0	0	0	0	0	0	0	0	0	0	protein_coding	Scaffold2219	744799	753801	sucrose-proton symporter 2
CSS000664	0	0	0	0	0	0	0	0	0	0	0	0	protein_coding	Scaffold2219	743835	744365	-
CSS000665	0.027128	0.024529	0.095336	0.095365	0.028244	0.023911	0.471683	0.433877	0.306493	0.545363	0.453416	0.523666	protein_coding	Scaffold2219	916241	917623	GRAS family transcription factor
CSS000666	0	0	0	0	0	0	0	0	0	0	0	0	protein_coding	Scaffold2219	895375	899732	-
CSS000667	0.109361	0	0.024211	0	0	0.020298	0.033419	0.021762	0	0	0	0	protein_coding	Scaffold2277	89	2165	-
CSS000668	0.016942	0	0	0	0	0	0	0.022448	0.01839	0	0	0	protein_coding	Scaffold2277	89395	89883	ribosomal protein L16
CSS000669	0	0	0	0	0	0	0	0	0	0	0	0	protein_coding	Scaffold30061	5560	5913	-
CSS000670	0	0	0	0	0	0	0	0	0	0	0	0	protein_coding	Scaffold30061	3	4305	-
CSS000671	0	0	0	0	0	0	0	0	0	0	0	0	protein_coding	Scaffold33454	6380	7526	-
CSS000672	0.725337	0.938602	0.894358	0.385526	0.466386	0.245583	0.305684	0.153664	0.164394	0.084523	0.041218	0.033038	protein_coding	Scaffold4802	57404	61592	peptide transporter 5
CSS000674	0	0	0	0	0	0	0	0	0	0	0	0	protein_coding	Scaffold4802	49402	51162	Aminotransferase-like, plant mobile domain family protein
CSS000675	0	0	0	0	0	0	0	0	0	0	0	0	protein_coding	Scaffold4802	251498	252407	CONTAINS InterPro DOMAIN/s: Retrotransposon gag protein (InterPro:IPR005162); Has 707 Blast hits to 705 proteins in 25 species: Archae - 0; Bacteria - 0; Metazoa - 4; Fungi - 0; Plants - 703; Viruses - 0; Other Eukaryotes - 0 (source: NCBI BLink).
CSS000676	0	0	0	0	0	0	0	0	0	0	0	0	protein_coding	Scaffold4802	224485	226780	Ankyrin repeat family protein
CSS000678	0	0	0	0	0	0	0	0	0	0	0.067755	0	protein_coding	Scaffold4802	353572	357112	-
CSS000686	0	0	0	0	0	0	0	0	0	0	0	0	protein_coding	Scaffold16078	340	938	-
CSS000687	0	0	0	0	0	0	0	0	0	0	0	0	protein_coding	Scaffold581	67582	69316	-
CSS000688	0	0	0	0	0	0	0	0	0	0	0	0	protein_coding	Scaffold581	101782	102072	unknown protein; Has 229 Blast hits to 229 proteins in 10 species: Archae - 0; Bacteria - 0; Metazoa - 1; Fungi - 0; Plants - 228; Viruses - 0; Other Eukaryotes - 0 (source: NCBI BLink).
CSS000692	0	0	0	0	0	0	0	0	0	0	0	0	protein_coding	Scaffold7293	66426	69045	FAR1-related sequence 5
CSS000693	0	0	0	0	0.094713	0	0	0.087825	0	0	0.116405	0	protein_coding	Scaffold7293	3880	4278	-
CSS000694	0	0	0	0	0	0.036453	0	0	0	0	0	0	protein_coding	Scaffold7293	5383	6156	-
CSS000697	0	0	0	0	0	0	0	0	0	0	0	0	protein_coding	Scaffold7293	3300	3639	-
CSS000698	0	0	0	0	0	0	0	0	0	0	0	0	protein_coding	Scaffold7293	116317	118230	Aminotransferase-like, plant mobile domain family protein
CSS000699	0.127303	0.324459	0.502847	0.092326	0	0.126923	0.028917	0	0.056968	0.082662	0.220461	0	protein_coding	Scaffold7293	409259	409837	Disease resistance-responsive (dirigent-like protein) family protein
CSS000700	0	0	0	0	0	0	0	0	0	0	0	0	protein_coding	Scaffold7293	657228	664385	-
CSS000701	0	0	0	0	0	0	0	0	0	0	0	0	protein_coding	Scaffold7293	665483	680722	-
CSS000702	0	0	0	0	0	0	0	0.07604	0	0.074607	0	0	protein_coding	Scaffold1352	107541	108840	Bifunctional inhibitor/lipid-transfer protein/seed storage 2S albumin superfamily protein
CSS000706	0	0	0	0	0	0	0	0	0	0	0	0	protein_coding	Scaffold3809	41511	41807	-
CSS000707	0	0	0	0	0	0	0	0	0	0	0	0	protein_coding	Scaffold3809	5763	6056	-
CSS000708	0	0	0	0	0	0.030468	0	0	0	0.013052	0	0.124099	protein_coding	Scaffold3809	219782	220384	-
CSS000709	0	0	0	0	0	0	0	0	0	0	0	0	protein_coding	Scaffold3809	201456	201752	-
CSS000710	0	0	0	0	0.026487	0	0	0	0	0	0	0.037652	protein_coding	Scaffold3809	337852	339437	TRICHOME BIREFRINGENCE-LIKE 19
CSS000711	0	0	0	0	0	0	0	0	0	0	0	0	protein_coding	Scaffold3809	293691	293894	-
CSS000713	0	0	0	0	0	0	0	0	0	0	0	0	protein_coding	Scaffold3809	289613	290972	-
CSS000714	0	0.053864	0	0.079906	0	0.051995	0.025027	0.05238	0.031345	0.035771	0.277934	0.306114	protein_coding	Scaffold3809	498505	499842	MATE efflux family protein
CSS000715	0	0	0	0	0	0	0	0	0	0	0	0	protein_coding	Scaffold3809	569159	570675	-
CSS000716	0	0	0	0	0	0	0	0	0	0	0	0	protein_coding	Scaffold3809	608795	609058	-
CSS000719	0	0	0	0	0	0	0	0	0	0	0	0	protein_coding	Scaffold3809	879858	880478	Concanavalin A-like lectin protein kinase family protein
CSS000720	0	0	0	0	0	0	0	0	0	0	0	0	protein_coding	Scaffold2932	4023	5146	-
CSS000721	0	0	0	0	0	0	0	0	0	0	0	0	protein_coding	Scaffold2932	79127	79423	-
CSS000723	0.069403	0.037563	0.043286	0.024173	0.018311	0	0.059043	0	0.008969	0.013264	0.015251	0.00697	protein_coding	Scaffold2932	276567	277521	-
CSS000724	0	0	0	0	0	0	0	0	0	0	0	0	protein_coding	Scaffold2932	307029	307448	-
CSS000729	0	0	0	0	0	0	0	0	0	0	0	0	protein_coding	Scaffold2932	629185	631156	-
CSS000731	0	0	0	0	0	0	0	0	0	0	0	0	protein_coding	Scaffold32903	578	958	-
CSS000732	0	0.004167	0.012422	0	0	0.011632	0	0.032114	0.044484	0.089647	0.236895	0.137926	protein_coding	Scaffold5273	33251	35631	zinc ion binding;nucleic acid binding
CSS000741	0.117834	0.198618	0.131319	0	0	0	0	0	0	0	0	0.025822	protein_coding	Scaffold5273	406239	412855	cytokinin oxidase 3
CSS000747	0	0	0	0	0	0	0	0	0	0	0	0	protein_coding	Scaffold17288	45054	45617	-
CSS000750	0	0	0	0	0	0	0	0	0	0	0	0	protein_coding	Scaffold1595	267575	270145	-
CSS000755	0	0	0	0	0	0	0	0	0	0	0	0	protein_coding	Scaffold3080	284790	285105	-
CSS000756	0	0	0	0	0	0	0	0	0	0	0	0	protein_coding	Scaffold3080	269913	270622	CCT motif family protein
CSS000758	0	0	0	0	0	0	0	0	0	0	0	0	protein_coding	Scaffold3080	386044	386898	related to AP2 11
CSS000759	0	0	0	0	0	0	0	0	0	0	0.011728	0	protein_coding	Scaffold3080	450080	453425	Pectin lyase-like superfamily protein
CSS000767	0	0	0	0	0	0	0	0	0	0	0	0	protein_coding	Scaffold3080	783099	783919	Aminotransferase-like, plant mobile domain family protein
CSS000768	0	0	0	0	0	0	0	0	0	0	0	0	protein_coding	Scaffold3080	807948	808133	-
CSS000769	0.048315	0	0.062323	0	0	0.072047	0	0.193486	0	0	0.111805	0.039587	protein_coding	Scaffold3080	844124	847483	myb domain protein 113
CSS000770	0	0	0	0	0	0	0	0	0	0	0	0	protein_coding	Scaffold3080	965867	968389	-
CSS000771	0	0	0	0	0	0	0	0	0	0	0	0	protein_coding	Scaffold3080	896082	903132	-
CSS000772	0	0	0	0	0	0	0	0	0	0	0	0	protein_coding	Scaffold3080	953456	954114	-
CSS000773	0	0	0	0.015654	0.052848	0	0.046715	0.020653	0.069794	0	0.016181	0.130099	protein_coding	Scaffold3080	1101721	1105556	Aminotransferase-like, plant mobile domain family protein
CSS000775	0	0.026155	0.014587	0	0	0	0.035052	0.059091	0	0	0	0	protein_coding	Scaffold5851	2	2417	hydrolases;protein serine/threonine phosphatases
CSS000776	0	0	0	0	0	0	0	0	0	0	0	0	protein_coding	Scaffold5851	260159	263868	unknown protein; BEST Arabidopsis thaliana protein match is: unknown protein (TAIR:AT5G27260.1); Has 313 Blast hits to 256 proteins in 15 species: Archae - 0; Bacteria - 0; Metazoa - 0; Fungi - 8; Plants - 295; Viruses - 0; Other Eukaryotes - 10 (source: NCBI BLink).
CSS000777	0	0	0.064198	0.13188	0.150165	0	0	0.030357	0	0	0	0	protein_coding	Scaffold5851	289546	289899	-
CSS000778	0	0	0	0	0	0	0	0	0	0	0	0	protein_coding	Scaffold5851	425451	425867	-
CSS000781	0.24163	0	0.093484	0	0	0.096063	0.128982	0.091613	0.005779	0.291964	0	0	protein_coding	Scaffold5851	642057	642821	late embryogenesis abundant protein-related / LEA protein-related
CSS000783	0	0	0	0	0	0	0	0	0	0	0	0	protein_coding	Scaffold5851	695369	696785	unknown protein; BEST Arabidopsis thaliana protein match is: unknown protein (TAIR:AT3G11290.1); Has 1807 Blast hits to 1807 proteins in 277 species: Archae - 0; Bacteria - 0; Metazoa - 736; Fungi - 347; Plants - 385; Viruses - 0; Other Eukaryotes - 339 (source: NCBI BLink).
CSS000784	0	0	0	0	0	0	0	0	0	0	0	0	protein_coding	Scaffold5851	697761	698918	CONTAINS InterPro DOMAIN/s: Putative harbinger transposase-derived nuclease (InterPro:IPR006912); BEST Arabidopsis thaliana protein match is: unknown protein (TAIR:AT1G43722.1); Has 1807 Blast hits to 1807 proteins in 277 species: Archae - 0; Bacteria - 0; Metazoa - 736; Fungi - 347; Plants - 385; Viruses - 0; Other Eukaryotes - 339 (source: NCBI BLink).
CSS000790	0	0	0	0	0	0	0.080485	0	0	0	0	0	protein_coding	Scaffold5851	902682	904609	Late embryogenesis abundant protein (LEA) family protein
CSS000791	0	0	0	0	0	0	0	0	0	0	0	0	protein_coding	Scaffold5851	919479	920890	FAR1-related sequence 5
CSS000793	0	0	0	0	0	0	0	0	0	0	0	0	protein_coding	Scaffold5851	1070105	1070828	-
CSS000794	0	0	0	0	0	0	0	0	0	0	0	0	protein_coding	Scaffold5851	1166155	1168480	S-locus lectin protein kinase family protein
CSS000795	0	0	0	0	0	0	0	0	0	0	0	0	protein_coding	Scaffold15088	43066	43564	transmembrane receptors;ATP binding
CSS000796	0	0	0	0	0	0	0	0	0	0	0	0	protein_coding	Scaffold15088	8564	11792	ovate family protein 7
CSS000797	0	0	0	0	0	0	0	0	0	0	0	0	protein_coding	Scaffold15088	3586	4384	-
CSS000798	0.086297	0.05989	0.01469	0	0	0.065529	0	0.009161	0	0	0	0	protein_coding	Scaffold778	6708	7064	-
CSS000799	0	0	0	0	0	0	0	0	0	0	0	0	protein_coding	Scaffold778	134470	134703	-
CSS000800	0	0	0	0	0	0	0	0	0	0	0	0	protein_coding	Scaffold778	197813	200250	Aminotransferase-like, plant mobile domain family protein
CSS000801	0	0	0	0	0	0	0	0	0	0	0	0	protein_coding	Scaffold778	384373	387023	Aminotransferase-like, plant mobile domain family protein
CSS000808	0	0	0	0	0	0	0	0	0	0	0	0	protein_coding	Scaffold778	967384	969210	zinc knuckle (CCHC-type) family protein
CSS000811	0	0	0	0	0	0	0	0	0	0	0	0	protein_coding	Scaffold778	1166290	1177183	NB-ARC domain-containing disease resistance protein
CSS000812	0	0.300868	0	0.073103	0.197834	0.182151	0.026832	0	0.258669	0	0	0	protein_coding	Scaffold778	1309871	1310182	Heavy metal transport/detoxification superfamily protein
CSS000813	0	0	0	0	0	0	0	0	0	0	0	0	protein_coding	Scaffold778	1358554	1358865	Heavy metal transport/detoxification superfamily protein
CSS000815	0.181327	0.188578	0.128007	0.108617	0.139964	0.397679	0.378413	0.103771	0.255326	0	0	0	protein_coding	Scaffold778	1345599	1347919	-
CSS000816	0	0	0	0	0	0	0	0	0	0	0	0	protein_coding	Scaffold778	1198663	1207138	UDP-Glycosyltransferase superfamily protein
CSS000817	0	0	0	0	0	0	0	0	0	0	0	0	protein_coding	Scaffold778	1214731	1217715	NB-ARC domain-containing disease resistance protein
CSS000820	0	0	0	0	0	0	0	0	0	0	0	0	protein_coding	Scaffold778	1194340	1195077	-
CSS000821	0	0.04703	0	0	0	0	0	0	0	0	0	0	protein_coding	Scaffold564	404411	404599	-
CSS000822	0	0	0	0	0	0	0	0	0	0	0	0	protein_coding	Scaffold564	332641	334416	RNase H family protein
CSS000823	0	0	0	0	0	0	0	0	0	0	0	0	protein_coding	Scaffold564	416465	417650	S-adenosyl-L-methionine-dependent methyltransferases superfamily protein
CSS000824	0	0	0	0	0	0	0	0	0	0	0	0	protein_coding	Scaffold3740	246809	247123	unknown protein; BEST Arabidopsis thaliana protein match is: unknown protein (TAIR:AT1G07795.1); Has 39 Blast hits to 39 proteins in 11 species: Archae - 0; Bacteria - 0; Metazoa - 0; Fungi - 0; Plants - 39; Viruses - 0; Other Eukaryotes - 0 (source: NCBI BLink).
CSS000825	0.025141	0.036287	0.013277	0.021796	0.04443	0.026552	0.018317	0.015565	0.016186	0	0.084796	0.044451	protein_coding	Scaffold3740	196496	198876	FAR1-related sequence 5
CSS000832	0	0	0	0	0	0	0	0	0	0	0	0	protein_coding	Scaffold3740	624064	624786	-
CSS000834	0.067169	0.170341	0.125498	0.227464	0.234985	0.154556	0.065729	0.222161	0.215	0.257315	0.1039	0.144288	protein_coding	Scaffold3740	672853	682308	plasma membrane intrinsic protein 2;4
CSS000835	0	0	0	0	0	0	0	0	0	0	0	0	protein_coding	Scaffold3740	619446	620033	-
CSS000845	0	0	0	0	0	0	0	0	0	0	0	0	protein_coding	Scaffold3740	947414	948143	-
CSS000854	0	0.034319	0.041932	0	0	0	0.033393	0.061639	0	0	0	0	protein_coding	Scaffold3740	1190907	1192787	Nucleotide-diphospho-sugar transferase family protein
CSS000856	0	0	0	0	0	0	0	0	0	0	0	0	protein_coding	Scaffold3740	1139215	1140861	-
CSS000857	0	0	0	0	0	0	0.054425	0	0	0	0	0	protein_coding	Scaffold5132	55064	55990	RNase H family protein
CSS000860	0	0	0	0	0	0	0	0	0	0	0	0	protein_coding	Scaffold5132	97971	98957	DNA binding
CSS000866	0	0	0	0	0	0	0	0	0	0	0	0	protein_coding	Scaffold5132	652779	653096	-
CSS000868	0.016073	0	0	0	0	0	0	0	0	0	0	0	protein_coding	Scaffold2846	2340	9315	-
CSS000869	0	0.018979	0	0	0	0	0	0.021532	0	0.051891	0	0	protein_coding	Scaffold2846	158986	164664	S-locus lectin protein kinase family protein
CSS000870	0	0	0	0	0	0	0	0	0	0	0	0	protein_coding	Scaffold2846	168922	170518	S-locus lectin protein kinase family protein
CSS000871	0	0	0	0	0	0	0	0	0	0	0	0	protein_coding	Scaffold2846	332800	333153	-
CSS000872	0	0	0	0	0	0	0	0	0	0	0	0	protein_coding	Scaffold2846	441211	443578	Aminotransferase-like, plant mobile domain family protein
CSS000873	0	0	0	0.032332	0.131656	0	0.027126	0	0	0	0	0	protein_coding	Scaffold2846	522091	524086	Aminotransferase-like, plant mobile domain family protein
CSS000874	0	0	0	0	0	0	0	0	0	0	0	0	protein_coding	Scaffold2935	36412	37092	-
CSS000875	0	0	0	0	0	0	0	0	0	0	0	0	protein_coding	Scaffold2935	349527	350500	unknown protein; BEST Arabidopsis thaliana protein match is: unknown protein (TAIR:AT3G11290.1); Has 443 Blast hits to 267 proteins in 21 species: Archae - 0; Bacteria - 0; Metazoa - 0; Fungi - 17; Plants - 426; Viruses - 0; Other Eukaryotes - 0 (source: NCBI BLink).
CSS000876	0	0	0	0	0	0	0	0	0	0	0	0	protein_coding	Scaffold2935	321236	327552	NAD(P)-binding Rossmann-fold superfamily protein
CSS000878	0	0	0	0	0	0	0	0	0	0	0	0	protein_coding	Scaffold2935	442371	444684	HSP20-like chaperones superfamily protein
CSS000879	0	0	0	0	0	0	0	0	0	0	0	0	protein_coding	Scaffold2935	480378	482600	unknown protein; BEST Arabidopsis thaliana protein match is: unknown protein (TAIR:AT4G02210.2); Has 1453 Blast hits to 509 proteins in 26 species: Archae - 0; Bacteria - 0; Metazoa - 1; Fungi - 39; Plants - 1363; Viruses - 0; Other Eukaryotes - 50 (source: NCBI BLink).
CSS000880	0	0	0	0	0	0	0	0	0	0	0	0	protein_coding	Scaffold2935	379810	380428	unknown protein; BEST Arabidopsis thaliana protein match is: unknown protein (TAIR:AT4G02210.2); Has 1453 Blast hits to 509 proteins in 26 species: Archae - 0; Bacteria - 0; Metazoa - 1; Fungi - 39; Plants - 1363; Viruses - 0; Other Eukaryotes - 50 (source: NCBI BLink).
CSS000881	0	0	0	0	0	0	0	0	0	0	0	0	protein_coding	Scaffold2935	382347	386325	unknown protein; BEST Arabidopsis thaliana protein match is: unknown protein (TAIR:AT4G02210.2); Has 1453 Blast hits to 509 proteins in 26 species: Archae - 0; Bacteria - 0; Metazoa - 1; Fungi - 39; Plants - 1363; Viruses - 0; Other Eukaryotes - 50 (source: NCBI BLink).
CSS000882	0	0	0	0	0	0	0	0	0	0	0	0	protein_coding	Scaffold2935	391734	392326	unknown protein; BEST Arabidopsis thaliana protein match is: unknown protein (TAIR:AT5G27260.1); Has 313 Blast hits to 256 proteins in 15 species: Archae - 0; Bacteria - 0; Metazoa - 0; Fungi - 8; Plants - 295; Viruses - 0; Other Eukaryotes - 10 (source: NCBI BLink).
CSS000883	0	0	0	0	0	0	0	0	0	0	0	0	protein_coding	Scaffold2935	645459	646174	-
CSS000887	0	0	0	0	0	0	0	0	0	0	0	0	protein_coding	Scaffold2935	811742	813052	Ribonuclease H-like superfamily protein
CSS000893	0	0	0	0	0	0	0	0	0	0	0	0	protein_coding	Scaffold2935	1068573	1069474	-
CSS000895	0	0	0	0	0	0	0	0	0	0	0	0	protein_coding	Scaffold2935	1166326	1166628	-
CSS000896	0	0.050789	0.097769	0.137816	0.071509	0.051789	0.047354	0	0	0	0	0.052736	protein_coding	Scaffold2935	1117809	1125403	BEST Arabidopsis thaliana protein match is: methyltransferases (TAIR:AT5G01710.1); Has 93 Blast hits to 93 proteins in 15 species: Archae - 0; Bacteria - 0; Metazoa - 1; Fungi - 0; Plants - 92; Viruses - 0; Other Eukaryotes - 0 (source: NCBI BLink).
CSS000897	0	0	0	0	0	0	0.039263	0	0	0.009589	0	0	protein_coding	Scaffold2935	1178026	1186253	Aminotransferase-like, plant mobile domain family protein
CSS000898	0	0	0	0	0	0	0	0	0	0	0	0	protein_coding	Scaffold2935	1172457	1174655	BED zinc finger ;hAT family dimerisation domain
CSS000899	0	0	0	0	0.009919	0	0	0	0	0	0	0	protein_coding	Scaffold2935	1188891	1191054	Aminotransferase-like, plant mobile domain family protein
CSS000900	1.01387	1.11526	0.94346	0.521059	0.591031	0.431055	0.371217	0.601088	0.281491	0.28009	0.133631	0.126522	protein_coding	Scaffold2935	1255336	1282795	Rho GTPase activation protein (RhoGAP) with PH domain
CSS000901	0	0.019249	0	0.030749	0.100936	0.111241	0.152088	0	0	0	0	0	protein_coding	Scaffold6237	1760	3708	-
CSS000902	0	0	0	0	0	0	0	0	0	0	0	0	protein_coding	Scaffold1598	253563	255579	-
CSS000903	0	0	0	0	0	0	0	0	0	0	0	0	protein_coding	Scaffold1598	358137	360215	F-box family protein
CSS000904	0	0	0	0	0	0	0	0.021778	0	0	0	0	protein_coding	Scaffold1598	354138	355327	F-box family protein
CSS000905	0.046181	0	0.032279	0	0	0	0.036596	0	0	0	0	0	protein_coding	Scaffold1598	299888	301147	F-box family protein
CSS000906	0	0	0	0	0	0	0	0	0	0	0	0	protein_coding	Scaffold1598	485729	486160	Plant self-incompatibility protein S1 family
CSS000907	0	0	0	0	0	0	0	0	0	0	0	0	protein_coding	Scaffold1598	534803	537723	-
CSS000910	0	0	0	0	0.004992	0	0	0.039752	0	0.007438	0	0.016571	protein_coding	Scaffold1598	608142	608570	CONTAINS InterPro DOMAIN/s: Retrotransposon gag protein (InterPro:IPR005162); Has 707 Blast hits to 705 proteins in 25 species: Archae - 0; Bacteria - 0; Metazoa - 4; Fungi - 0; Plants - 703; Viruses - 0; Other Eukaryotes - 0 (source: NCBI BLink).
CSS000912	0	0	0	0	0	0	0	0	0	0	0	0	protein_coding	Scaffold1598	731226	732509	-
CSS000913	0	0	0	0	0	0	0	0	0	0	0	0	protein_coding	Scaffold1598	671278	676759	Tetrapyrrole (Corrin/Porphyrin) Methylases
CSS000918	0	0	0	0.012986	0	0	0	0	0	0	0	0	protein_coding	Scaffold1598	1093160	1095477	-
CSS000919	0	0	0	0	0	0	0	0	0	0	0	0	protein_coding	Scaffold1598	1172758	1179629	MEI2 C-terminal RRM only like 2
CSS000921	0.839939	1.26444	0.691158	0.490718	0.443	0.341673	0.481935	0.527067	0.292637	0	0.156903	0.211211	protein_coding	Scaffold1598	1252929	1255167	B-box zinc finger family protein
CSS000925	0.245378	0.273022	0.196472	0.08636	0.058597	0	0.011547	0	0	0.032861	0.065571	0.012816	protein_coding	Scaffold1598	1451792	1456585	Integrase-type DNA-binding superfamily protein
CSS000928	0.604656	0.334572	0.636218	0.32747	0.30386	0.264419	0.086649	0.108917	0.048969	0.070827	0	0.178497	protein_coding	Scaffold1598	1655769	1657154	HXXXD-type acyl-transferase family protein
CSS000930	0.034558	0	0	0.074146	0	0	0	0	0	0.195153	0.062102	0	protein_coding	Scaffold1598	1742072	1744312	MYB-like 102
CSS000932	0	0	0	0	0	0	0	0	0	0	0	0	protein_coding	Scaffold1598	1815653	1819415	-
CSS000933	0	0	0	0	0	0	0	0	0	0	0	0	protein_coding	Scaffold1598	1977463	1979707	-
CSS000935	0	0	0	0	0	0	0	0	0	0	0	0	protein_coding	Scaffold1598	2134016	2134873	-
CSS000937	0	0	0	0	0	0	0	0	0	0	0	0	protein_coding	Scaffold1598	2482870	2483379	-
CSS000943	0	0	0	0	0	0	0	0	0	0	0	0	protein_coding	Scaffold1598	2858746	2859925	HXXXD-type acyl-transferase family protein
CSS000944	0	0	0	0	0	0	0	0	0	0	0	0	protein_coding	Scaffold1598	2800589	2801332	-
CSS000947	0	0	0	0	0	0	0	0	0	0	0	0	protein_coding	Scaffold3237	145913	146662	unknown protein; Has 90 Blast hits to 90 proteins in 7 species: Archae - 0; Bacteria - 0; Metazoa - 0; Fungi - 0; Plants - 90; Viruses - 0; Other Eukaryotes - 0 (source: NCBI BLink).
CSS000948	0	0	0	0	0	0	0	0	0.014063	0.026392	0.019337	0	protein_coding	Scaffold3237	134992	136200	zinc knuckle (CCHC-type) family protein
CSS000949	0	0	0	0	0	0	0	0	0	0	0	0	protein_coding	Scaffold3237	109562	111583	MuDR family transposase
CSS000950	0	0	0	0	0	0	0	0	0	0	0	0	protein_coding	Scaffold3237	176846	177142	-
CSS000951	0	0	0	0	0	0	0	0	0	0	0	0	protein_coding	Scaffold3237	177782	178165	-
CSS000954	0	0	0	0	0	0	0	0	0	0	0	0	protein_coding	Scaffold3237	438051	439418	-
CSS000955	0	0	0	0	0	0	0	0	0	0	0	0	protein_coding	Scaffold736	85821	86587	tonoplast intrinsic protein 5;1
CSS000956	0	0	0	0	0	0	0	0	0	0	0	0	protein_coding	Scaffold736	83339	84756	tonoplast intrinsic protein 5;1
CSS000957	0	0	0	0	0	0	0	0	0	0	0	0	protein_coding	Scaffold736	66060	66578	tonoplast intrinsic protein 5;1
CSS000959	0	0	0	0	0	0	0	0	0	0	0	0	protein_coding	Scaffold736	279255	281051	MuDR family transposase
CSS000960	0	0	0	0	0	0	0	0	0	0	0	0	protein_coding	Scaffold736	233272	234465	-
CSS000961	0	0	0	0	0	0	0	0	0	0	0	0	protein_coding	Scaffold736	249044	250171	RNA-directed DNA polymerase (reverse transcriptase)-related family protein
CSS000965	0	0	0	0	0	0	0	0	0	0	0	0	protein_coding	Scaffold736	455292	456890	-
CSS000969	0	0	0	0	0	0	0	0	0	0	0	0	protein_coding	Scaffold736	753283	754889	-
CSS000970	0	0	0	0	0	0	0	0	0	0	0	0	protein_coding	Scaffold736	886127	886813	-
CSS000971	0	0	0	0	0	0	0	0	0	0	0	0	protein_coding	Scaffold736	895039	895674	-
CSS000973	0	0	0	0	0	0	0	0	0	0	0	0	protein_coding	Scaffold736	899525	900075	-
CSS000974	0	0	0	0	0	0	0.046267	0	0.047043	0	0.02772	0.05605	protein_coding	Scaffold736	1152209	1153304	Aminotransferase-like, plant mobile domain family protein
CSS000976	0	0	0	0	0	0	0.033858	0	0	0.019144	0	0	protein_coding	Scaffold736	1198286	1198585	-
CSS000977	0	0	0	0	0	0	0	0	0	0	0	0	protein_coding	Scaffold736	1285445	1285858	-
CSS000978	0	0	0	0	0	0	0	0	0	0	0	0	protein_coding	Scaffold736	1350092	1350730	-
CSS000979	0	0	0	0	0	0	0.02912	0	0	0	0	0	protein_coding	Scaffold736	1452567	1456838	zinc knuckle (CCHC-type) family protein
CSS000980	0	0	0	0	0	0	0	0	0	0	0	0	protein_coding	Scaffold736	1348620	1349615	-
CSS000981	0	0	0	0	0	0	0	0	0	0	0	0	protein_coding	Scaffold736	1418416	1419333	-
CSS000984	0	0	0	0	0	0	0	0	0	0	0	0	protein_coding	Scaffold736	1579139	1579435	-
CSS000989	0	0	0	0.036759	0	0	0.044997	0	0	0	0	0	protein_coding	Scaffold736	1770270	1771582	Nucleic acid-binding, OB-fold-like protein
CSS000990	0.315514	0.161362	0.174952	0.071232	0.028364	0.067174	0.112231	0.026479	0	0.038416	0.092603	0	protein_coding	Scaffold736	2277389	2281196	Leucine-rich receptor-like protein kinase family protein
CSS001002	0	0	0	0	0	0	0	0	0	0	0	0	protein_coding	Scaffold736	2531627	2532668	far-red elongated hypocotyls 3
CSS001003	0	0	0	0	0	0	0	0	0	0	0	0	protein_coding	Scaffold736	2533553	2536194	Far-red impaired responsive (FAR1) family protein
CSS001004	0	0	0	0	0	0	0	0	0	0	0	0	protein_coding	Scaffold736	2658075	2658564	BEST Arabidopsis thaliana protein match is: allergen-related (TAIR:AT3G22820.1); Has 35333 Blast hits to 34131 proteins in 2444 species: Archae - 798; Bacteria - 22429; Metazoa - 974; Fungi - 991; Plants - 531; Viruses - 0; Other Eukaryotes - 9610 (source: NCBI BLink).
CSS001015	0	0	0.013382	0.013687	0.023885	0.031505	0	0.017265	0.044996	0.185148	0.246742	0.135133	protein_coding	Scaffold7513	31694	35633	MuDR family transposase
CSS001016	0.050792	0.116996	0	0	0	0	0	0	0	0	0	0	protein_coding	Scaffold7513	224708	225169	Protein of unknown function (DUF784)
CSS001017	0	0	0	0	0	0	0	0	0	0	0	0	protein_coding	Scaffold7513	151299	153693	-
CSS001018	0	0	0.292701	0.040278	0.274525	0.076047	0	0.077871	0.116697	0.050713	0.028889	0.902772	protein_coding	Scaffold7513	276073	276880	Copper transport protein family
CSS001020	0	0	0	0	0	0	0	0	0	0	0	0	protein_coding	Scaffold326	72975	73643	related to AP2 11
CSS001021	0	0	0	0	0	0	0	0	0	0	0	0	protein_coding	Scaffold326	19458	20654	-
CSS001023	0	0	0.09712	0.063639	0	0	0	0.027626	0	0.025155	0.074218	0.042167	protein_coding	Scaffold326	98611	99240	EF hand calcium-binding protein family
CSS001027	0	0	0	0	0	0	0	0	0	0	0	0	protein_coding	Scaffold326	230883	235677	-
CSS001028	0	0	0	0	0	0	0	0	0	0	0	0	protein_coding	Scaffold326	368324	371333	-
CSS001029	0	0	0	0	0	0	0	0	0	0	0	0	protein_coding	Scaffold326	338534	342257	Leucine-rich repeat (LRR) family protein
CSS001030	0	0	0	0	0	0	0	0	0	0	0	0	protein_coding	Scaffold25812	2965	3214	-
CSS001031	0	0	0	0	0	0	0	0	0	0	0	0	protein_coding	Scaffold9898	79094	79612	-
CSS001033	0	0	0	0	0	0	0	0	0	0	0	0	protein_coding	Scaffold9898	12904	13158	-
CSS001034	0	0	0	0	0	0	0	0	0	0	0	0	protein_coding	Scaffold9898	19342	20319	DNAse I-like superfamily protein
CSS001036	0	0	0	0	0	0	0	0	0	0	0	0	protein_coding	Scaffold9898	285893	295152	-
CSS001037	0	0	0	0	0	0	0	0	0	0	0	0	protein_coding	Scaffold9898	295164	296645	-
CSS001038	0	0	0	0	0	0	0	0	0	0	0	0	protein_coding	Scaffold2372	43189	43663	myb domain protein 4
CSS001047	0	0.056357	0	0	0	0	0	0	0	0	0	0	protein_coding	Scaffold2372	241734	242213	Chloroplast Ycf2;ATPase, AAA type, core
CSS001051	0	0	0	0	0	0	0	0	0	0	0	0	protein_coding	Scaffold2372	379819	382458	UDP-glucosyl transferase 76E11
CSS001054	0	0	0	0	0	0	0.046211	0	0	0	0	0	protein_coding	Scaffold2372	528707	529363	ubiquitin family protein
CSS001055	0.452935	0.546836	0.637938	0.642879	0.577608	0.836784	0.581082	0.586856	0.498597	0.107498	0.083371	0.022271	protein_coding	Scaffold2372	521999	524703	Leucine-rich repeat protein kinase family protein
CSS001056	0	0	0	0	0	0	0	0	0	0	0	0	protein_coding	Scaffold2372	482358	491894	Cysteine/Histidine-rich C1 domain family protein
CSS001059	0	0	0	0	0	0	0	0	0	0	0	0	protein_coding	Scaffold2372	647388	648956	-
CSS001060	0	0	0	0	0	0	0	0	0	0	0	0	protein_coding	Scaffold2372	630884	632629	Protein of unknown function (DUF59)
CSS001061	0.14576	0.127771	0.109466	0.543276	0.541801	0.589929	0.130257	0.225463	0.166104	0.093745	0.06674	0.120567	protein_coding	Scaffold2372	693707	702543	NB-ARC domain-containing disease resistance protein
CSS001065	0	0	0	0	0	0	0	0	0	0	0	0	protein_coding	Scaffold2372	844853	845149	-
CSS001067	0.046654	0.076833	0.042551	0	0.028576	0.047159	0.025752	0.046146	0.032667	0	0	0	protein_coding	Scaffold2372	953992	961067	alpha/beta-Hydrolases superfamily protein
CSS001081	0	0	0	0	0	0	0	0	0	0	0	0	protein_coding	Scaffold2372	1371617	1372855	-
CSS001082	0	0	0	0	0	0	0	0	0	0	0	0	protein_coding	Scaffold2372	1320036	1322763	-
CSS001083	0	0	0	0	0	0	0	0	0	0	0	0	protein_coding	Scaffold2372	1294260	1295429	-
CSS001084	0	0	0	0	0	0	0	0	0	0	0	0	protein_coding	Scaffold2372	1364137	1365208	-
CSS001085	0	0	0	0	0	0	0.013828	0	0	0	0.012884	0	protein_coding	Scaffold1908	45524	47106	Plant transposase (Ptta/En/Spm family)
CSS001086	0	0	0	0	0	0	0	0	0	0	0	0	protein_coding	Scaffold1908	12551	14284	RNase H family protein
CSS001087	0.15951	0.169924	0.254278	0.221608	0.118998	0.119786	0.110801	0.122102	0.045189	0	0.012988	0.049888	protein_coding	Scaffold1908	35151	36650	Plant protein of unknown function (DUF247)
CSS001088	0	0	0	0	0	0	0	0	0.037374	0	0	0	protein_coding	Scaffold1908	29942	31284	Plant protein of unknown function (DUF247)
CSS001089	0	0	0	0	0	0	0	0	0	0	0	0	protein_coding	Scaffold1908	223	473	unknown protein; Has 229 Blast hits to 229 proteins in 10 species: Archae - 0; Bacteria - 0; Metazoa - 1; Fungi - 0; Plants - 228; Viruses - 0; Other Eukaryotes - 0 (source: NCBI BLink).
CSS001090	0	0	0	0	0	0	0	0	0	0.170173	0	0	protein_coding	Scaffold1908	124943	125287	SAUR-like auxin-responsive protein family
CSS001091	0	0	0	0	0	0	0	0	0	0	0	0	protein_coding	Scaffold1908	213083	217107	-
CSS001092	0	0	0	0	0	0	0	0	0	0.054279	0	0	protein_coding	Scaffold1908	199104	199538	SAUR-like auxin-responsive protein family
CSS001093	0.130875	0	0	0	0	0	0	0.033012	0	0	0	0	protein_coding	Scaffold1908	280072	280839	-
CSS001094	0	0	0	0	0	0	0	0	0	0	0	0	protein_coding	Scaffold1908	366620	368471	unknown protein; BEST Arabidopsis thaliana protein match is: unknown protein (TAIR:AT3G11290.1); Has 1807 Blast hits to 1807 proteins in 277 species: Archae - 0; Bacteria - 0; Metazoa - 736; Fungi - 347; Plants - 385; Viruses - 0; Other Eukaryotes - 339 (source: NCBI BLink).
CSS001097	0	0	0	0	0	0	0	0	0	0	0	0	protein_coding	Scaffold1908	609806	610469	-
CSS001098	0	0	0	0	0	0	0	0	0	0	0	0	protein_coding	Scaffold1908	554481	558281	FAR1-related sequence 5
CSS001099	0	0	0	0	0	0	0	0	0	0	0	0	protein_coding	Scaffold1908	609492	609718	-
CSS001102	0	0	0	0	0	0	0	0	0	0	0	0	protein_coding	Scaffold6055	19754	20566	zinc knuckle (CCHC-type) family protein
CSS001107	0	0	0.057484	0	0.061444	0	0	0.246096	0.04498	0.186017	0.373873	0.197767	protein_coding	Scaffold6055	206074	206927	Aminotransferase-like, plant mobile domain family protein
CSS001110	0	0	0	0	0	0	0	0	0	0	0	0	protein_coding	Scaffold6055	364683	365392	Ribonuclease H-like superfamily protein
CSS001118	0	0	0	0	0	0	0	0	0	0	0	0	protein_coding	Scaffold6055	398516	402591	Thioesterase superfamily protein
CSS001119	0	0	0	0	0	0	0	0	0	0	0	0	protein_coding	Scaffold6055	451654	452316	-
CSS001123	0	0	0	0	0	0	0	0.030386	0	0	0	0.018035	protein_coding	Scaffold1761	138900	141637	-
CSS001127	0.40968	0.293108	0.326278	0.030882	0.031213	0.021156	0	0.040488	0.025551	0.092165	0.094541	0	protein_coding	Scaffold1761	532799	535190	unknown protein; FUNCTIONS IN: molecular_function unknown; INVOLVED IN: biological_process unknown; LOCATED IN: chloroplast; EXPRESSED IN: 21 plant structures; EXPRESSED DURING: 13 growth stages; BEST Arabidopsis thaliana protein match is: unknown protein (TAIR:AT1G12330.1); Has 1807 Blast hits to 1807 proteins in 277 species: Archae - 0; Bacteria - 0; Metazoa - 736; Fungi - 347; Plants - 385; Vi…
CSS001132	0	0	0	0	0	0	0	0	0	0	0	0	protein_coding	Scaffold1761	677185	677958	ovate family protein 7
CSS001135	0	0	0	0	0	0	0	0	0	0	0	0	protein_coding	Scaffold1761	729131	730233	-
CSS001141	0.149112	0.15494	0.28129	0.170502	0.170365	0.114735	0.1011	0.126954	0.059073	0.059049	0.176257	0.020008	protein_coding	Scaffold1761	867191	876598	origin recognition complex 1
CSS001143	0	0	0	0	0	0	0	0	0	0	0	0	protein_coding	Scaffold1761	972823	974461	MuDR family transposase
CSS001144	0	0	0	0.034803	0	0	0	0	0	0	0	0	protein_coding	Scaffold1761	932473	935797	amino acid permease 7
CSS001147	0	0	0	0	0.117561	0	0.083985	0	0	0	0	0	protein_coding	Scaffold1761	1060170	1060914	CONTAINS InterPro DOMAIN/s: Retrotransposon gag protein (InterPro:IPR005162); BEST Arabidopsis thaliana protein match is: unknown protein (TAIR:AT1G34070.1); Has 1807 Blast hits to 1807 proteins in 277 species: Archae - 0; Bacteria - 0; Metazoa - 736; Fungi - 347; Plants - 385; Viruses - 0; Other Eukaryotes - 339 (source: NCBI BLink).
CSS001148	0	0	0	0	0	0	0	0	0	0	0	0	protein_coding	Scaffold1761	1212309	1214264	-
CSS001149	0	0	0	0	0	0	0	0	0	0	0	0	protein_coding	Scaffold1761	1222828	1224188	-
CSS001150	0	0	0	0	0	0	0	0	0	0	0	0	protein_coding	Scaffold1761	1358949	1372456	senescence-related gene 1
CSS001151	0	0	0	0	0	0	0	0	0	0	0	0	protein_coding	Scaffold1761	1296031	1296327	-
CSS001152	0	0	0	0	0	0	0	0	0	0	0	0	protein_coding	Scaffold1761	1372537	1382328	senescence-related gene 1
CSS001154	0	0	0	0	0	0	0	0	0	0	0	0	protein_coding	Scaffold1761	1433576	1434383	Chalcone and stilbene synthase family protein
CSS001157	0.020736	0.069976	0.057278	0.091513	0.055009	0.028983	0.026684	0.042596	0.068891	0.154021	0.169877	0.044641	protein_coding	Scaffold1761	1532057	1539968	subtilase family protein
CSS001160	0	0	0	0	0	0	0	0	0	0	0	0	protein_coding	Scaffold1761	1668067	1669862	Aminotransferase-like, plant mobile domain family protein
CSS001161	0	0	0	0	0	0	0	0	0	0	0	0	protein_coding	Scaffold1761	1663842	1665281	-
CSS001162	0.131778	0.073943	0.030654	0.017916	0	0.100531	0.033898	0	0.023259	0	0	0.019194	protein_coding	Scaffold1761	1691068	1697448	GDSL-like Lipase/Acylhydrolase superfamily protein
CSS001163	0	0	0	0	0	0	0	0	0	0	0	0	protein_coding	Scaffold1761	1723355	1727024	-
CSS001164	0	0	0	0	0	0	0	0	0	0	0	0	protein_coding	Scaffold1761	1873554	1875169	glutathione S-transferase THETA 3
CSS001165	0	0	0	0	0	0	0	0	0	0	0	0	protein_coding	Scaffold1761	1824963	1826906	-
CSS001169	0	0	0	0	0	0	0	0	0	0	0	0	protein_coding	Scaffold1761	1928111	1930955	DNAse I-like superfamily protein
CSS001171	0	0	0	0	0	0.013511	0.005264	0.034454	0	0	0.038534	0.008973	protein_coding	Scaffold1761	2154075	2154908	CONTAINS InterPro DOMAIN/s: Retrotransposon gag protein (InterPro:IPR005162); Has 707 Blast hits to 705 proteins in 25 species: Archae - 0; Bacteria - 0; Metazoa - 4; Fungi - 0; Plants - 703; Viruses - 0; Other Eukaryotes - 0 (source: NCBI BLink).
CSS001174	0	0.032493	0	0.057805	0	0.068234	0.111792	0.218867	0.405999	0.744902	0.687682	0.836909	protein_coding	Scaffold1761	2147294	2151136	Cysteine proteinases superfamily protein
CSS001186	0	0	0	0	0	0	0	0	0	0	0	0	protein_coding	Scaffold1761	2558704	2560624	CONTAINS InterPro DOMAIN/s: Zinc finger, TTF-type (InterPro:IPR006580); BEST Arabidopsis thaliana protein match is: TTF-type zinc finger protein with HAT dimerisation domain (TAIR:AT1G19260.1); Has 839 Blast hits to 796 proteins in 42 species: Archae - 0; Bacteria - 0; Metazoa - 438; Fungi - 0; Plants - 401; Viruses - 0; Other Eukaryotes - 0 (source: NCBI BLink).
CSS001189	0	0	0	0	0	0	0	0	0.015082	0	0	0	protein_coding	Scaffold1761	2779151	2782571	Ribonuclease H-like superfamily protein
CSS001191	0	0	0	0	0	0	0	0	0	0	0	0	protein_coding	Scaffold1761	2687750	2689732	MuDR family transposase
CSS001196	0	0	0	0	0	0	0	0	0	0	0	0	protein_coding	Scaffold1761	3178092	3179613	Pathogenesis-related thaumatin superfamily protein
CSS001199	0	0.054848	0	0.152559	0	0	0	0	0.051758	0	0	0	protein_coding	Scaffold1761	3369451	3370154	-
CSS001208	0.048113	0	0.045784	0.041241	0.034936	0.021649	0	0.030005	0	0	0.058777	0.020177	protein_coding	Scaffold1761	3787998	3803401	K-box region and MADS-box transcription factor family protein
CSS001211	0	0	0	0.072571	0	0	0	0	0	0	0	0	protein_coding	Scaffold1761	3975162	3976262	senescence-associated gene 12
CSS001212	0	0	0	0	0	0.068621	0	0	0	0	0	0	protein_coding	Scaffold1761	3972855	3973812	unknown protein; Has 75 Blast hits to 75 proteins in 23 species: Archae - 0; Bacteria - 0; Metazoa - 0; Fungi - 0; Plants - 53; Viruses - 17; Other Eukaryotes - 5 (source: NCBI BLink).
CSS001213	0	0	0	0	0	0	0	0	0	0	0	0	protein_coding	Scaffold1761	3976982	3979032	ketol-acid reductoisomerase
CSS001214	0	0	0	0	0	0	0	0	0	0	0	0	protein_coding	Scaffold1761	3905133	3905429	-
CSS001215	0.009547	0	0	0	0.03319	0	0	0	0	0	0	0	protein_coding	Scaffold1761	4078105	4079235	-
CSS001216	0	0	0	0	0	0	0	0	0	0	0	0	protein_coding	Scaffold1761	3989784	3990568	-
CSS001217	0	0	0	0	0	0	0	0	0	0	0	0	protein_coding	Scaffold1761	4052031	4056900	-
CSS001219	0	0	0	0	0	0	0	0	0	0	0	0	protein_coding	Scaffold1761	4199019	4202078	-
CSS001220	0	0.013712	0	0.091968	0.162013	0.11055	0	0	0	0.060707	0.053316	0.05695	protein_coding	Scaffold1761	4216316	4218023	protodermal factor 1
CSS001221	0	0	0	0	0	0.025242	0	0	0	0	0	0	protein_coding	Scaffold1761	4188522	4189738	Ribonuclease H-like superfamily protein
CSS001223	0	0	0	0	0	0	0	0	0	0	0	0	protein_coding	Scaffold129	137863	139263	UDP-Glycosyltransferase superfamily protein
CSS001224	0	0	0	0	0	0	0	0	0	0	0	0	protein_coding	Scaffold129	106615	107250	-
CSS001225	0	0	0	0	0	0	0	0	0	0	0	0	protein_coding	Scaffold129	268057	268569	FAR1-related sequence 5
CSS001226	0.495767	0.54326	0.983086	0.193102	0.242246	0.183197	0	0.009318	0.02422	0.182263	0.031416	0.091497	protein_coding	Scaffold129	227679	229082	UDP-Glycosyltransferase superfamily protein
CSS001227	0	0.025502	0.033742	0	0	0	0	0	0	0	0	0	protein_coding	Scaffold129	199902	201314	UDP-Glycosyltransferase superfamily protein
CSS001228	0	0	0	0	0	0	0	0	0	0	0	0	protein_coding	Scaffold129	189509	190028	FAR1-related sequence 5
CSS001229	0	0	0	0	0	0	0	0	0	0	0	0	protein_coding	Scaffold129	366669	369158	-
CSS001230	0	0	0	0	0	0	0	0	0	0	0	0	protein_coding	Scaffold129	299920	301559	FAR1-related sequence 5
CSS001232	0	0	0	0	0	0	0	0	0	0	0	0	protein_coding	Scaffold129	443141	443452	Far-red impaired responsive (FAR1) family protein
CSS001233	0	0	0	0	0	0	0	0	0	0	0	0	protein_coding	Scaffold129	665444	667339	-
CSS001236	0	0	0	0	0	0	0	0	0	0	0	0	protein_coding	Scaffold129	784010	784533	-
CSS001238	0	0	0	0	0	0.071626	0	0	0	0.014305	0.172871	0.094816	protein_coding	Scaffold129	759529	760554	-
CSS001239	0	0	0	0	0	0	0	0	0	0	0	0	protein_coding	Scaffold129	862603	864603	Nodulin MtN3 family protein
CSS001240	0	0	0	0	0	0	0	0	0	0	0	0	protein_coding	Scaffold129	892231	897064	-
CSS001241	0	0	0	0	0	0	0	0	0	0	0	0	protein_coding	Scaffold129	1030176	1031467	RNA-directed DNA polymerase (reverse transcriptase)-related family protein
CSS001242	0.03171	0	0	0.009812	0.05503	0.053327	0.061464	0.012864	0.034704	0	0	0	protein_coding	Scaffold1708	22384	23745	ATPase E1-E2 type family protein / haloacid dehalogenase-like hydrolase family protein
CSS001244	0	0	0	0	0	0	0	0	0	0	0	0	protein_coding	Scaffold1708	150501	152461	-
CSS001247	0	0	0	0	0.053695	0	0.042821	0.037574	0	0	0	0	protein_coding	Scaffold1708	276094	277972	cytochrome BC1 synthesis
CSS001256	0	0	0	0	0	0	0	0	0	0	0	0	protein_coding	Scaffold1708	636140	636436	-
CSS001258	0.093455	0	0.196138	0.140621	0.034788	0.069814	0.078878	0.198961	0	0.005318	0.153389	0.064854	protein_coding	Scaffold1708	739895	740494	unknown protein; Has 90 Blast hits to 90 proteins in 7 species: Archae - 0; Bacteria - 0; Metazoa - 0; Fungi - 0; Plants - 90; Viruses - 0; Other Eukaryotes - 0 (source: NCBI BLink).
CSS001259	0	0	0	0	0	0	0	0	0	0	0	0	protein_coding	Scaffold1708	1062602	1063861	unknown protein; BEST Arabidopsis thaliana protein match is: unknown protein (TAIR:AT5G27260.1); Has 313 Blast hits to 256 proteins in 15 species: Archae - 0; Bacteria - 0; Metazoa - 0; Fungi - 8; Plants - 295; Viruses - 0; Other Eukaryotes - 10 (source: NCBI BLink).
CSS001260	0	0	0	0	0	0	0	0	0	0	0	0	protein_coding	Scaffold1708	1057642	1058214	-
CSS001262	0.448392	0.131398	0.580013	0.070072	0	0.067669	0.092502	0	0.132844	0.078737	0.040364	0	protein_coding	Scaffold1708	1144325	1147240	WUSCHEL related homeobox 1
CSS001263	0	0	0	0	0	0	0	0	0	0	0	0	protein_coding	Scaffold1708	1154167	1155232	Ribonuclease H-like superfamily protein
CSS001264	0.022794	0	0	0	0	0	0	0	0	0.077704	0.034077	0	protein_coding	Scaffold1708	1110116	1113246	beta-6 tubulin
CSS001266	0	0	0	0	0	0	0	0	0	0	0	0	protein_coding	Scaffold1708	1124516	1125696	-
CSS001267	0	0	0	0	0	0	0	0	0	0	0	0.022778	protein_coding	Scaffold1708	1119035	1121048	-
CSS001268	0	0	0	0	0	0	0	0	0	0	0	0	protein_coding	Scaffold1708	1127632	1127887	-
CSS001273	0	0	0	0	0	0	0	0	0	0	0	0	protein_coding	Scaffold1708	1237496	1237936	-
CSS001274	0	0	0	0	0	0	0	0	0	0	0	0	protein_coding	Scaffold1708	1301214	1301814	Calcium-binding EF-hand family protein
CSS001277	0	0	0	0	0	0	0	0	0	0	0	0	protein_coding	Scaffold10948	179943	181371	-
CSS001278	0	0	0	0.014779	0	0.112612	0.117262	0	0.10744	0	0.064633	0	protein_coding	Scaffold10948	133385	135534	-
CSS001279	0	0	0	0	0	0	0	0	0	0	0	0	protein_coding	Scaffold10948	199639	207521	Tetratricopeptide repeat (TPR)-like superfamily protein
CSS001280	0	0	0	0	0	0	0	0	0	0	0	0	protein_coding	Scaffold10948	193508	196014	-
CSS001282	0	0	0	0	0	0	0	0	0	0	0	0	protein_coding	Scaffold10190	84863	86375	-
CSS001283	0	0	0	0	0	0	0	0	0	0	0	0	protein_coding	Scaffold10190	30134	30822	-
CSS001284	0	0	0	0	0	0	0	0	0	0	0.11386	0	protein_coding	Scaffold25675	4722	7570	RmlC-like cupins superfamily protein
CSS001285	0	0	0	0.014094	0.029856	0	0	0.053333	0	0	0	0	protein_coding	Scaffold16004	10491	11220	zinc knuckle (CCHC-type) family protein
CSS001286	0	0	0	0	0	0	0	0	0	0	0	0	protein_coding	Scaffold31295	3	1697	Polynucleotidyl transferase, ribonuclease H-like superfamily protein
CSS001287	0	0	0	0	0	0	0	0	0	0	0	0	protein_coding	Scaffold9527	419	3268	-
CSS001288	0	0	0	0	0	0	0	0	0	0	0	0	protein_coding	Scaffold6260	39035	39410	lipid transfer protein 2
CSS001289	0	0	0	0	0	0	0	0	0	0	0	0	protein_coding	Scaffold6260	65038	67145	Major facilitator superfamily protein
CSS001290	0.107683	0.039299	0	0.039577	0.054804	0.081563	0.089453	0.257587	0.125544	0.160816	0	0	protein_coding	Scaffold6260	171907	172248	unknown protein; Has 30201 Blast hits to 17322 proteins in 780 species: Archae - 12; Bacteria - 1396; Metazoa - 17338; Fungi - 3422; Plants - 5037; Viruses - 0; Other Eukaryotes - 2996 (source: NCBI BLink).
CSS001295	0	0	0	0	0	0	0	0	0	0	0	0	protein_coding	Scaffold1778	184089	184660	AGAMOUS-like 104
CSS001296	0	0	0	0	0	0	0	0	0	0	0	0	protein_coding	Scaffold1778	185578	186756	-
CSS001297	0	0	0	0	0	0	0	0	0	0	0	0	protein_coding	Scaffold1778	249074	250201	-
CSS001298	0	0	0	0	0	0	0	0	0	0	0	0	protein_coding	Scaffold1778	213321	213847	-
CSS001299	0.019551	0	0	0	0	0.010089	0	0	0.052399	0	0.055913	0	protein_coding	Scaffold1778	287052	289200	Plant transposase (Ptta/En/Spm family)
CSS001300	0.034309	0	0.060404	0.095486	0	0	0	0	0	0	0	0	protein_coding	Scaffold1778	282937	283526	-
CSS001305	0	0	0	0	0	0	0	0	0.128984	0	0	0	protein_coding	Scaffold1778	681553	681813	-
CSS001308	0	0	0	0	0	0	0	0	0	0	0	0	protein_coding	Scaffold1778	888526	890832	C2H2 and C2HC zinc fingers superfamily protein
CSS001309	0	0	0	0	0	0	0.014093	0	0	0	0	0	protein_coding	Scaffold1778	892910	900992	high affinity K+ transporter 5
CSS001310	0	0	0	0	0	0	0	0	0	0	0	0	protein_coding	Scaffold1778	944731	945252	-
CSS001311	0	0	0	0	0	0	0	0	0	0	0	0	protein_coding	Scaffold1778	910116	910843	-
CSS001313	0.068046	0.009563	0	0.06317	0.050146	0.044791	0.08839	0.041341	0	0.025348	0.037227	0.01986	protein_coding	Scaffold1778	1085246	1094509	eukaryotic translation initiation factor 2 (eIF-2) family protein
CSS001315	0	0	0	0	0	0	0	0	0	0.184971	0	0	protein_coding	Scaffold1778	1137478	1138167	Vacuolar iron transporter (VIT) family protein
CSS001317	0	0	0	0	0	0	0	0	0	0	0	0	protein_coding	Scaffold26785	2760	3336	-
CSS001318	0	0	0	0	0	0	0	0	0	0	0	0	protein_coding	Scaffold26785	3349	3939	-
CSS001319	0	0	0	0.015162	0	0	0.038251	0	0	0	0	0	protein_coding	Scaffold8839	35305	40615	hydrolases;protein serine/threonine phosphatases
CSS001320	0	0	0	0	0	0	0	0	0	0	0	0	protein_coding	Scaffold8839	166858	167240	multidrug resistance-associated protein 14
CSS001321	0	0	0	0	0	0	0	0	0	0	0	0	protein_coding	Scaffold8839	161209	164081	-
CSS001324	0	0	0	0	0	0	0	0	0	0	0	0	protein_coding	Scaffold17609	4130	5337	-
CSS001325	0	0	0	0	0	0	0	0	0	0	0	0	protein_coding	Scaffold433	13473	17632	-
CSS001327	0.124657	0.022303	0.016862	0.05528	0.057443	0.047357	0.132245	0.054221	0.080156	0	0.023737	0.006616	protein_coding	Scaffold433	208789	214472	mitochondrial acyl carrier protein 1
CSS001328	0	0	0	0	0	0	0	0	0	0	0	0	protein_coding	Scaffold433	249401	254315	-
CSS001333	0	0	0	0	0	0	0	0	0	0	0	0	protein_coding	Scaffold433	555410	556975	RNA-directed DNA polymerase (reverse transcriptase)-related family protein
CSS001334	0	0	0	0	0	0	0	0	0	0.269809	0.404824	0.160907	protein_coding	Scaffold433	579356	580104	unknown protein; FUNCTIONS IN: molecular_function unknown; INVOLVED IN: biological_process unknown; LOCATED IN: cellular_component unknown; EXPRESSED IN: embryo, flower, seed; EXPRESSED DURING: petal differentiation and expansion stage, E expanded cotyledon stage, D bilateral stage.
CSS001338	0	0	0	0.029041	0	0	0.024695	0.075582	0	0	0.102296	0.073765	protein_coding	Scaffold433	720860	723003	Aminotransferase-like, plant mobile domain family protein
CSS001339	0	0.031946	0.021134	0.031892	0.004429	0.009382	0	0	0.023139	0.069704	0	0.062836	protein_coding	Scaffold433	723328	726067	FAR1-related sequence 5
CSS001340	0	0	0	0	0	0	0	0	0	0	0	0	protein_coding	Scaffold433	680165	683890	MuDR family transposase
CSS001342	0	0	0	0	0	0	0	0	0	0	0	0	protein_coding	Scaffold433	869176	869466	-
CSS001345	0	0	0	0	0	0	0	0	0	0	0	0	protein_coding	Scaffold433	870390	870858	NB-ARC domain-containing disease resistance protein
CSS001346	0	0	0	0	0	0	0	0	0	0	0	0	protein_coding	Scaffold433	1247383	1247679	-
CSS001348	0	0	0	0	0	0	0	0	0	0	0	0	protein_coding	Scaffold433	1300465	1301447	-
CSS001349	0.180019	0.427485	0.88306	0.497977	0.526217	0.949857	0.20953	0.181029	0.279999	0.074179	0.080804	0	protein_coding	Scaffold433	1416292	1419284	PLATZ transcription factor family protein
CSS001354	0	0	0	0	0	0	0	0	0	0	0	0	protein_coding	Scaffold433	1735651	1736891	DNA glycosylase superfamily protein
CSS001355	0	0	0	0	0	0	0	0	0	0	0	0	protein_coding	Scaffold433	1852297	1854577	-
CSS001356	0	0	0	0	0	0	0	0	0	0	0	0	protein_coding	Scaffold433	1844778	1845414	-
CSS001357	0	0	0	0	0	0	0	0	0	0	0	0	protein_coding	Scaffold433	1910105	1910305	-
CSS001358	0.117767	0.136577	0.082753	0.037139	0	0	0.021918	0.038267	0	0	0.164405	0.081145	protein_coding	Scaffold433	2058774	2061221	Thiolase family protein
CSS001359	0	0	0	0	0	0	0	0	0	0	0	0	protein_coding	Scaffold433	2070297	2072108	-
CSS001360	0	0	0	0	0	0	0	0	0	0	0	0	protein_coding	Scaffold433	2037669	2038196	-
CSS001361	0	0	0	0	0	0	0	0	0	0	0	0	protein_coding	Scaffold433	2019848	2021532	-
CSS001362	0	0	0	0	0	0	0	0	0	0	0	0	protein_coding	Scaffold433	2107352	2107924	Polynucleotidyl transferase, ribonuclease H-like superfamily protein
CSS001363	0.434936	0.49998	0.402029	0.190811	0.175901	0.511487	0.436934	0.370486	0.605771	0.033237	0.048705	0.07795	protein_coding	Scaffold433	2223180	2226795	RNA-binding (RRM/RBD/RNP motifs) family protein
CSS001364	0	0	0	0	0	0	0	0	0	0	0	0	protein_coding	Scaffold433	2344797	2349239	-
CSS001370	0	0	0	0	0	0	0	0	0.038877	0	0.050772	0	protein_coding	Scaffold433	2577321	2578843	-
CSS001371	0.307037	0.439349	0.622593	0.071543	0.174503	0.339355	0.106839	0.362404	0.090419	0.102486	0.311633	0.065258	protein_coding	Scaffold433	2513666	2518819	DNA replication protein-related
CSS001372	0	0	0	0	0	0	0	0	0	0	0	0	protein_coding	Scaffold433	2568222	2570230	-
CSS001373	0	0	0	0	0	0.085478	0	0	0	0	0	0	protein_coding	Scaffold433	2667655	2670558	-
CSS001375	0	0	0	0	0	0	0	0.152936	0	0	0	0	protein_coding	Scaffold433	2689738	2690922	-
CSS001376	0	0	0	0	0	0	0	0	0	0	0	0.043616	protein_coding	Scaffold433	2758908	2760759	Aminotransferase-like, plant mobile domain family protein
CSS001382	0	0	0	0	0	0	0	0	0	0	0	0	protein_coding	Scaffold433	2901851	2904267	DNAse I-like superfamily protein
CSS001383	0	0	0	0	0	0	0	0	0	0	0	0	protein_coding	Scaffold433	2979632	2979928	Arabidopsis NAC domain containing protein 26
CSS001384	0	0	0	0	0	0	0	0	0	0	0	0	protein_coding	Scaffold433	3058155	3059217	-
CSS001385	0	0	0	0	0	0	0	0	0	0	0	0	protein_coding	Scaffold433	2989676	2991682	-
CSS001386	0	0	0	0	0	0	0	0	0	0	0	0	protein_coding	Scaffold433	3176057	3176772	-
CSS001388	0	0	0	0	0	0	0	0	0	0	0	0	protein_coding	Scaffold433	3136871	3137464	C-repeat-binding factor 4
CSS001389	0	0	0	0	0	0	0	0	0	0	0	0	protein_coding	Scaffold433	3242899	3243728	DNAse I-like superfamily protein
CSS001391	0	0	0	0	0	0	0	0	0	0	0	0	protein_coding	Scaffold433	3720834	3725614	-
CSS001393	0	0	0	0	0	0	0	0	0	0	0	0	protein_coding	Scaffold433	3884025	3885238	Aminotransferase-like, plant mobile domain family protein
CSS001394	0	0	0	0	0	0	0	0	0	0	0	0	protein_coding	Scaffold433	3870160	3870528	-
CSS001395	0	0	0	0	0	0	0	0	0	0	0	0	protein_coding	Scaffold433	3872873	3873253	-
CSS001398	0	0	0	0	0	0	0	0	0	0	0	0	protein_coding	Scaffold433	3958412	3958636	-
CSS001399	0	0	0	0	0	0	0	0	0	0	0	0	protein_coding	Scaffold433	4210236	4218213	-
CSS001401	0	0	0	0	0.0074	0	0	0	0	0	0	0	protein_coding	Scaffold1304	240449	243127	DNAse I-like superfamily protein
CSS001402	0	0	0	0	0	0	0	0	0	0	0	0	protein_coding	Scaffold2067	33452	33892	-
CSS001403	0	0	0	0	0	0	0	0	0	0	0	0	protein_coding	Scaffold2067	111248	114144	-
CSS001404	0	0	0	0	0	0	0	0.03768	0	0.137236	0	0.040232	protein_coding	Scaffold2067	130579	131043	MuDR family transposase
CSS001408	0.490016	0.641728	0.834234	0.222227	0.151308	0.081059	0.338186	0.2377	0.094446	0.176363	0.206006	0.226066	protein_coding	Scaffold2067	348689	349513	dehydratase family
CSS001412	0	0	0	0.029698	0.022302	0.036149	0	0	0	0	0.14489	0	protein_coding	Scaffold2067	668259	669481	Aminotransferase-like, plant mobile domain family protein
CSS001418	0.860123	0.741453	0.600635	0.64376	0.522478	0.583126	0.601005	0.584575	0.399537	0.266719	0.487084	0.416835	protein_coding	Scaffold2067	882228	884525	hAT dimerisation domain-containing protein
CSS001419	0	0	0	0	0	0	0	0	0	0	0	0	protein_coding	Scaffold2067	861545	862249	Protein of unknown function (DUF3049)
CSS001428	0	0	0	0	0	0	0	0	0.032065	0.015044	0.09728	0.017229	protein_coding	Scaffold2067	965920	968466	FAR1-related sequence 5
CSS001429	0	0	0	0	0	0	0	0	0	0	0	0	protein_coding	Scaffold2067	938040	939364	-
CSS001436	0.698273	0.653085	0.458305	0.368219	0.292735	0.340491	0.084383	0.038172	0.095355	0.112693	0.064742	0.190023	protein_coding	Scaffold2067	1050836	1053099	GDSL-like Lipase/Acylhydrolase superfamily protein
CSS001443	0	0	0	0	0	0	0	0	0	0	0	0	protein_coding	Scaffold2067	1115845	1117253	-
CSS001454	0	0	0	0	0	0	0	0	0	0	0	0	protein_coding	Scaffold2697	539577	540208	Terpenoid cyclases/Protein prenyltransferases superfamily protein
CSS001458	0	0	0	0	0	0	0	0	0	0	0	0	protein_coding	Scaffold4050	280621	281112	-
CSS001460	0	0	0	0	0	0	0	0	0	0	0	0	protein_coding	Scaffold4050	347100	350399	-
CSS001461	0	0	0	0	0	0	0	0	0	0	0	0	protein_coding	Scaffold4050	592490	594696	Polynucleotidyl transferase, ribonuclease H-like superfamily protein
CSS001462	0.80854	0.720933	0.685998	0.91305	0.957071	0.758788	0.513709	0.347524	0.493114	0.031891	0.041758	0.024887	protein_coding	Scaffold4050	616318	622303	Haloacid dehalogenase-like hydrolase (HAD) superfamily protein
CSS001464	0	0	0	0	0	0	0	0	0	0	0.119431	0	protein_coding	Scaffold4050	693366	694148	hydroxyproline-rich glycoprotein family protein
CSS001468	0	0	0	0	0	0	0	0	0.089104	0	0	0	protein_coding	Scaffold4050	979040	982576	-
CSS001478	0	0	0	0	0	0	0	0	0	0	0	0	protein_coding	Scaffold4808	30490	33044	zinc knuckle (CCHC-type) family protein
CSS001479	0	0	0	0	0	0	0	0	0	0	0	0	protein_coding	Scaffold4808	16360	19210	zinc knuckle (CCHC-type) family protein
CSS001480	0	0	0.090848	0	0	0.071142	0	0.112136	0	0	0	0	protein_coding	Scaffold1224	138326	148837	senescence-associated gene 12
CSS001481	0	0	0	0	0	0	0	0	0	0	0	0	protein_coding	Scaffold1224	252361	252954	-
CSS001483	0	0	0	0	0	0	0	0	0	0	0	0	protein_coding	Scaffold1224	424243	424548	topoisomerase 3alpha
CSS001486	0	0	0	0	0	0	0	0	0	0	0	0	protein_coding	Scaffold1224	843334	845646	FAR1-related sequence 5
CSS001487	0.830431	0.868025	0.984107	0.405561	0.412761	0.399059	0.13145	0.118305	0.108518	0	0.188771	0.08347	protein_coding	Scaffold1224	806818	811313	Plant regulator RWP-RK family protein
CSS001492	0	0	0	0	0	0	0	0	0	0	0	0	protein_coding	Scaffold1224	1019759	1021588	-
CSS001493	0.08892	0.285345	0.311093	0.098803	0.060507	0.178677	0	0.081584	0.093109	0	0.174713	0.081767	protein_coding	Scaffold1224	1126079	1126841	unknown protein; BEST Arabidopsis thaliana protein match is: unknown protein (TAIR:AT1G24380.1); Has 216 Blast hits to 216 proteins in 30 species: Archae - 0; Bacteria - 8; Metazoa - 10; Fungi - 4; Plants - 160; Viruses - 0; Other Eukaryotes - 34 (source: NCBI BLink).
CSS001497	0	0	0	0	0	0.023464	0	0.022285	0	0.037177	0	0.065466	protein_coding	Scaffold1224	1274851	1284701	serine carboxypeptidase-like 34
CSS001498	0	0	0	0	0	0	0	0	0	0	0	0	protein_coding	Scaffold1224	1233251	1235775	Aminotransferase-like, plant mobile domain family protein
CSS001500	0.172496	0.116927	0.120528	0.086463	0.072752	0.009635	0.014145	0	0	0	0	0.02074	protein_coding	Scaffold2059	8418	10572	Aminotransferase-like, plant mobile domain family protein
CSS001502	0	0	0	0	0	0	0	0	0	0	0	0	protein_coding	Scaffold2059	307272	308411	Ribonuclease H-like superfamily protein
CSS001503	0	0	0	0	0	0	0	0	0	0	0	0	protein_coding	Scaffold2059	308426	308924	-
CSS001504	0	0	0	0	0	0	0	0	0	0	0	0	protein_coding	Scaffold33	52136	54919	-
CSS001507	0	0	0	0	0	0	0	0	0	0	0	0	protein_coding	Scaffold33	366160	367340	-
CSS001508	0	0	0	0	0	0	0	0	0	0	0	0	protein_coding	Scaffold33	286430	288293	zinc knuckle (CCHC-type) family protein
CSS001509	0	0	0	0	0	0	0	0	0	0	0	0	protein_coding	Scaffold33	276680	280775	-
CSS001513	0	0	0	0	0	0	0	0	0	0	0	0	protein_coding	Scaffold33	480948	481350	-
CSS001514	0	0	0	0	0	0	0	0	0	0	0	0	protein_coding	Scaffold33	763463	777550	delta tonoplast integral protein
CSS001515	0	0	0	0	0	0	0	0	0	0	0	0	protein_coding	Scaffold33	666654	667022	-
CSS001516	0	0	0	0	0	0	0	0	0	0	0	0	protein_coding	Scaffold33	590598	592118	-
CSS001517	0	0	0	0	0	0	0	0	0	0	0	0	protein_coding	Scaffold4571	120751	135879	Polynucleotidyl transferase, ribonuclease H-like superfamily protein
CSS001518	0	0	0	0	0	0	0	0	0	0	0	0	protein_coding	Scaffold4571	146482	147086	-
CSS001519	0	0	0	0	0	0	0	0	0	0	0	0	protein_coding	Scaffold4571	190274	191384	Aminotransferase-like, plant mobile domain family protein
CSS001522	0.019857	0	0	0	0	0	0	0	0	0	0.025889	0	protein_coding	Scaffold4571	432466	434532	-
CSS001525	0	0	0	0	0	0	0	0	0	0	0	0	protein_coding	Scaffold4571	532895	533596	-
CSS001529	0	0	0	0	0	0.015244	0	0	0	0	0	0.021882	protein_coding	Scaffold4571	634602	642443	General transcription factor 2-related zinc finger protein
CSS001531	0	0	0	0	0	0	0	0	0	0	0	0	protein_coding	Scaffold4571	742780	743988	Ribonuclease H-like superfamily protein
CSS001534	0	0	0	0	0	0	0	0	0	0	0	0	protein_coding	Scaffold4571	865903	866889	-
CSS001535	0	0	0	0	0	0	0	0	0	0	0	0	protein_coding	Scaffold4571	860350	864200	-
CSS001536	0	0	0	0	0	0	0	0	0	0	0	0	protein_coding	Scaffold4571	901831	903057	CONTAINS InterPro DOMAIN/s: Retrotransposon gag protein (InterPro:IPR005162); Has 707 Blast hits to 705 proteins in 25 species: Archae - 0; Bacteria - 0; Metazoa - 4; Fungi - 0; Plants - 703; Viruses - 0; Other Eukaryotes - 0 (source: NCBI BLink).
CSS001542	0	0	0	0	0	0	0	0	0	0	0	0	protein_coding	Scaffold4571	1041185	1043960	-
CSS001543	0	0	0	0	0	0	0	0	0	0	0	0	protein_coding	Scaffold90	80539	82140	-
CSS001544	0	0	0	0	0	0	0	0	0	0	0	0	protein_coding	Scaffold90	118634	119017	CONTAINS InterPro DOMAIN/s: Retrotransposon gag protein (InterPro:IPR005162); BEST Arabidopsis thaliana protein match is: unknown protein (TAIR:AT1G34070.1); Has 1807 Blast hits to 1807 proteins in 277 species: Archae - 0; Bacteria - 0; Metazoa - 736; Fungi - 347; Plants - 385; Viruses - 0; Other Eukaryotes - 339 (source: NCBI BLink).
CSS001545	0	0	0	0	0	0	0	0	0	0	0	0	protein_coding	Scaffold90	115290	116654	MLP-like protein 31
CSS001546	0	0	0	0	0	0	0	0	0	0	0.026239	0	protein_coding	Scaffold90	225968	227124	DNAse I-like superfamily protein
CSS001548	0	0	0	0	0.104116	0.195802	0	0	0.318457	0.141811	0.182364	0.080601	protein_coding	Scaffold90	230485	230778	unknown protein; FUNCTIONS IN: molecular_function unknown; INVOLVED IN: biological_process unknown; LOCATED IN: plasma membrane; EXPRESSED IN: 21 plant structures; EXPRESSED DURING: 10 growth stages; BEST Arabidopsis thaliana protein match is: unknown protein (TAIR:AT1G15400.3); Has 30201 Blast hits to 17322 proteins in 780 species: Archae - 12; Bacteria - 1396; Metazoa - 17338; Fungi - 3422; Pla…
CSS001552	0.028923	0.037607	0.010209	0.033238	0.051868	0.027199	0.00995	0.026561	0	0	0	0.014071	protein_coding	Scaffold90	515712	534122	Transducin/WD40 repeat-like superfamily protein
CSS001558	0	0	0	0	0	0	0	0	0	0	0	0	protein_coding	Scaffold90	803704	804221	thioredoxin H-type 9
CSS001561	0	0	0	0	0	0	0	0	0	0	0	0	protein_coding	Scaffold35902	69085	71655	-
CSS001562	0	0	0	0	0	0	0	0	0	0	0	0	protein_coding	Scaffold35902	27924	28469	-
CSS001572	0	0	0	0	0	0	0	0	0	0	0	0	protein_coding	Scaffold2863	189277	192663	-
CSS001579	0	0	0	0	0	0	0	0	0	0	0	0	protein_coding	Scaffold2863	579722	583402	F-box/RNI-like superfamily protein
CSS001589	0.164615	0.278019	0.251373	0.108142	0	0.067202	0.056436	0	0.179287	0	0	0	protein_coding	Scaffold3377	119902	122424	unknown protein; Has 16 Blast hits to 16 proteins in 7 species: Archae - 0; Bacteria - 0; Metazoa - 0; Fungi - 1; Plants - 15; Viruses - 0; Other Eukaryotes - 0 (source: NCBI BLink).
CSS001590	0	0	0	0	0	0	0	0	0	0	0	0	protein_coding	Scaffold3377	203552	204731	-
CSS001594	0	0	0	0	0	0	0	0	0	0	0	0	protein_coding	Scaffold3377	540807	543089	Leucine-rich repeat protein kinase family protein
CSS001595	0	0	0	0	0	0	0	0	0	0	0	0	protein_coding	Scaffold3377	544327	544952	unknown protein; Has 90 Blast hits to 90 proteins in 7 species: Archae - 0; Bacteria - 0; Metazoa - 0; Fungi - 0; Plants - 90; Viruses - 0; Other Eukaryotes - 0 (source: NCBI BLink).
CSS001597	0	0.038118	0	0.033775	0	0.035864	0.066653	0.211948	0.091065	0.066152	0.244646	0.2068	protein_coding	Scaffold858	74298	76913	VIRB2-interacting protein 2
CSS001598	0.45942	0.415047	0.28115	0.463003	0.45387	0.574443	0.333672	0.22383	0.149954	0.085496	0.10107	0.141609	protein_coding	Scaffold858	128350	152811	DNA helicase (RECQl4A)
CSS001600	0	0	0	0	0	0	0	0	0	0	0	0	protein_coding	Scaffold858	241516	247108	-
CSS001608	0	0	0	0	0	0	0	0	0	0	0	0	protein_coding	Scaffold858	429226	431083	-
CSS001612	0	0	0	0	0	0	0	0	0	0	0	0	protein_coding	Scaffold1332	79819	80065	UDP-glucosyl transferase 73B1
CSS001613	0	0	0	0	0	0	0	0	0	0	0	0	protein_coding	Scaffold1332	161311	163465	Aminotransferase-like, plant mobile domain family protein
CSS001619	0	0	0	0	0	0	0	0	0	0	0	0	protein_coding	Scaffold1332	781307	781543	-
CSS001621	0	0	0	0	0	0	0	0	0	0	0.072929	0.025983	protein_coding	Scaffold1332	767910	769145	Aminotransferase-like, plant mobile domain family protein
CSS001622	0	0	0	0	0	0	0	0	0	0	0	0	protein_coding	Scaffold1332	785618	786253	-
CSS001625	0	0	0	0	0	0	0	0	0	0	0	0	protein_coding	Scaffold1332	694227	694592	-
CSS001626	0	0	0	0	0	0	0	0	0	0	0	0	protein_coding	Scaffold1332	701978	703535	unknown protein; FUNCTIONS IN: molecular_function unknown; INVOLVED IN: biological_process unknown; LOCATED IN: endomembrane system; EXPRESSED IN: sperm cell; Has 1807 Blast hits to 1807 proteins in 277 species: Archae - 0; Bacteria - 0; Metazoa - 736; Fungi - 347; Plants - 385; Viruses - 0; Other Eukaryotes - 339 (source: NCBI BLink).
CSS001630	0	0	0	0	0	0	0	0	0	0	0	0	protein_coding	Scaffold1332	1134531	1134749	-
CSS001631	0	0	0	0	0	0	0	0	0	0	0	0	protein_coding	Scaffold1332	1243439	1244074	-
CSS001637	0	0	0	0	0	0	0	0	0	0	0	0	protein_coding	Scaffold2413	437411	438417	Polynucleotidyl transferase, ribonuclease H-like superfamily protein
CSS001642	0	0	0	0	0	0	0	0	0	0	0	0	protein_coding	Scaffold2413	393803	394723	-
CSS001643	0	0	0	0	0	0	0	0	0	0	0	0	protein_coding	Scaffold973	84894	85394	unknown protein; Has 286 Blast hits to 266 proteins in 81 species: Archae - 2; Bacteria - 25; Metazoa - 90; Fungi - 19; Plants - 78; Viruses - 4; Other Eukaryotes - 68 (source: NCBI BLink).
CSS001644	0	0	0	0	0	0	0	0	0	0	0	0	protein_coding	Scaffold973	3757	5838	Aminotransferase-like, plant mobile domain family protein
CSS001648	0	0	0	0	0	0	0	0	0	0	0	0	protein_coding	Scaffold973	427140	427618	-
CSS001649	0	0	0	0	0	0	0	0	0	0	0	0	protein_coding	Scaffold973	451264	452537	DNAse I-like superfamily protein
CSS001650	0	0	0	0	0	0	0	0	0	0	0	0	protein_coding	Scaffold973	552756	553681	BRI1 kinase inhibitor 1
CSS001653	0	0	0	0	0	0	0	0	0	0	0	0	protein_coding	Scaffold973	644772	646873	-
CSS001655	0.066739	0.024283	0.146162	0.049841	0.067139	0.040118	0.045878	0.077735	0.031882	0.009944	0.060034	0.05966	protein_coding	Scaffold973	774380	785661	disease resistance protein (TIR-NBS-LRR class), putative
CSS001656	0	0	0	0	0	0	0	0	0	0	0	0	protein_coding	Scaffold973	976422	977266	F-box family protein
CSS001662	0	0	0	0	0	0	0	0	0	0	0	0	protein_coding	Scaffold973	1231053	1235875	-
CSS001664	0.368166	0.274572	0.628638	0.858701	0.562027	1.08251	0.45055	0.745602	0.60908	0	0	0	protein_coding	Scaffold2136	173848	178241	zinc transporter 1 precursor
CSS001674	0	0	0	0	0	0	0	0	0	0	0.013673	0	protein_coding	Scaffold5316	112300	114281	BAK1-interacting receptor-like kinase 1
CSS001678	0	0	0	0	0	0	0	0	0	0	0	0	protein_coding	Scaffold5316	103036	103427	-
CSS001679	0	0	0	0	0	0	0	0	0	0	0	0	protein_coding	Scaffold2750	22	3081	-
CSS001681	0.107751	0	0	0.028709	0.091031	0.0259	0.189943	0.14556	0.099662	0	0	0	protein_coding	Scaffold2750	159718	161614	-
CSS001683	0	0	0	0.010033	0	0.027586	0	0	0	0.023755	0	0.014045	protein_coding	Scaffold2750	279056	279721	unknown protein; BEST Arabidopsis thaliana protein match is: unknown protein (TAIR:AT3G16330.1); Has 114 Blast hits to 114 proteins in 15 species: Archae - 0; Bacteria - 0; Metazoa - 0; Fungi - 0; Plants - 114; Viruses - 0; Other Eukaryotes - 0 (source: NCBI BLink).
CSS001684	0	0	0	0	0	0	0	0	0	0	0	0	protein_coding	Scaffold2750	259999	260551	-
CSS001685	0	0.025941	0	0	0	0	0	0.019413	0	0	0	0	protein_coding	Scaffold2750	270298	273259	alpha/beta-Hydrolases superfamily protein
CSS001688	0	0	0	0	0	0	0	0	0	0	0	0	protein_coding	Scaffold2750	754760	756187	Aminotransferase-like, plant mobile domain family protein
CSS001689	0	0	0	0	0	0	0.023942	0	0	0	0	0	protein_coding	Scaffold2750	843908	845088	-
CSS001691	0	0	0	0	0	0	0	0	0	0	0	0	protein_coding	Scaffold2750	999128	1000513	-
CSS001692	0	0	0	0	0	0	0	0	0	0	0	0	protein_coding	Scaffold9366	113241	114188	-
CSS001694	0	0	0	0	0	0	0	0	0	0	0	0	protein_coding	Scaffold540	153066	155623	DREB2A-interacting protein 2
CSS001695	0	0	0	0	0	0	0	0	0	0	0	0	protein_coding	Scaffold540	151672	153050	DREB2A-interacting protein 2
CSS001698	0.271679	0.336717	0.617525	0.263424	0.252122	0.108841	0.049719	0.202569	0.111161	0.092698	0.069424	0.081943	protein_coding	Scaffold540	390069	391415	F-box and associated interaction domains-containing protein
CSS001705	0	0	0	0	0	0	0	0	0	0	0	0	protein_coding	Scaffold540	741699	746898	Aminotransferase-like, plant mobile domain family protein
CSS001706	0.086945	0.064512	0.102406	0	0.036404	0.045382	0.144295	0.057388	0.065478	0.170098	0.090613	0.246917	protein_coding	Scaffold540	782994	786010	CHY-type/CTCHY-type/RING-type Zinc finger protein
CSS001708	0	0.084279	0.068287	0	0	0.211652	0	0	0	0	0.109361	0	protein_coding	Scaffold540	868713	869966	Calcineurin-like metallo-phosphoesterase superfamily protein
CSS001712	0	0	0	0	0	0	0	0	0	0	0	0	protein_coding	Scaffold540	1012593	1013179	-
CSS001715	0	0	0	0	0	0	0	0	0	0	0	0	protein_coding	Scaffold540	1196121	1199480	-
CSS001716	0	0	0	0	0	0	0	0	0	0	0	0	protein_coding	Scaffold540	1356417	1357943	-
CSS001719	0	0	0	0	0	0	0	0	0	0	0	0	protein_coding	Scaffold432	174765	178284	Leucine-rich repeat protein kinase family protein
CSS001720	0	0	0	0	0	0	0	0	0	0	0	0	protein_coding	Scaffold432	217918	220190	Leucine-rich repeat protein kinase family protein
CSS001721	0	0	0	0	0	0	0	0	0	0	0.025012	0.030514	protein_coding	Scaffold432	229556	232902	Leucine-rich repeat protein kinase family protein
CSS001725	0	0	0	0	0	0	0.018419	0	0	0	0	0	protein_coding	Scaffold432	699166	700074	F-box family protein
CSS001726	0.147653	0.253026	0.022256	0.043405	0.204107	0.023312	0.076669	0.082479	0.033535	0.215706	0.075008	0.01845	protein_coding	Scaffold432	711422	711928	-
CSS001727	0	0	0	0	0	0	0	0	0	0	0	0	protein_coding	Scaffold432	828415	833228	-
CSS001728	0	0	0	0.013026	0	0	0	0	0	0.093297	0.050129	0.050326	protein_coding	Scaffold432	913217	913558	RNA-binding (RRM/RBD/RNP motifs) family protein
CSS001733	0	0	0	0	0	0	0	0	0	0	0	0	protein_coding	Scaffold432	1265906	1269104	-
CSS001735	0	0	0	0	0	0	0	0	0	0	0	0	protein_coding	Scaffold432	1264714	1265850	MuDR family transposase
CSS001736	0	0	0	0	0	0	0	0	0	0	0	0.174028	protein_coding	Scaffold432	1315911	1317709	RmlC-like cupins superfamily protein
CSS001738	0	0.034352	0.017044	0.022295	0	0.078813	0.015535	0.094314	0.199316	0.273196	0.496617	0.494124	protein_coding	Scaffold432	1301611	1305793	calcium-dependent protein kinase 17
CSS001741	0	0	0	0	0	0	0	0	0	0	0	0	protein_coding	Scaffold432	1476210	1481754	-
CSS001744	0	0	0	0	0	0	0	0	0	0	0	0	protein_coding	Scaffold432	1420457	1421230	unknown protein; Has 90 Blast hits to 90 proteins in 7 species: Archae - 0; Bacteria - 0; Metazoa - 0; Fungi - 0; Plants - 90; Viruses - 0; Other Eukaryotes - 0 (source: NCBI BLink).
CSS001749	0	0	0	0	0	0	0	0	0.034443	0.052242	0	0.076049	protein_coding	Scaffold432	1653152	1654317	unknown protein; BEST Arabidopsis thaliana protein match is: unknown protein (TAIR:AT3G11290.1); Has 1807 Blast hits to 1807 proteins in 277 species: Archae - 0; Bacteria - 0; Metazoa - 736; Fungi - 347; Plants - 385; Viruses - 0; Other Eukaryotes - 339 (source: NCBI BLink).
CSS001753	0	0	0	0	0	0	0	0	0	0	0.027832	0.046028	protein_coding	Scaffold432	1757583	1758422	C2H2-type zinc finger family protein
CSS001755	0.190932	0.23269	0.151685	0.155115	0.269767	0.37743	0.100973	0.075513	0.20958	0.01099	0.087699	0.074445	protein_coding	Scaffold432	1833190	1836382	Cyclin B2;3
CSS001759	0	0	0	0	0	0	0	0	0	0	0	0	protein_coding	Scaffold432	1890910	1894930	-
CSS001766	0	0	0	0	0	0	0	0	0	0	0	0	protein_coding	Scaffold432	2174193	2175810	-
CSS001768	0.64002	0.541588	0.638829	0.22218	0.243488	0.123125	0.167098	0.103598	0.044714	0.10468	0.149607	0.0246	protein_coding	Scaffold432	2260301	2261821	P-loop containing nucleoside triphosphate hydrolases superfamily protein
CSS001770	0	0	0	0	0	0	0	0	0	0	0	0	protein_coding	Scaffold432	2238180	2238677	-
CSS001771	0	0	0	0	0	0	0	0	0	0	0	0	protein_coding	Scaffold432	2291529	2292794	-
CSS001772	0	0	0	0	0	0	0	0	0	0	0	0	protein_coding	Scaffold432	2305992	2306707	-
CSS001773	0	0	0	0	0	0	0	0	0	0	0	0	protein_coding	Scaffold1624	71836	72392	-
CSS001774	0	0	0	0	0	0	0	0	0	0	0	0	protein_coding	Scaffold113	8336	9325	-
CSS001775	0	0	0	0	0	0	0	0	0.038928	0.295976	0.236147	0	protein_coding	Scaffold113	114342	114737	Protein of unknown function (DUF1278)
CSS001781	0	0	0	0	0	0	0	0	0	0	0	0	protein_coding	Scaffold113	254425	255225	-
CSS001782	0	0	0	0	0	0	0	0	0	0	0	0	protein_coding	Scaffold113	264436	267112	-
CSS001783	0	0	0	0	0	0	0	0	0	0	0	0	protein_coding	Scaffold113	446456	447199	Cysteine/Histidine-rich C1 domain family protein
CSS001784	0.402909	0.361334	0.329749	0.31958	0.203989	0.254645	0.119958	0.289976	0.124941	0	0.232388	0.036361	protein_coding	Scaffold113	421955	427769	Cysteine/Histidine-rich C1 domain family protein
CSS001785	0	0	0	0	0	0	0	0	0	0	0	0	protein_coding	Scaffold113	510458	513514	Cysteine/Histidine-rich C1 domain family protein
CSS001786	0	0	0.030883	0	0	0	0	0	0	0	0	0.00879	protein_coding	Scaffold113	630348	631757	Concanavalin A-like lectin protein kinase family protein
CSS001787	0	0	0	0	0	0	0	0	0	0	0	0	protein_coding	Scaffold113	658004	663571	adenine nucleotide transporter 1
CSS001788	0	0	0	0	0	0	0	0	0	0	0	0	protein_coding	Scaffold113	572866	574366	Cysteine/Histidine-rich C1 domain family protein
CSS001789	0	0	0	0	0	0	0	0	0	0	0	0	protein_coding	Scaffold113	531697	532137	-
CSS001790	0	0	0	0	0	0	0	0	0	0	0	0	protein_coding	Scaffold113	544359	546072	Cysteine/Histidine-rich C1 domain family protein
CSS001791	0	0	0	0	0.021496	0	0	0.039866	0	0	0	0	protein_coding	Scaffold2990	75995	76873	-
CSS001798	0	0	0	0	0	0	0	0	0	0	0	0	protein_coding	Scaffold2990	259262	259842	-
CSS001799	0	0	0	0	0	0	0	0	0	0	0	0	protein_coding	Scaffold2990	272847	273334	-
CSS001800	0	0	0	0	0	0	0	0	0	0	0	0	protein_coding	Scaffold2990	290776	296687	unknown protein; Has 30201 Blast hits to 17322 proteins in 780 species: Archae - 12; Bacteria - 1396; Metazoa - 17338; Fungi - 3422; Plants - 5037; Viruses - 0; Other Eukaryotes - 2996 (source: NCBI BLink).
CSS001801	0	0	0	0	0	0	0	0	0	0	0	0	protein_coding	Scaffold2990	295463	296951	TRAF-like family protein
CSS001803	0	0	0	0	0	0	0	0	0	0	0	0	protein_coding	Scaffold2990	523433	524184	serine carboxypeptidase-like 3
CSS001804	0.549709	0.450067	0.830355	0.336325	0.362972	0.493383	0.159757	0.144688	0.087129	0.529529	0.993699	1.07523	protein_coding	Scaffold2990	475114	479376	serine carboxypeptidase-like 18
CSS001807	0.626221	0.281657	0.408565	0.044509	0.063972	0.193954	0	0.141786	0.024534	0	0	0	protein_coding	Scaffold2990	922915	933719	serine carboxypeptidase-like 18
CSS001810	0	0	0	0	0	0	0	0	0	0	0.082567	0	protein_coding	Scaffold2990	1114567	1115070	pectin methylesterase inhibitor 2
CSS001812	0.055228	0.122676	0.059829	0.351897	0.334128	0.327461	0.512896	0.175827	0.172939	0.272016	0.168746	0	protein_coding	Scaffold2990	1093814	1097958	tubby like protein 6
CSS001818	0	0	0	0	0	0	0	0	0	0	0	0	protein_coding	Scaffold2990	1410886	1416037	O-methyltransferase 1
CSS001819	0.023559	0.020154	0	0.034461	0.051948	0.02055	0.053747	0.089685	0.206791	0.101273	0.106715	0.14328	protein_coding	Scaffold2990	1613866	1619253	cation/hydrogen exchanger 28
CSS001820	0	0	0	0	0	0	0	0	0	0	0	0	protein_coding	Scaffold2990	1671274	1671788	LRR and NB-ARC domains-containing disease resistance protein
CSS001826	0	0	0	0	0	0	0	0	0	0.09786	0.040169	0	protein_coding	Scaffold886	294371	295534	with no lysine (K) kinase 6
CSS001827	0	0	0	0	0	0	0	0	0	0	0	0	protein_coding	Scaffold886	311742	313045	-
CSS001828	0	0	0	0	0	0	0	0	0	0	0	0	protein_coding	Scaffold886	363476	363718	-
CSS001829	0.064931	0.077188	0.0512	0.196215	0.105081	0.139527	0.043152	0.045157	0.014412	0.019097	0.099888	0.12772	protein_coding	Scaffold886	380947	382110	with no lysine (K) kinase 8
CSS001834	0	0	0	0	0	0	0	0	0	0	0	0	protein_coding	Scaffold886	873784	874770	unknown protein; Has 1807 Blast hits to 1807 proteins in 277 species: Archae - 0; Bacteria - 0; Metazoa - 736; Fungi - 347; Plants - 385; Viruses - 0; Other Eukaryotes - 339 (source: NCBI BLink).
CSS001837	0	0	0	0	0	0	0	0	0	0	0	0	protein_coding	Scaffold886	1154699	1155865	Aminotransferase-like, plant mobile domain family protein
CSS001838	0	0	0	0	0	0	0	0	0	0	0	0	protein_coding	Scaffold886	1155878	1156750	hydrolases;protein serine/threonine phosphatases
CSS001839	0	0	0	0	0	0	0	0	0	0	0	0.058554	protein_coding	Scaffold886	1130748	1131386	-
CSS001842	0	0.054253	0	0	0	0	0	0	0	0	0	0	protein_coding	Scaffold886	1246145	1246932	Ribosomal protein S12/S23 family protein
CSS001843	1.16947	1.3166	0.818576	0.53627	0.577083	0.603379	0.441622	0.642856	0.460751	0.090794	0.179252	0.167915	protein_coding	Scaffold886	1211889	1215121	arogenate dehydratase 1
CSS001844	0	0	0	0	0	0	0	0	0	0	0	0	protein_coding	Scaffold886	1309095	1311490	Pectate lyase family protein
CSS001845	0	0	0	0	0	0	0.025719	0	0	0.064697	0.050516	0.028737	protein_coding	Scaffold886	1350769	1351419	putative fasciclin-like arabinogalactan protein 20
CSS001846	0	0	0	0	0	0	0	0	0	0	0	0	protein_coding	Scaffold886	1380936	1382485	-
CSS001847	0	0	0	0	0	0	0	0	0	0	0	0	protein_coding	Scaffold886	1532440	1534884	NB-ARC domain-containing disease resistance protein
CSS001848	0	0	0	0	0	0	0	0	0	0	0	0	protein_coding	Scaffold886	1518258	1518758	-
CSS001849	0.152474	0.164158	0.161186	0.034929	0	0	0.112456	0	0.051422	0	0	0	protein_coding	Scaffold886	1644356	1646409	mitochondrial acyl carrier protein 2
CSS001850	0	0	0	0	0	0	0	0	0	0	0	0	protein_coding	Scaffold886	1669473	1670066	-
CSS001853	0	0	0	0	0	0	0	0	0	0	0	0	protein_coding	Scaffold339	341338	341966	Polynucleotidyl transferase, ribonuclease H-like superfamily protein
CSS001854	0	0	0	0	0	0	0	0	0	0	0	0	protein_coding	Scaffold339	317756	318025	Polynucleotidyl transferase, ribonuclease H-like superfamily protein
CSS001855	0.289907	0.407336	0.638322	0.267223	0.170733	0.254915	0.148062	0.143537	0.035129	0	0	0.020529	protein_coding	Scaffold339	442000	443451	Plant protein of unknown function (DUF247)
CSS001858	0	0	0	0	0	0	0	0	0	0	0	0	protein_coding	Scaffold339	615811	616017	-
CSS001862	0.368124	0	0.137477	0.061657	0.087175	0	0.038623	0.080835	0.038306	0.184011	0	0	protein_coding	Scaffold339	810117	810983	unknown protein; FUNCTIONS IN: molecular_function unknown; INVOLVED IN: N-terminal protein myristoylation; LOCATED IN: cellular_component unknown; EXPRESSED IN: cotyledon; Has 380 Blast hits to 286 proteins in 63 species: Archae - 0; Bacteria - 6; Metazoa - 254; Fungi - 44; Plants - 13; Viruses - 5; Other Eukaryotes - 58 (source: NCBI BLink).
CSS001863	0	0	0	0	0	0	0	0	0	0	0	0	protein_coding	Scaffold339	886399	887507	-
CSS001866	0.693635	0.942262	0.790297	0.332288	0.160714	0.240964	0.109104	0.267194	0.105158	0.568566	0.233758	0.465156	protein_coding	Scaffold339	1002549	1003835	phytochrome kinase substrate-related
CSS001870	0	0	0	0	0	0	0	0	0	0	0	0	protein_coding	Scaffold655	124640	125290	-
CSS001874	0.057891	0	0	0.105229	0.143747	0	0.134062	0.305937	0.312697	0.424866	0.299582	0.306504	protein_coding	Scaffold655	218082	222064	Uncharacterised protein family (UPF0497)
CSS001876	0.112084	0.146797	0	0.357082	0.067238	0.132155	0.439633	0.524898	0.303956	0.25531	0.287264	0.761487	protein_coding	Scaffold655	385620	389098	unknown protein; Has 35333 Blast hits to 34131 proteins in 2444 species: Archae - 798; Bacteria - 22429; Metazoa - 974; Fungi - 991; Plants - 531; Viruses - 0; Other Eukaryotes - 9610 (source: NCBI BLink).
CSS001877	0	0	0	0	0	0	0	0	0	0	0	0	protein_coding	Scaffold655	445873	446935	zinc knuckle (CCHC-type) family protein
CSS001879	0	0	0	0	0	0	0	0	0	0	0	0	protein_coding	Scaffold655	662061	664428	Aminotransferase-like, plant mobile domain family protein
CSS001880	0	0	0	0	0	0	0	0	0	0	0	0	protein_coding	Scaffold655	736370	738754	Aminotransferase-like, plant mobile domain family protein
CSS001882	0	0	0	0	0	0	0	0	0	0	0	0	protein_coding	Scaffold655	945411	946079	-
CSS001884	0.304311	0.294957	0.226055	1.09563	0.768837	1.13126	0.190041	0.256522	0.291468	0.29723	0.322396	0.37088	protein_coding	Scaffold655	1078528	1083129	Pectin lyase-like superfamily protein
CSS001893	0.01544	0	0.012437	0.024352	0.032805	0.011104	0.015273	0.183759	0	0	0.100383	0.081172	protein_coding	Scaffold655	1193337	1194058	Optic atrophy 3 protein (OPA3)
CSS001896	0	0	0	0	0	0	0	0	0	0	0	0	protein_coding	Scaffold1107	17891	18284	-
CSS001897	0	0	0	0	0	0	0	0	0	0	0	0	protein_coding	Scaffold1107	153845	156103	Pectin lyase-like superfamily protein
CSS001898	0	0	0	0	0	0	0	0	0	0	0	0	protein_coding	Scaffold1107	110908	112677	Pectin lyase-like superfamily protein
CSS001899	0	0	0	0	0	0	0	0	0	0	0	0	protein_coding	Scaffold1107	369614	370764	-
CSS001900	0	0	0	0	0	0	0	0	0	0	0	0	protein_coding	Scaffold1107	373528	374053	-
CSS001901	0	0	0	0	0	0	0	0	0	0	0	0	protein_coding	Scaffold1107	477905	478507	-
CSS001902	1.38279	1.19394	0.884041	1.00373	0.814929	1.09234	0.909378	0.811493	0.674345	0.391899	0.401307	0.490182	protein_coding	Scaffold1107	382464	400556	Regulator of chromosome condensation (RCC1) family protein
CSS001903	0	0	0	0	0	0	0	0	0	0	0	0	protein_coding	Scaffold1107	422345	426386	-
CSS001905	0	0	0	0	0	0	0	0	0	0	0	0.079976	protein_coding	Scaffold1107	566929	568439	tubby like protein 2
CSS001906	0	0	0	0	0	0	0	0	0	0	0	0	protein_coding	Scaffold1107	642190	645255	Leucine-rich repeat receptor-like protein kinase family protein
CSS001907	0	0	0	0	0	0	0	0	0	0	0	0	protein_coding	Scaffold1107	708906	711521	Aminotransferase-like, plant mobile domain family protein
CSS001908	0	0	0	0	0	0	0	0	0	0	0	0	protein_coding	Scaffold1107	796879	799952	-
CSS001914	0.265462	0.299895	0.21594	0.238406	0.220486	0.242835	0.130135	0.087902	0.153729	0.099082	0.066007	0.178008	protein_coding	Scaffold1107	1130931	1138798	ABC transporter family protein
CSS001917	0	0	0	0	0	0	0	0	0	0	0	0	protein_coding	Scaffold1107	1496564	1500660	-
CSS001918	0	0.02176	0	0.024864	0	0	0	0.088645	0.020055	0.035067	0.024094	0.050837	protein_coding	Scaffold1107	1653701	1658807	CBS domain-containing protein with a domain of unknown function (DUF21)
CSS001919	0	0	0	0	0	0	0	0	0	0.022984	0	0	protein_coding	Scaffold1107	1675412	1677892	CBS domain-containing protein with a domain of unknown function (DUF21)
CSS001920	0	0	0	0	0	0	0	0	0	0	0	0	protein_coding	Scaffold1107	1601857	1602986	-
CSS001922	0	0	0	0	0	0	0	0	0	0	0	0	protein_coding	Scaffold1107	1732496	1733579	-
CSS001923	0	0	0	0	0	0	0	0	0	0	0	0	protein_coding	Scaffold1107	1769278	1784629	RNA binding Plectin/S10 domain-containing protein
CSS001927	0	0	0	0	0	0	0	0	0	0	0.073827	0	protein_coding	Scaffold1107	2160252	2160878	-
CSS001933	0	0	0	0	0	0	0	0	0	0	0	0	protein_coding	Scaffold3940	211298	211576	-
CSS001934	0	0	0	0	0	0	0	0	0	0	0	0	protein_coding	Scaffold3940	270505	270801	-
CSS001935	0.321723	0.064753	0.320846	0.443792	0.067794	0.167929	0.090258	0.141155	0.118034	0.114672	0	0.049193	protein_coding	Scaffold3940	355853	356965	Haloacid dehalogenase-like hydrolase (HAD) superfamily protein
CSS001937	0	0	0	0	0	0	0	0	0	0	0	0	protein_coding	Scaffold3940	547235	550793	RNA helicase family protein
CSS001938	0	0	0	0	0	0	0	0	0	0	0	0	protein_coding	Scaffold3940	619348	619659	hAT transposon superfamily protein
CSS001939	0	0	0	0	0	0.065964	0	0	0	0	0	0	protein_coding	Scaffold3940	639017	639500	-
CSS001940	0.08759	0.017938	0.024702	0.030723	0	0.036976	0	0	0.040212	0	0	0	protein_coding	Scaffold3940	639546	641588	ortholog of human splicing factor SC35
CSS001945	0	0	0	0	0	0	0	0	0	0	0	0	protein_coding	Scaffold3940	1109272	1110208	-
CSS001946	0	0	0	0	0	0	0	0	0	0	0	0	protein_coding	Scaffold3940	1159133	1160488	-
CSS001947	0	0	0	0	0	0	0	0	0	0	0	0	protein_coding	Scaffold3940	1293301	1294521	-
CSS001954	0.26516	0.04651	0	0.038945	0	0.066292	0.045064	0	0.024751	0	0.067346	0	protein_coding	Scaffold7437	24510	25195	-
CSS001961	0	0	0	0	0	0.005366	0	0	0	0	0	0	protein_coding	Scaffold2709	316071	317759	FAR1-related sequence 5
CSS001964	0	0	0	0	0	0	0	0	0	0	0	0	protein_coding	Scaffold2709	336820	344621	-
CSS001965	0	0	0	0	0	0	0	0	0	0	0	0	protein_coding	Scaffold2709	320027	325726	-
CSS001966	0	0	0	0	0	0	0	0	0	0	0	0	protein_coding	Scaffold31076	4508	5401	unknown protein; Has 1807 Blast hits to 1807 proteins in 277 species: Archae - 0; Bacteria - 0; Metazoa - 736; Fungi - 347; Plants - 385; Viruses - 0; Other Eukaryotes - 339 (source: NCBI BLink).
CSS001969	0	0	0	0	0	0	0	0	0	0	0	0	protein_coding	Scaffold2602	40898	43330	-
CSS001971	0.110215	0	0	0.028745	0	0	0	0	0	0	0	0	protein_coding	Scaffold2602	97640	99101	-
CSS001972	0	0	0	0	0	0	0	0	0	0	0	0	protein_coding	Scaffold2602	215637	219799	RNA-directed DNA polymerase (reverse transcriptase)-related family protein
CSS001975	0	0	0	0	0	0	0	0	0	0	0	0	protein_coding	Scaffold2602	370850	372044	-
CSS001976	0	0	0	0	0	0	0	0.029601	0	0	0	0	protein_coding	Scaffold2602	457206	460186	senescence-related gene 1
CSS001980	0	0	0	0	0	0	0	0	0	0	0	0	protein_coding	Scaffold2602	783485	784707	CONTAINS InterPro DOMAIN/s: Putative harbinger transposase-derived nuclease (InterPro:IPR006912); BEST Arabidopsis thaliana protein match is: unknown protein (TAIR:AT1G43722.1); Has 1807 Blast hits to 1807 proteins in 277 species: Archae - 0; Bacteria - 0; Metazoa - 736; Fungi - 347; Plants - 385; Viruses - 0; Other Eukaryotes - 339 (source: NCBI BLink).
CSS001981	0.164608	0.189185	0.074008	0.23745	0.108194	0.364617	0.173562	0.239647	0.159482	0	0	0.207585	protein_coding	Scaffold2602	918000	922528	cytochrome P450, family 707, subfamily A, polypeptide 4
CSS001982	0	0	0	0	0	0	0	0	0	0	0	0	protein_coding	Scaffold2602	1042781	1043710	-
CSS001984	0.401141	0.292495	0.22203	0.233709	0.245635	0.189766	0.093777	0.071938	0.104777	0.011917	0.060626	0.029579	protein_coding	Scaffold7732	200867	206221	glucan synthase-like 5
CSS001985	0	0	0	0	0	0	0	0	0	0	0	0	protein_coding	Scaffold7732	193423	194538	Polynucleotidyl transferase, ribonuclease H-like superfamily protein
CSS001986	0	0	0	0	0	0	0.045281	0	0	0	0	0	protein_coding	Scaffold7732	239560	240245	-
CSS001987	0	0	0	0	0	0	0	0	0	0	0	0	protein_coding	Scaffold8371	86296	88592	Aminotransferase-like, plant mobile domain family protein
CSS001988	0	0	0	0	0	0	0	0	0	0	0.035217	0	protein_coding	Scaffold314	83919	85904	Concanavalin A-like lectin protein kinase family protein
CSS001989	0	0	0	0	0	0	0	0	0	0	0	0	protein_coding	Scaffold314	56508	56816	-
CSS001990	0	0	0	0	0	0	0	0	0	0	0.016317	0	protein_coding	Scaffold314	16983	18176	-
CSS001991	0	0	0	0	0	0	0.014541	0	0	0	0	0	protein_coding	Scaffold314	191340	193973	DNAse I-like superfamily protein
CSS001997	0	0	0	0	0	0	0	0	0	0	0	0	protein_coding	Scaffold314	677721	678171	-
CSS001998	0	0	0	0	0	0	0	0	0	0	0	0	protein_coding	Scaffold314	608792	609224	-
CSS002001	0	0	0	0	0	0	0	0	0	0	0	0	protein_coding	Scaffold314	809796	815826	-
CSS002002	0	0	0	0	0	0	0	0	0	0	0	0	protein_coding	Scaffold314	769226	773128	DNAse I-like superfamily protein
CSS002003	0	0	0	0	0	0	0	0	0	0	0	0	protein_coding	Scaffold314	1058783	1059163	far-red elongated hypocotyls 3
CSS002004	0	0	0	0	0	0	0	0	0	0	0	0	protein_coding	Scaffold314	1171157	1175044	RNA-directed DNA polymerase (reverse transcriptase)-related family protein
CSS002008	0	0	0	0.048628	0	0	0	0	0	0.094879	0	0.019923	protein_coding	Scaffold314	1177065	1183845	CYCLIN D7;1
CSS002012	0	0	0	0	0	0	0	0	0	0	0	0	protein_coding	Scaffold314	1411741	1411995	-
CSS002014	0	0	0	0	0	0	0	0	0	0	0	0	protein_coding	Scaffold15050	1469	2574	-
CSS002016	0.097971	0	0.032177	0.002763	0.076165	0.018468	0.016886	0.123698	0.034296	0	0.047158	0.005503	protein_coding	Scaffold4459	286620	288602	Concanavalin A-like lectin protein kinase family protein
CSS002017	0	0	0	0	0	0	0	0	0	0	0	0	protein_coding	Scaffold4459	239710	242027	BED zinc finger ;hAT family dimerisation domain
CSS002018	0.060627	0.034766	0.055811	0.025787	0.027345	0	0.016153	0	0	0	0	0	protein_coding	Scaffold4459	316022	318094	Concanavalin A-like lectin protein kinase family protein
CSS002019	0	0	0	0	0	0	0	0	0	0	0	0	protein_coding	Scaffold809	84010	85247	Aminotransferase-like, plant mobile domain family protein
CSS002020	0	0	0	0	0	0	0	0	0	0	0	0	protein_coding	Scaffold809	52	2207	-
CSS002022	0	0	0	0	0	0	0	0	0	0	0	0	protein_coding	Scaffold809	419394	435072	-
CSS002023	0.379224	0.62034	0.726508	0.057854	0	0	0	0	0	0	0	0	protein_coding	Scaffold809	391546	392007	zinc finger protein 2
CSS002024	0	0	0	0	0	0	0	0	0	0	0	0	protein_coding	Scaffold809	606234	606576	-
CSS002036	0	0	0	0	0	0	0.025142	0	0	0	0.032986	0	protein_coding	Scaffold809	1174523	1176025	-
CSS002037	0	0	0	0	0	0	0	0	0	0	0	0	protein_coding	Scaffold809	1137155	1139719	-
CSS002038	0	0	0	0	0	0	0	0	0	0	0	0	protein_coding	Scaffold809	1114793	1115757	-
CSS002039	0	0	0	0	0	0	0	0	0	0	0	0	protein_coding	Scaffold809	1152737	1153443	-
CSS002041	0	0	0	0	0	0	0	0	0	0	0	0	protein_coding	Scaffold809	1232759	1233094	-
CSS002043	0	0	0	0	0	0	0	0	0	0	0	0	protein_coding	Scaffold809	1381672	1381929	-
CSS002044	0	0	0	0	0	0	0	0	0	0	0	0.064169	protein_coding	Scaffold809	1717177	1717976	-
CSS002045	0	0	0	0	0	0	0	0	0	0	0	0	protein_coding	Scaffold809	1814432	1815182	-
CSS002046	0	0	0	0	0	0	0	0	0	0	0	0	protein_coding	Scaffold809	1883487	1883911	-
CSS002047	0	0	0	0	0	0	0	0	0	0	0	0	protein_coding	Scaffold809	1900892	1902501	-
CSS002049	0	0	0	0	0	0	0	0	0	0	0	0	protein_coding	Scaffold809	2020059	2021259	MuDR family transposase
CSS002054	0	0	0	0	0	0	0	0	0	0.061479	0	0	protein_coding	Scaffold809	2156456	2158669	carotenoid cleavage dioxygenase 1
CSS002057	0	0	0	0	0.126247	0.059552	0.057958	0	0.080072	0	0	0.382159	protein_coding	Scaffold809	2221510	2224651	PEBP (phosphatidylethanolamine-binding protein) family protein
CSS002058	0	0	0	0	0	0	0	0	0	0	0	0	protein_coding	Scaffold809	2355209	2355631	-
CSS002059	0	0	0	0	0	0	0	0	0	0	0	0	protein_coding	Scaffold809	2450654	2459237	Subtilisin-like serine endopeptidase family protein
CSS002062	0	0	0	0.040825	0	0	0	0.035536	0	0.18026	0.241176	0.016512	protein_coding	Scaffold809	2570298	2571362	galacturonosyltransferase-like 4
CSS002063	0	0	0	0	0	0	0	0	0	0	0	0	protein_coding	Scaffold809	2579536	2581004	Aminotransferase-like, plant mobile domain family protein
CSS002064	0	0	0	0	0	0	0	0	0	0	0	0	protein_coding	Scaffold809	2593698	2594919	-
CSS002065	0	0	0	0	0	0	0	0	0	0	0	0	protein_coding	Scaffold34674	4212	6732	unknown protein; FUNCTIONS IN: molecular_function unknown; INVOLVED IN: biological_process unknown; LOCATED IN: endomembrane system; EXPRESSED IN: sperm cell; Has 1807 Blast hits to 1807 proteins in 277 species: Archae - 0; Bacteria - 0; Metazoa - 736; Fungi - 347; Plants - 385; Viruses - 0; Other Eukaryotes - 339 (source: NCBI BLink).
CSS002066	0	0	0	0	0	0	0	0	0	0	0	0	protein_coding	Scaffold15624	4431	5570	-
CSS002072	0	0	0	0	0	0	0	0	0	0	0	0	protein_coding	Scaffold297	653340	653636	-
CSS002073	0	0	0	0	0	0	0	0	0	0	0	0	protein_coding	Scaffold297	747157	747761	FAR1-related sequence 8
CSS002074	0	0	0	0	0	0	0	0	0	0	0	0	protein_coding	Scaffold1970	13615	14814	-
CSS002075	0	0	0	0	0	0	0	0	0	0	0	0	protein_coding	Scaffold1970	234567	237004	Aminotransferase-like, plant mobile domain family protein
CSS002076	0	0	0	0	0	0	0	0	0	0	0	0	protein_coding	Scaffold1970	207798	209115	-
CSS002077	0	0.009468	0.006884	0.011834	0.010509	0.009348	0	0	0	0	0	0	protein_coding	Scaffold1970	315443	316508	HXXXD-type acyl-transferase family protein
CSS002085	0	0	0	0	0	0	0	0	0	0	0	0	protein_coding	Scaffold1970	778400	778849	Putative membrane lipoprotein
CSS002087	0	0	0	0	0	0	0	0	0	0	0	0	protein_coding	Scaffold1970	798853	799306	-
CSS002088	0	0	0	0	0	0	0	0	0	0	0	0	protein_coding	Scaffold1970	824767	825847	-
CSS002089	0	0	0	0	0	0	0	0	0	0	0	0	protein_coding	Scaffold1970	1164797	1166453	-
CSS002090	0	0	0	0	0	0	0	0	0	0	0	0	protein_coding	Scaffold1970	1057550	1060291	-
CSS002091	0	0	0	0	0	0	0	0	0	0	0	0	protein_coding	Scaffold1970	1255350	1259766	-
CSS002092	0.334684	0.250898	0.550916	0.14626	0.102421	0.076476	0.174218	0.194125	0.184582	0	0	0.071527	protein_coding	Scaffold1970	1306952	1321086	Arabidopsis thaliana protein of unknown function (DUF821)
CSS002093	0	0	0	0	0	0	0	0	0	0	0	0.079593	protein_coding	Scaffold1970	1466098	1467461	Aminotransferase-like, plant mobile domain family protein
CSS002094	0	0	0	0	0	0	0	0	0	0	0	0	protein_coding	Scaffold1970	1468175	1469873	Aminotransferase-like, plant mobile domain family protein
CSS002098	0.032793	0	0	0	0	0	0	0	0	0	0	0	protein_coding	Scaffold1970	1691849	1693165	alpha/beta-Hydrolases superfamily protein
CSS002100	0	0.024814	0	0	0	0	0	0	0	0	0	0	protein_coding	Scaffold1970	1903292	1908224	Protein of unknown function (DUF3506)
CSS002102	0	0	0	0	0	0	0	0	0	0	0	0	protein_coding	Scaffold1970	1930172	1931734	-
CSS002105	0.420136	0.290765	0.619191	0.325626	0.292559	0.32862	0.885892	0.948392	0.958843	0.321121	0.201673	0.152748	protein_coding	Scaffold1970	2012236	2014074	HXXXD-type acyl-transferase family protein
CSS002106	0	0	0	0	0	0	0	0	0	0	0	0	protein_coding	Scaffold1970	2038391	2039746	-
CSS002107	0	0	0	0	0	0	0	0	0	0	0	0	protein_coding	Scaffold1970	2076658	2078157	HXXXD-type acyl-transferase family protein
CSS002108	0	0	0.053836	0	0.116637	0	0.060498	0.03941	0.046077	0.057358	0.08349	0.042193	protein_coding	Scaffold1970	2114167	2114995	Protein of unknown function (DUF1644)
CSS002109	0.03801	0.083169	0.109935	0.164036	0.049888	0.145468	0.040448	0.2001	0.16834	0.177053	0	0.020098	protein_coding	Scaffold1970	2145080	2146924	HXXXD-type acyl-transferase family protein
CSS002111	0	0	0	0	0	0.048484	0	0	0	0	0	0	protein_coding	Scaffold1970	2309286	2310295	ribosomal protein S27
CSS002112	0	0	0	0	0	0	0	0	0	0	0	0	protein_coding	Scaffold33641	3253	3837	-
CSS002113	0	0	0	0	0	0	0	0	0	0	0	0	protein_coding	Scaffold692	134690	138148	-
CSS002116	0	0	0	0	0	0	0	0.042362	0	0	0	0	protein_coding	Scaffold692	224103	224961	-
CSS002117	0	0	0	0	0	0	0	0	0	0	0.31802	0	protein_coding	Scaffold692	222752	223166	-
CSS002118	0.063601	0.042746	0	0.031706	0	0	0	0	0	0	0	0	protein_coding	Scaffold692	336974	338830	NAC domain containing protein 42
CSS002120	0	0	0	0	0	0	0	0	0	0	0	0	protein_coding	Scaffold692	406837	408829	Aminotransferase-like, plant mobile domain family protein
CSS002121	0	0	0	0	0	0	0	0	0	0	0	0	protein_coding	Scaffold692	760896	762456	-
CSS002122	0	0	0	0	0	0	0	0	0	0	0	0	protein_coding	Scaffold692	721675	722244	-
CSS002124	0	0	0	0	0	0	0	0	0	0	0	0	protein_coding	Scaffold692	803289	804010	CONTAINS InterPro DOMAIN/s: Retrotransposon gag protein (InterPro:IPR005162); BEST Arabidopsis thaliana protein match is: unknown protein (TAIR:AT1G34070.1); Has 1807 Blast hits to 1807 proteins in 277 species: Archae - 0; Bacteria - 0; Metazoa - 736; Fungi - 347; Plants - 385; Viruses - 0; Other Eukaryotes - 339 (source: NCBI BLink).
CSS002125	0.055929	0.040758	0.019645	0.045219	0	0	0	0.035431	0.054138	0	0	0	protein_coding	Scaffold692	950107	951822	Phototropic-responsive NPH3 family protein
CSS002126	0	0	0	0	0	0	0	0	0	0	0	0	protein_coding	Scaffold692	922468	923328	DNAse I-like superfamily protein
CSS002127	0	0	0	0	0	0	0	0	0	0	0	0	protein_coding	Scaffold692	1041564	1042879	-
CSS002128	0	0	0	0	0	0	0	0	0	0	0.023761	0	protein_coding	Scaffold993	80479	85657	RNA-binding (RRM/RBD/RNP motifs) family protein
CSS002129	0	0	0	0	0	0	0.00408	0.019928	0	0	0	0	protein_coding	Scaffold993	11669	13231	CONTAINS InterPro DOMAIN/s: Retrotransposon gag protein (InterPro:IPR005162); Has 707 Blast hits to 705 proteins in 25 species: Archae - 0; Bacteria - 0; Metazoa - 4; Fungi - 0; Plants - 703; Viruses - 0; Other Eukaryotes - 0 (source: NCBI BLink).
CSS002130	0	0	0	0	0	0	0	0	0	0	0	0	protein_coding	Scaffold993	115428	119244	-
CSS002131	0	0	0	0	0	0	0	0	0	0	0	0	protein_coding	Scaffold993	207596	208084	-
CSS002132	0.085522	0.023785	0	0	0	0	0	0	0	0	0	0	protein_coding	Scaffold993	284322	288446	Ankyrin repeat family protein
CSS002133	0	0	0	0	0	0	0	0	0	0	0	0	protein_coding	Scaffold993	307706	308617	-
CSS002134	0.669516	0.523213	0.430132	0.330545	0.189121	0.272487	0.200623	0.176528	0.189913	0.046019	0.055606	0.019922	protein_coding	Scaffold993	378896	397113	NB-ARC domain-containing disease resistance protein
CSS002135	0	0	0	0	0	0	0	0	0	0	0	0	protein_coding	Scaffold993	619448	620746	-
CSS002136	0	0	0	0	0	0	0	0	0	0	0	0	protein_coding	Scaffold993	691617	692617	unknown protein; BEST Arabidopsis thaliana protein match is: unknown protein (TAIR:AT2G24960.2); Has 791 Blast hits to 465 proteins in 19 species: Archae - 0; Bacteria - 0; Metazoa - 0; Fungi - 17; Plants - 748; Viruses - 0; Other Eukaryotes - 26 (source: NCBI BLink).
CSS002137	0	0	0	0	0	0	0	0	0	0	0	0	protein_coding	Scaffold993	643196	643492	-
CSS002138	0	0	0	0	0	0	0	0	0	0	0	0	protein_coding	Scaffold993	618820	619445	-
CSS002139	0	0	0	0	0	0	0	0	0	0	0	0	protein_coding	Scaffold4715	84262	86307	Aminotransferase-like, plant mobile domain family protein
CSS002142	0	0	0	0	0	0	0	0.034655	0	0	0.006528	0	protein_coding	Scaffold3023	129877	130449	-
CSS002145	0	0	0	0	0	0	0	0	0	0	0	0	protein_coding	Scaffold3023	368259	369587	RNase H family protein
CSS002146	0	0	0	0	0	0	0	0	0	0	0	0	protein_coding	Scaffold3023	346018	347449	Aminotransferase-like, plant mobile domain family protein
CSS002149	0	0	0	0	0	0	0	0	0	0	0	0	protein_coding	Scaffold3023	474961	475246	-
CSS002150	0.676202	0.559531	0.462576	0.227148	0.480879	0.174272	0.065021	0	0.193464	0.530552	0	0.217957	protein_coding	Scaffold3023	507779	508986	unknown protein; FUNCTIONS IN: molecular_function unknown; INVOLVED IN: biological_process unknown; LOCATED IN: endomembrane system; EXPRESSED IN: 21 plant structures; EXPRESSED DURING: 13 growth stages; Has 14 Blast hits to 14 proteins in 4 species: Archae - 0; Bacteria - 0; Metazoa - 0; Fungi - 0; Plants - 14; Viruses - 0; Other Eukaryotes - 0 (source: NCBI BLink).
CSS002151	0	0	0	0	0	0	0	0	0	0	0	0	protein_coding	Scaffold3023	501494	502705	-
CSS002153	0.218885	0.263607	0.449376	0.132292	0	0.105645	0.037206	0	0.18917	0	0.048043	0	protein_coding	Scaffold3023	556100	557083	protamine P1 family protein
CSS002162	0	0	0	0	0	0	0	0	0	0	0	0	protein_coding	Scaffold3023	738620	740015	FAR1-related sequence 5
CSS002163	0	0	0	0	0	0	0	0	0	0	0	0	protein_coding	Scaffold543	68446	69201	-
CSS002164	0	0	0	0	0	0	0	0	0.109973	0	0	0	protein_coding	Scaffold543	191523	195742	S-adenosyl-L-methionine-dependent methyltransferases superfamily protein
CSS002165	0	0	0	0	0	0	0.061416	0.007412	0	0	0.047547	0.0682	protein_coding	Scaffold543	219580	221728	hydrolases;protein serine/threonine phosphatases
CSS002167	0	0	0	0	0	0	0	0	0	0	0	0	protein_coding	Scaffold543	558707	559011	-
CSS002171	0	0	0	0	0	0	0	0	0	0	0	0	protein_coding	Scaffold1854	473098	474230	Ribosomal protein S12/S23 family protein
CSS002172	0	0.035439	0.055892	0.036696	0	0.041341	0	0.05171	0	0	0.018394	0	protein_coding	Scaffold1854	404556	408739	NB-ARC domain-containing disease resistance protein
CSS002173	0	0	0	0.01653	0	0	0	0	0	0	0	0	protein_coding	Scaffold1854	418888	429653	NIMA-related serine/threonine kinase 1
CSS002174	0	0	0	0	0	0	0	0	0	0	0	0	protein_coding	Scaffold1854	577634	578360	-
CSS002175	0	0	0	0	0	0	0	0	0	0	0	0	protein_coding	Scaffold1854	539371	540726	-
CSS002176	0	0	0	0	0	0	0	0	0	0	0	0	protein_coding	Scaffold1854	800259	801438	-
CSS002177	0	0	0	0	0	0	0	0	0	0	0	0	protein_coding	Scaffold1854	686762	691261	-
CSS002178	0	0	0	0	0	0	0	0	0	0	0	0	protein_coding	Scaffold1854	859164	860531	-
CSS002179	0	0	0	0	0	0	0	0	0	0	0	0	protein_coding	Scaffold1854	773184	773480	-
CSS002180	0	0	0	0	0	0	0	0	0	0	0	0	protein_coding	Scaffold1854	756914	762423	-
CSS002181	0.5285	0.28988	0.052975	0.326284	0.364187	0.29722	0.102194	0.234392	0.29093	0.548336	0	0.246391	protein_coding	Scaffold1854	739005	739454	seed storage albumin 3
CSS002182	0	0	0	0	0	0	0	0	0	0	0	0	protein_coding	Scaffold1854	835214	835943	Protein of unknown function (DUF674)
CSS002183	0	0	0	0	0	0	0	0	0	0	0	0	protein_coding	Scaffold1854	795873	796139	seed storage albumin 3
CSS002184	0	0	0	0	0	0	0	0	0	0	0	0	protein_coding	Scaffold1854	741204	741857	CONTAINS InterPro DOMAIN/s: Retrotransposon gag protein (InterPro:IPR005162); BEST Arabidopsis thaliana protein match is: unknown protein (TAIR:AT5G48050.1); Has 648 Blast hits to 647 proteins in 29 species: Archae - 0; Bacteria - 0; Metazoa - 16; Fungi - 25; Plants - 607; Viruses - 0; Other Eukaryotes - 0 (source: NCBI BLink).
CSS002188	0.248071	0.120585	0.132954	0.36121	0.366311	0.450507	0.155903	0.427037	0.25172	0.173862	0.340181	0.256048	protein_coding	Scaffold6605	95817	98996	peptide transporter 1
CSS002196	0	0	0	0	0	0	0	0	0	0	0	0	protein_coding	Scaffold1505	191030	193497	-
CSS002197	0	0	0	0	0	0	0	0	0	0	0	0	protein_coding	Scaffold1505	187309	188859	-
CSS002198	0	0	0	0	0	0	0	0	0	0	0	0	protein_coding	Scaffold1505	202469	203539	-
CSS002199	0	0	0	0	0	0	0	0	0	0	0	0	protein_coding	Scaffold1505	200864	202258	-
CSS002200	0.364594	0.642915	0.665248	0.182915	0.059757	0.06585	0.127081	0.132987	0	0	0.088723	0	protein_coding	Scaffold1505	422053	424162	interactor of constitutive active rops 1
CSS002201	0	0	0	0	0	0	0	0	0	0	0	0	protein_coding	Scaffold1505	447517	450000	-
CSS002203	0	0	0	0	0	0	0	0	0	0	0	0	protein_coding	Scaffold1505	527835	530559	-
CSS002204	0	0	0	0	0	0	0	0	0	0	0	0	protein_coding	Scaffold1505	565165	566210	MuDR family transposase
CSS002209	0.414003	0.536722	0.388087	0.241228	0.162079	0.234565	0.153061	0.27671	0.067677	0.022816	0	0	protein_coding	Scaffold1505	737317	743979	EXS (ERD1/XPR1/SYG1) family protein
CSS002211	0	0	0	0	0	0	0	0	0	0	0	0	protein_coding	Scaffold1505	923124	923690	-
CSS002212	0	0	0	0	0	0	0	0	0	0	0	0	protein_coding	Scaffold20069	629	1097	-
CSS002216	0	0	0	0	0	0	0	0	0	0	0	0	protein_coding	Scaffold3725	159619	160240	-
CSS002221	0.029187	0	0.011773	0.052616	0.062725	0.151977	0.049914	0.063132	0.009622	0.041289	0.172083	0.193158	protein_coding	Scaffold3725	683454	686828	Haloacid dehalogenase-like hydrolase (HAD) superfamily protein
CSS002222	0	0	0	0	0	0	0	0	0	0	0	0	protein_coding	Scaffold3725	674661	676582	-
CSS002224	0.88909	0.793404	0.618145	0.163887	0.534268	0.226176	0.368411	0.286642	0.149973	0.270789	0.139443	0.206209	protein_coding	Scaffold3725	829936	830913	unknown protein; FUNCTIONS IN: molecular_function unknown; INVOLVED IN: biological_process unknown; LOCATED IN: plasma membrane; EXPRESSED IN: 17 plant structures; EXPRESSED DURING: 7 growth stages; BEST Arabidopsis thaliana protein match is: unknown protein (TAIR:AT1G22230.1); Has 5452 Blast hits to 3541 proteins in 289 species: Archae - 4; Bacteria - 165; Metazoa - 1756; Fungi - 532; Plants - 2…
CSS002225	0	0	0	0	0	0	0	0	0	0	0	0	protein_coding	Scaffold3725	782439	782930	-
CSS002226	0	0	0	0	0	0	0	0	0	0	0	0	protein_coding	Scaffold3725	872029	875698	-
CSS002228	0.05956	0.077991	0	0.033539	0.189328	0.110634	0.093392	0	0.073643	0	0	0	protein_coding	Scaffold3725	898992	901597	-
CSS002231	0	0	0	0	0	0	0	0	0	0	0	0	protein_coding	Scaffold3725	1143550	1153968	-
CSS002232	0	0	0	0	0	0	0	0	0	0	0	0	protein_coding	Scaffold3725	1014013	1015052	-
CSS002233	0	0	0	0	0	0	0	0	0	0	0	0	protein_coding	Scaffold3725	1134287	1136191	-
CSS002234	0.023557	0	0	0.012873	0.008948	0.027881	0.008118	0.038709	0	0	0.009446	0.009071	protein_coding	Scaffold14754	701	5996	-
CSS002235	0.011264	0.025446	0	0	0	0	0.024532	0	0	0.006775	0	0	protein_coding	Scaffold879	36325	46354	Peroxidase superfamily protein
CSS002236	0	0	0	0	0	0	0	0	0	0	0	0	protein_coding	Scaffold879	35606	36313	Peroxidase superfamily protein
CSS002242	0	0	0	0	0	0	0	0	0	0	0	0	protein_coding	Scaffold879	123295	124302	-
CSS002249	0	0	0	0	0	0	0	0	0	0	0	0	protein_coding	Scaffold879	437029	437325	-
CSS002252	0	0	0	0	0	0	0	0	0	0	0	0	protein_coding	Scaffold879	584685	585920	-
CSS002258	0	0	0	0	0	0	0	0	0	0	0	0	protein_coding	Scaffold879	836659	837917	-
CSS002259	0	0	0	0	0	0	0	0	0	0	0	0	protein_coding	Scaffold879	998812	999893	Protein phosphatase 2C family protein
CSS002260	0	0	0	0	0	0	0	0	0	0	0	0	protein_coding	Scaffold879	971952	972852	Protein phosphatase 2C family protein
CSS002262	0	0	0	0	0	0	0	0	0	0	0	0	protein_coding	Scaffold2276	137627	138174	heat shock protein 70 (Hsp 70) family protein
CSS002267	0	0	0	0	0	0	0	0	0	0	0	0	protein_coding	Scaffold2276	320801	321097	-
CSS002268	0	0	0	0	0	0	0	0	0	0	0	0	protein_coding	Scaffold2276	375253	376392	-
CSS002272	0	0.01699	0.032511	0.034845	0.084751	0.085927	0.08821	0.045825	0.0295	0	0	0.017641	protein_coding	Scaffold2276	670593	678228	cyclic nucleotide-gated channel 15
CSS002273	0	0	0	0	0	0	0	0	0	0	0	0	protein_coding	Scaffold2276	589796	590934	-
CSS002274	0	0	0	0	0	0	0	0	0	0	0	0	protein_coding	Scaffold2276	581590	583035	-
CSS002276	0	0.042802	0	0	0	0.089927	0.079829	0.017152	0.066578	0	0	0.070869	protein_coding	Scaffold2276	728652	733094	cyclic nucleotide-gated channel 15
CSS002277	0	0	0	0	0	0	0	0	0	0	0	0	protein_coding	Scaffold2276	687359	688182	-
CSS002286	0.0236	0.093599	0	0.007303	0.154809	0.008433	0.018298	0.038297	0	0.035801	0.185496	0.158796	protein_coding	Scaffold2276	1046100	1047929	Protein kinase superfamily protein
CSS002287	0	0	0	0	0	0	0	0	0	0	0	0	protein_coding	Scaffold2276	1022738	1032036	-
CSS002288	0.084638	0.175562	0.142829	0.490265	0.342384	0.541348	0.052911	0.059093	0.048055	0.171652	0.315071	0.283022	protein_coding	Scaffold2276	1049693	1057600	BEL1-like homeodomain 8
CSS002290	0.372355	0.174642	0.182673	0.700264	0.52159	0.70091	0.222553	0.166556	0.284301	0.549154	0.643689	0.609749	protein_coding	Scaffold2276	1144909	1153846	Protein of unknown function, DUF547
CSS002292	0	0	0	0	0	0	0	0	0	0	0.100479	0	protein_coding	Scaffold2276	1242665	1242937	-
CSS002298	0.041211	0.022923	0.113633	0.05849	0.01843	0.112352	0.026627	0.071332	0.051483	0	0.203844	0.123419	protein_coding	Scaffold2276	1672871	1673656	-
CSS002300	0	0	0	0	0	0	0	0	0	0	0	0	protein_coding	Scaffold2276	1697299	1698871	Ataxia telangiectasia-mutated and RAD3-related
CSS002301	0.185227	0.160572	0.025106	0.073028	0.322022	0.142377	0.058222	0.11466	0.012613	0.031701	0.020131	0	protein_coding	Scaffold2276	1780246	1782258	GRAS family transcription factor
CSS002305	0	0	0	0	0	0	0	0	0	0	0	0	protein_coding	Scaffold1866	176382	177265	ribonuclease 1
CSS002307	0	0	0	0	0	0	0	0	0	0	0	0	protein_coding	Scaffold1866	182556	183261	-
CSS002308	0	0	0	0	0	0	0	0	0	0	0	0	protein_coding	Scaffold1866	258036	258671	ribonuclease 1
CSS002309	0	0	0	0	0	0	0	0	0	0	0	0	protein_coding	Scaffold1866	253817	254288	-
CSS002311	0	0	0	0	0	0	0	0	0	0	0	0	protein_coding	Scaffold1866	454543	455578	-
CSS002312	0	0	0	0	0	0	0	0	0	0	0	0	protein_coding	Scaffold1866	473022	473558	-
CSS002318	0	0	0	0	0	0	0	0	0	0	0	0	protein_coding	Scaffold1866	1039909	1041103	-
CSS002319	0.101954	0.063923	0	0	0	0.047228	0	0	0.029641	0	0	0.06259	protein_coding	Scaffold1866	1068709	1071253	glutathione S-transferase TAU 8
CSS002320	0	0	0	0	0	0	0	0	0	0	0	0	protein_coding	Scaffold1866	1204112	1208569	proton-dependent oligopeptide transport (POT) family protein
CSS002322	0.007103	0.052915	0	0.125523	0.034023	0.111417	0	0.030417	0	0.185809	0.132047	0.270376	protein_coding	Scaffold1866	1094991	1097172	proton-dependent oligopeptide transport (POT) family protein
CSS002323	0	0	0	0	0	0	0	0	0	0	0	0	protein_coding	Scaffold1163	33405	33623	-
CSS002324	0	0	0	0	0	0	0	0	0	0	0	0	protein_coding	Scaffold1163	10774	12802	-
CSS002325	0	0	0	0	0	0	0	0	0	0	0	0	protein_coding	Scaffold1163	133313	134328	Aminotransferase-like, plant mobile domain family protein
CSS002330	0	0	0	0	0	0	0	0	0	0	0	0	protein_coding	Scaffold10137	10238	11178	-
CSS002332	0	0	0	0	0	0	0	0	0	0	0	0	protein_coding	Scaffold1446	93389	95147	-
CSS002333	0	0	0	0	0	0	0	0	0	0	0	0	protein_coding	Scaffold1446	131744	134775	-
CSS002344	0.208826	0.290698	0.365497	0.607063	0.268407	0.390676	0.253489	0.160206	0.195512	0	0	0	protein_coding	Scaffold679	442023	444221	Protein of unknown function (DUF1666)
CSS002345	0	0	0	0	0	0	0	0	0	0	0	0	protein_coding	Scaffold679	462192	463507	MuDR family transposase
CSS002348	0	0	0	0	0	0.045223	0	0	0	0.061119	0	0	protein_coding	Scaffold679	500643	502870	myb domain protein 117
CSS002354	0	0	0	0	0	0	0	0	0	0	0	0	protein_coding	Scaffold679	814112	816218	Aminotransferase-like, plant mobile domain family protein
CSS002355	0.035113	0	0	0.065191	0.005981	0	0	0	0.013086	0	0	0	protein_coding	Scaffold679	800630	801244	-
CSS002356	0	0	0	0	0	0	0	0	0	0	0	0	protein_coding	Scaffold679	789505	790719	-
CSS002357	0	0	0	0	0	0	0	0	0	0	0	0	protein_coding	Scaffold17951	2316	5825	Aminotransferase-like, plant mobile domain family protein
CSS002358	0	0	0	0	0	0	0	0	0	0	0	0	protein_coding	Scaffold794	55290	56557	Aminotransferase-like, plant mobile domain family protein
CSS002359	0	0	0	0	0	0	0	0	0	0	0	0	protein_coding	Scaffold794	113360	115656	CONTAINS InterPro DOMAIN/s: Putative harbinger transposase-derived nuclease (InterPro:IPR006912); BEST Arabidopsis thaliana protein match is: unknown protein (TAIR:AT1G43722.1); Has 1807 Blast hits to 1807 proteins in 277 species: Archae - 0; Bacteria - 0; Metazoa - 736; Fungi - 347; Plants - 385; Viruses - 0; Other Eukaryotes - 339 (source: NCBI BLink).
CSS002360	0	0	0	0	0	0	0	0	0	0	0	0	protein_coding	Scaffold794	277301	280920	-
CSS002365	0	0	0	0	0	0	0	0	0	0	0	0	protein_coding	Scaffold794	574519	574923	-
CSS002367	0	0	0	0	0	0	0	0	0	0	0	0	protein_coding	Scaffold794	576329	577862	-
CSS002371	0	0	0	0	0.035584	0.06643	0	0	0	0	0	0.035232	protein_coding	Scaffold794	753754	754284	-
CSS002372	0.093022	0.080324	0.12722	0.054736	0.029069	0.112745	0.051516	0.023841	0	0	0	0.002239	protein_coding	Scaffold794	709239	711188	Concanavalin A-like lectin protein kinase family protein
CSS002375	0	0	0	0	0	0	0	0	0	0	0	0	protein_coding	Scaffold794	823419	823682	-
CSS002376	0	0	0	0	0	0	0	0	0	0	0	0	protein_coding	Scaffold794	856539	857495	zinc ion binding;nucleic acid binding
CSS002377	0	0	0	0	0	0	0	0	0	0	0	0	protein_coding	Scaffold794	891708	892658	unknown protein; BEST Arabidopsis thaliana protein match is: unknown protein (TAIR:AT5G27260.1); Has 260 Blast hits to 212 proteins in 20 species: Archae - 0; Bacteria - 0; Metazoa - 1; Fungi - 10; Plants - 240; Viruses - 0; Other Eukaryotes - 9 (source: NCBI BLink).
CSS002378	0	0	0	0	0	0	0	0	0	0.160742	0.046021	0.012276	protein_coding	Scaffold794	932766	933527	AGAMOUS-like 38
CSS002381	0	0	0	0	0	0	0	0	0	0	0	0	protein_coding	Scaffold794	910690	911944	Ribonuclease H-like superfamily protein
CSS002387	0	0	0	0.095678	0.079013	0	0.180616	0	0.145055	0	0	0	protein_coding	Scaffold794	1280043	1284729	-
CSS002391	0	0	0	0	0	0	0	0	0	0	0	0	protein_coding	Scaffold794	1527745	1533394	-
CSS002392	0	0	0	0	0	0	0	0	0	0	0	0	protein_coding	Scaffold794	1664165	1664461	-
CSS002394	0	0.025924	0	0.018656	0	0	0.047573	0	0	0	0	0.026918	protein_coding	Scaffold794	1796474	1798547	Protein of unknown function (DUF1442)
CSS002396	0	0	0	0	0	0	0	0	0	0.094311	0	0	protein_coding	Scaffold794	1800206	1800823	CAP (Cysteine-rich secretory proteins, Antigen 5, and Pathogenesis-related 1 protein) superfamily protein
CSS002397	0	0	0	0	0	0	0	0	0	0	0	0	protein_coding	Scaffold794	1849204	1852173	Aminotransferase-like, plant mobile domain family protein
CSS002398	0	0	0	0	0	0	0	0	0	0	0	0	protein_coding	Scaffold794	1828388	1830062	regulatory particle non-ATPase 12B
CSS002399	0	0	0	0.076414	0	0	0	0	0	0	0	0	protein_coding	Scaffold794	1911975	1913120	-
CSS002400	0	0	0	0	0	0	0	0	0	0	0	0	protein_coding	Scaffold794	1946972	1947175	-
CSS002401	0	0	0	0	0	0	0	0	0	0	0	0	protein_coding	Scaffold794	1942689	1945722	-
CSS002402	0	0	0.043902	0	0	0	0	0	0	0	0	0	protein_coding	Scaffold794	1999537	2000079	-
CSS002403	0	0	0	0	0	0	0	0	0	0	0	0	protein_coding	Scaffold794	1995355	1995948	-
CSS002405	0.104523	0.053944	0.070897	0.026675	0	0.018335	0.149494	0.10445	0.016516	0.079609	0.231608	0.275081	protein_coding	Scaffold794	2315110	2316111	carboxyesterase 18
CSS002406	0	0	0	0	0	0	0	0	0	0	0	0	protein_coding	Scaffold794	2330778	2331837	-
CSS002407	0	0	0	0	0	0	0	0	0	0	0	0	protein_coding	Scaffold794	2415469	2415822	-
CSS002408	0	0	0	0	0	0	0	0	0	0	0	0	protein_coding	Scaffold794	2414475	2414771	-
CSS002411	0.123676	0.105553	0.060963	0.052915	0.296257	0.218715	0.324225	0.052648	0.13344	0.158271	0.209596	0.188226	protein_coding	Scaffold794	2514733	2515707	-
CSS002412	0	0	0	0	0	0	0	0	0	0	0	0	protein_coding	Scaffold28134	49	899	-
CSS002413	0	0	0	0	0	0	0	0	0	0	0	0	protein_coding	Scaffold2940	56406	57566	-
CSS002415	0	0	0	0	0	0	0	0	0	0	0	0	protein_coding	Scaffold2940	384607	384864	-
CSS002416	0.582604	0.534011	0.651956	0.902217	0.832224	0.699324	0.319087	0.328557	0.180347	0.195398	0.171102	0.224899	protein_coding	Scaffold2940	664505	673157	topoisomerase II
CSS002417	0	0	0	0	0	0	0	0	0	0	0	0	protein_coding	Scaffold2940	649511	653260	Pectin lyase-like superfamily protein
CSS002420	0	0	0	0	0	0	0	0	0	0	0	0	protein_coding	Scaffold2940	694181	694504	-
CSS002422	0	0	0	0	0	0	0	0	0	0	0	0	protein_coding	Scaffold2940	689492	689883	zinc ion binding;nucleic acid binding
CSS002423	0	0	0	0	0	0	0	0.021186	0	0	0	0	protein_coding	Scaffold13155	28671	28874	-
CSS002425	0	0	0	0	0	0	0	0	0	0	0	0	protein_coding	Scaffold1462	137079	139555	-
CSS002426	0	0	0	0	0	0	0	0	0	0	0	0	protein_coding	Scaffold1462	303697	304293	hAT transposon superfamily
CSS002427	0	0	0	0	0	0	0	0	0	0	0	0	protein_coding	Scaffold1462	321355	321774	-
CSS002428	0	0	0	0	0	0	0	0	0	0	0	0	protein_coding	Scaffold1462	302281	302778	-
CSS002432	0	0	0	0	0	0	0	0	0	0	0	0	protein_coding	Scaffold1462	428500	430795	Aminotransferase-like, plant mobile domain family protein
CSS002433	0	0	0	0	0	0	0	0	0	0	0	0	protein_coding	Scaffold1462	394551	395045	-
CSS002435	0	0	0	0	0	0	0	0	0	0	0	0	protein_coding	Scaffold1567	12110	12370	-
CSS002437	0.190587	0	0.29593	0	0.131079	0.103234	0	0	0	0	0	0	protein_coding	Scaffold2877	10440	11582	nodulin MtN21 /EamA-like transporter family protein
CSS002439	0	0	0	0	0.04375	0	0.140451	0.117408	0	0	0	0.158823	protein_coding	Scaffold2877	88061	90972	ubiquiting-conjugating enzyme 2
CSS002443	0.806957	1.00135	0.893165	0.425753	0.421978	0.632025	0.268812	0.219044	0.244456	0	0.051045	0.061271	protein_coding	Scaffold2877	212323	217799	Double Clp-N motif-containing P-loop nucleoside triphosphate hydrolases superfamily protein
CSS002446	0	0	0	0	0	0	0	0	0	0	0	0	protein_coding	Scaffold2877	391580	392602	-
CSS002447	0	0	0	0	0	0	0	0	0	0	0	0	protein_coding	Scaffold2877	349373	349951	CONTAINS InterPro DOMAIN/s: Putative harbinger transposase-derived nuclease (InterPro:IPR006912); BEST Arabidopsis thaliana protein match is: unknown protein (TAIR:AT5G41980.1); Has 30201 Blast hits to 17322 proteins in 780 species: Archae - 12; Bacteria - 1396; Metazoa - 17338; Fungi - 3422; Plants - 5037; Viruses - 0; Other Eukaryotes - 2996 (source: NCBI BLink).
CSS002448	0	0	0	0	0	0	0	0	0	0	0	0	protein_coding	Scaffold20216	16435	16686	-
CSS002449	0	0	0	0	0	0	0	0	0	0	0	0	protein_coding	Scaffold4614	58271	61591	Aminotransferase-like, plant mobile domain family protein
CSS002451	0.006152	0.033993	0.014992	0.037482	0	0	0.024168	0.050583	0	0	0	0	protein_coding	Scaffold21582	61809	62861	-
CSS002452	0	0	0	0	0	0	0	0	0	0	0	0	protein_coding	Scaffold21582	61209	61789	-
CSS002453	0	0	0	0	0	0	0	0	0	0	0	0	protein_coding	Scaffold490	10972	14962	Ribonuclease H-like superfamily protein
CSS002454	0	0	0.094597	0	0	0	0	0.033871	0	0	0	0	protein_coding	Scaffold1436	167954	172177	sulfotransferase 2B
CSS002457	0	0	0	0	0	0	0	0	0	0	0	0	protein_coding	Scaffold23267	97917	98698	-
CSS002461	0	0	0	0	0	0	0	0	0	0	0	0	protein_coding	Scaffold8475	83292	83892	-
CSS002462	0	0	0	0	0	0	0	0	0	0	0	0	protein_coding	Scaffold8475	183135	185467	Aminotransferase-like, plant mobile domain family protein
CSS002463	0	0	0	0	0	0	0	0	0	0	0	0	protein_coding	Scaffold4121	63954	64315	-
CSS002464	0	0	0	0	0	0	0	0	0	0	0	0	protein_coding	Scaffold4121	242992	243968	-
CSS002465	0	0	0	0	0	0	0	0	0	0	0	0	protein_coding	Scaffold4121	207101	212838	-
CSS002466	0	0.017974	0	0	0	0	0	0	0	0	0	0	protein_coding	Scaffold4121	106391	108242	Aminotransferase-like, plant mobile domain family protein
CSS002467	0.560859	0.978378	0.888062	0.473122	0.716765	0.329103	0.337007	0.24535	0.385149	0.911384	1.07968	0.953115	protein_coding	Scaffold2231	64583	66814	RING/U-box superfamily protein
CSS002468	0	0	0	0	0	0	0	0	0	0	0	0	protein_coding	Scaffold2231	50216	51004	hAT dimerisation domain-containing protein / transposase-related
CSS002469	0	0	0	0	0	0	0	0	0	0	0	0	protein_coding	Scaffold2231	123864	124780	-
CSS002470	0	0	0	0	0	0	0	0	0	0	0	0	protein_coding	Scaffold2231	110804	112057	-
CSS002472	0	0	0	0	0	0	0	0	0	0	0	0	protein_coding	Scaffold2231	338943	340094	-
CSS002473	0	0	0	0	0	0	0	0	0	0	0	0	protein_coding	Scaffold2231	377401	382053	-
CSS002483	0	0	0	0	0	0	0	0	0	0	0	0	protein_coding	Scaffold2231	776951	777708	Ribosomal protein S7p/S5e family protein
CSS002484	0	0	0	0	0	0	0	0	0	0	0	0	protein_coding	Scaffold2231	775877	776832	ribosomal protein S12C
CSS002485	0	0	0	0	0	0	0	0	0	0	0	0	protein_coding	Scaffold2231	777992	778375	NADH-Ubiquinone/plastoquinone (complex I) protein
CSS002486	0	0	0	0	0	0	0	0	0	0	0	0	protein_coding	Scaffold2231	774235	774918	Protein precursor Ycf15, putative, chloroplast
CSS002488	0	0	0	0	0	0	0	0	0	0	0	0	protein_coding	Scaffold2231	804933	805798	-
CSS002489	0.064692	0	0.046894	0.025608	0.046769	0.047597	0.141508	0.124321	0.118697	0.059615	0.116634	0.085009	protein_coding	Scaffold29957	4570	5664	glutathione S-transferase THETA 3
CSS002491	0	0	0	0	0	0	0	0	0	0	0	0	protein_coding	Scaffold13573	45682	48352	-
CSS002492	0	0	0	0	0	0	0	0	0	0	0	0	protein_coding	Scaffold21242	9138	10320	-
CSS002495	0	0	0	0	0	0	0	0	0	0	0	0	protein_coding	Scaffold5460	155133	156795	-
CSS002497	0	0	0	0	0	0	0	0	0	0	0	0	protein_coding	Scaffold775	156700	158179	RNA-directed DNA polymerase (reverse transcriptase)-related family protein
CSS002498	0	0	0	0	0	0	0	0.043863	0	0	0	0	protein_coding	Scaffold775	205528	209094	NAD(P)-binding Rossmann-fold superfamily protein
CSS002499	0	0	0	0	0	0	0	0	0	0	0	0	protein_coding	Scaffold775	201486	202175	-
CSS002503	0	0	0	0	0	0	0	0	0	0	0	0	protein_coding	Scaffold775	434417	434672	SAUR-like auxin-responsive protein family
CSS002507	0	0	0	0	0	0	0	0	0	0	0	0	protein_coding	Scaffold1892	505545	506147	hydrolases;protein serine/threonine phosphatases
CSS002508	0.032064	0.009018	0	0	0	0	0.024972	0.026308	0.016963	0.01597	0	0	protein_coding	Scaffold1892	488959	494246	Ubiquitin carboxyl-terminal hydrolase-related protein
CSS002509	0	0	0	0	0	0	0	0	0	0	0	0	protein_coding	Scaffold1796	194352	194744	-
CSS002517	0.350365	0.57839	0.587614	0.267045	0.101179	0.073784	0	0.116494	0.091044	0.123871	0	0	protein_coding	Scaffold465	80612	81358	unknown protein; Has 42 Blast hits to 42 proteins in 5 species: Archae - 0; Bacteria - 0; Metazoa - 0; Fungi - 0; Plants - 42; Viruses - 0; Other Eukaryotes - 0 (source: NCBI BLink).
CSS002518	0.11517	0	0	0.017344	0	0	0	0	0.02267	0	0	0.049888	protein_coding	Scaffold465	156580	157329	unknown protein; Has 42 Blast hits to 42 proteins in 5 species: Archae - 0; Bacteria - 0; Metazoa - 0; Fungi - 0; Plants - 42; Viruses - 0; Other Eukaryotes - 0 (source: NCBI BLink).
CSS002519	0.553015	0.941393	0.423583	0.155437	0.049608	0	0.569422	0.605071	0.373108	0.385977	0.248031	0.230832	protein_coding	Scaffold465	219071	219814	unknown protein; Has 42 Blast hits to 42 proteins in 5 species: Archae - 0; Bacteria - 0; Metazoa - 0; Fungi - 0; Plants - 42; Viruses - 0; Other Eukaryotes - 0 (source: NCBI BLink).
CSS002523	0	0	0	0	0	0.03509	0	0	0	0	0	0	protein_coding	Scaffold465	458055	459063	-
CSS002528	0	0	0	0	0	0	0	0	0	0	0	0	protein_coding	Scaffold465	640411	641658	Ribonuclease H-like superfamily protein
CSS002529	0	0	0	0.021496	0	0	0	0	0	0	0	0	protein_coding	Scaffold465	604363	607430	-
CSS002537	0	0	0	0	0	0	0	0	0	0	0	0	protein_coding	Scaffold1720	237924	239404	-
CSS002539	0	0	0	0	0	0	0	0	0	0	0	0	protein_coding	Scaffold1720	479932	482582	-
CSS002547	0	0	0	0.012636	0	0	0	0	0	0	0	0	protein_coding	Scaffold1720	832339	837127	-
CSS002550	0.220418	0.200193	0.409265	0.412857	0.380896	0.098431	0.083992	0.194678	0.115578	0	0.113935	0	protein_coding	Scaffold1720	917619	918512	-
CSS002552	0	0	0	0	0	0	0	0	0	0	0	0	protein_coding	Scaffold1720	959199	962888	-
CSS002554	0	0	0	0	0	0	0	0	0	0	0	0	protein_coding	Scaffold30012	5107	5286	-
CSS002556	0	0	0	0	0	0	0	0	0	0	0	0	protein_coding	Scaffold6763	77135	77515	-
CSS002558	0	0	0	0	0	0	0	0	0	0	0	0	protein_coding	Scaffold6763	158402	159744	Aminotransferase-like, plant mobile domain family protein
CSS002559	0	0	0	0	0	0	0	0	0	0	0	0	protein_coding	Scaffold6763	163274	163570	-
CSS002560	0	0	0	0	0	0	0	0	0	0	0	0	protein_coding	Scaffold6763	200197	201512	Protein phosphatase 2C family protein
CSS002561	0	0	0	0	0	0	0	0	0	0	0	0	protein_coding	Scaffold6763	197943	198533	17.6 kDa class II heat shock protein
CSS002563	0	0	0	0	0	0.027837	0	0	0	0	0	0	protein_coding	Scaffold3681	85702	86031	-
CSS002564	0	0	0	0	0	0	0	0	0	0	0	0	protein_coding	Scaffold3681	27156	29716	-
CSS002565	0	0.013129	0	0	0	0	0.012719	0.039026	0	0	0.05304	0	protein_coding	Scaffold3681	30580	31869	-
CSS002566	0	0	0	0	0	0	0	0	0	0	0	0	protein_coding	Scaffold10880	89343	91859	Leucine-rich repeat protein kinase family protein
CSS002567	0	0.023541	0	0	0	0	0	0.006567	0.016046	0	0	0	protein_coding	Scaffold10880	183197	186702	Leucine-rich repeat protein kinase family protein
CSS002569	0	0	0	0	0	0	0	0	0	0	0	0	protein_coding	Scaffold10880	104360	106768	Leucine-rich repeat protein kinase family protein
CSS002570	0.017222	0.006565	0.070838	0.104536	0.070823	0.03969	0.040737	0.022966	0	0	0.046071	0.005041	protein_coding	Scaffold10880	169443	172762	Leucine-rich repeat protein kinase family protein
CSS002571	0	0.046935	0.222179	0.059742	0.224324	0.036094	0	0	0.060886	0	0	0.022	protein_coding	Scaffold10880	166797	169428	Leucine-rich repeat protein kinase family protein
CSS002572	0	0	0	0	0	0	0	0	0	0	0	0	protein_coding	Scaffold4199	8943	11959	RNA-directed DNA polymerase (reverse transcriptase)-related family protein
CSS002576	0	0	0	0	0	0	0	0	0	0	0	0	protein_coding	Scaffold478	151878	153182	IQ-domain 31
CSS002577	0.044471	0.040331	0.108024	0.073759	0	0.146131	0.0637	0.122834	0.048756	0.005086	0.040507	0	protein_coding	Scaffold478	155606	160476	hydrolases;protein serine/threonine phosphatases
CSS002578	0	0	0	0	0	0	0	0	0	0	0	0	protein_coding	Scaffold478	124257	125264	-
CSS002579	0	0	0	0	0	0	0	0	0	0	0	0	protein_coding	Scaffold478	301156	302593	-
CSS002580	0	0	0	0	0	0	0	0	0	0	0	0	protein_coding	Scaffold478	350349	351445	-
CSS002581	0	0	0	0	0	0	0	0	0	0	0	0	protein_coding	Scaffold478	314952	320480	-
CSS002583	0	0	0	0	0	0	0	0	0	0	0	0	protein_coding	Scaffold478	402300	402494	-
CSS002584	0	0	0	0	0	0	0	0	0	0	0	0	protein_coding	Scaffold478	581321	584707	Cytochrome P450 superfamily protein
CSS002587	0.027738	0.173424	0.17362	0.237283	0.023914	0.094165	0.092138	0.102653	0.159679	0.173384	0.224905	0.111594	protein_coding	Scaffold478	1124245	1129185	Aluminium activated malate transporter family protein
CSS002589	0	0	0	0	0	0	0	0	0	0	0	0	protein_coding	Scaffold478	1235972	1236658	Polynucleotidyl transferase, ribonuclease H-like superfamily protein
CSS002590	0	0	0	0	0	0	0	0	0	0	0	0	protein_coding	Scaffold478	1265376	1265806	Polynucleotidyl transferase, ribonuclease H-like superfamily protein
CSS002591	0	0	0	0	0	0	0	0	0	0	0	0	protein_coding	Scaffold478	1341084	1341747	Polynucleotidyl transferase, ribonuclease H-like superfamily protein
CSS002593	0	0	0	0	0	0	0	0	0	0	0	0	protein_coding	Scaffold478	1657894	1659652	Aminotransferase-like, plant mobile domain family protein
CSS002596	0	0	0	0	0	0	0	0	0	0	0	0	protein_coding	Scaffold478	1710733	1713189	Aminotransferase-like, plant mobile domain family protein
CSS002597	0	0	0	0	0	0	0	0	0	0	0	0	protein_coding	Scaffold478	1665228	1665596	-
CSS002598	0	0	0	0	0	0	0	0	0	0	0	0	protein_coding	Scaffold478	1664242	1664538	-
CSS002599	0	0	0	0	0	0	0	0	0	0	0	0	protein_coding	Scaffold1520	17020	18730	-
CSS002602	0	0	0	0	0	0	0	0	0	0	0.020258	0	protein_coding	Scaffold1520	302574	305834	SCAMP family protein
CSS002604	0	0.137226	0.077524	0	0	0.059578	0.045835	0.105893	0	0	0.076028	0	protein_coding	Scaffold1520	633466	634176	-
CSS002605	0	0.026162	0	0	0	0	0	0	0	0	0.034406	0	protein_coding	Scaffold1520	645299	647159	unknown protein; BEST Arabidopsis thaliana protein match is: unknown protein (TAIR:AT3G11290.1); Has 1807 Blast hits to 1807 proteins in 277 species: Archae - 0; Bacteria - 0; Metazoa - 736; Fungi - 347; Plants - 385; Viruses - 0; Other Eukaryotes - 339 (source: NCBI BLink).
CSS002608	0.104286	0.05346	0.036802	0.107908	0.06797	0.067148	0.110673	0.121126	0.069554	0.243203	0.574758	0.361005	protein_coding	Scaffold1520	709772	718309	PQ-loop repeat family protein / transmembrane family protein
CSS002610	0.167706	0.116571	0.18348	0	0	0	0.068212	0.045628	0	0.013295	0.073058	0	protein_coding	Scaffold1520	955477	956052	Protein of unknown function (DUF1677)
CSS002613	0	0	0	0	0	0	0	0	0	0	0	0	protein_coding	Scaffold1520	1156930	1157835	transducin family protein / WD-40 repeat family protein
CSS002614	0	0	0	0	0	0	0	0	0	0	0	0	protein_coding	Scaffold1520	1102650	1103395	transducin family protein / WD-40 repeat family protein
CSS002617	0	0	0	0	0	0	0	0	0	0	0	0	protein_coding	Scaffold1520	1470347	1471443	-
CSS002620	0	0	0	0.012022	0	0	0	0	0	0.00675	0.023472	0	protein_coding	Scaffold1520	1576801	1580113	RNA-directed DNA polymerase (reverse transcriptase)-related family protein
CSS002622	0	0	0	0	0	0	0	0	0	0	0	0	protein_coding	Scaffold1520	1855887	1858330	FAR1-related sequence 5
CSS002626	0.251999	0.336194	0.641169	0.406075	0.320452	0.437651	0.394085	0.323165	0.520249	0	0.355106	0.344021	protein_coding	Scaffold1520	1750836	1753665	Exostosin family protein
CSS002627	0	0	0	0	0	0	0	0	0	0	0	0	protein_coding	Scaffold1520	1785165	1791495	-
CSS002628	0	0	0	0	0	0	0	0	0	0	0	0	protein_coding	Scaffold2007	4157	5182	-
CSS002629	0	0	0	0	0	0	0	0	0	0	0	0	protein_coding	Scaffold4100	1078	1281	-
CSS002630	0	0	0	0	0	0	0	0	0	0	0	0	protein_coding	Scaffold4100	136747	137205	-
CSS002632	0	0	0	0	0	0	0	0	0	0	0	0	protein_coding	Scaffold4100	669367	670564	-
CSS002633	0	0	0	0	0	0	0	0	0	0	0	0	protein_coding	Scaffold4100	510818	511218	-
CSS002634	0	0	0	0	0	0	0	0	0	0	0	0	protein_coding	Scaffold4100	495711	496415	-
CSS002635	0.013977	0	0.014504	0.020962	0.011496	0.011495	0	0.034021	0.010785	0	0	0	protein_coding	Scaffold1192	14262	15806	Plant protein of unknown function (DUF247)
CSS002636	0	0	0	0	0	0	0	0	0	0	0	0	protein_coding	Scaffold1192	37809	40463	-
CSS002643	0	0	0	0	0	0	0	0	0	0	0	0	protein_coding	Scaffold1192	224986	232497	-
CSS002644	0	0	0	0	0	0	0	0	0	0	0	0	protein_coding	Scaffold1192	338324	338509	-
CSS002646	0	0	0	0	0	0	0	0	0	0	0	0	protein_coding	Scaffold1192	752037	754427	Aminotransferase-like, plant mobile domain family protein
CSS002647	0.230751	0.330319	0.325716	0.162595	0.131765	0.211821	0.046625	0.029161	0.023713	0.022251	0.114121	0.013046	protein_coding	Scaffold1192	866343	867776	UDP-Glycosyltransferase superfamily protein
CSS002648	0	0.033049	0	0.130092	0	0.228344	0	0	0	0.056845	0	0	protein_coding	Scaffold1192	828204	830149	nitrilase-like protein 1
CSS002650	0	0	0	0	0	0	0	0	0	0	0	0	protein_coding	Scaffold1192	888246	888647	-
CSS002652	0	0	0	0	0	0	0	0	0	0	0	0	protein_coding	Scaffold3569	135716	136738	-
CSS002654	0.075225	0.058024	0	0	0.158068	0.133685	0.061075	0	0.056587	0	0	0	protein_coding	Scaffold3569	377819	379231	Leucine-rich repeat protein kinase family protein
CSS002660	0	0	0	0	0	0	0	0	0	0	0	0	protein_coding	Scaffold4041	248932	249396	unknown protein; FUNCTIONS IN: molecular_function unknown; INVOLVED IN: biological_process unknown; LOCATED IN: mitochondrion; EXPRESSED IN: 10 plant structures; EXPRESSED DURING: LP.04 four leaves visible, LP.10 ten leaves visible, petal differentiation and expansion stage, LP.08 eight leaves visible, LP.12 twelve leaves visible; BEST Arabidopsis thaliana protein match is: unknown protein (TAIR:…
CSS002661	0	0	0	0	0	0	0	0	0	0	0	0	protein_coding	Scaffold4041	232011	234552	MuDR family transposase
CSS002663	0	0	0	0	0	0	0	0	0	0	0	0	protein_coding	Scaffold4041	345185	345661	-
CSS002664	0	0	0	0	0	0	0	0	0	0	0	0	protein_coding	Scaffold33925	8948	9747	-
CSS002665	0	0	0	0	0	0	0	0	0	0	0	0	protein_coding	Scaffold2141	89727	90141	-
CSS002666	0	0	0	0	0	0	0	0	0	0	0	0	protein_coding	Scaffold2141	126095	126811	RNase H family protein
CSS002667	0	0	0	0	0	0	0	0	0	0	0	0	protein_coding	Scaffold2141	150908	152684	-
CSS002669	0	0	0	0	0	0	0	0	0	0	0	0	protein_coding	Scaffold2141	280490	280906	-
CSS002670	0	0	0	0	0	0	0	0	0	0	0	0	protein_coding	Scaffold2141	285543	286382	unknown protein; BEST Arabidopsis thaliana protein match is: unknown protein (TAIR:AT2G24960.2); Has 791 Blast hits to 465 proteins in 19 species: Archae - 0; Bacteria - 0; Metazoa - 0; Fungi - 17; Plants - 748; Viruses - 0; Other Eukaryotes - 26 (source: NCBI BLink).
CSS002671	0	0	0	0	0	0	0	0	0	0	0	0	protein_coding	Scaffold2141	237547	239581	unknown protein; BEST Arabidopsis thaliana protein match is: unknown protein (TAIR:AT5G41980.1); Has 448 Blast hits to 446 proteins in 74 species: Archae - 0; Bacteria - 0; Metazoa - 31; Fungi - 21; Plants - 396; Viruses - 0; Other Eukaryotes - 0 (source: NCBI BLink).
CSS002672	0	0	0	0.019979	0.066643	0.172104	0.154228	0.058403	0.049158	0.147575	0	0.453898	protein_coding	Scaffold2141	308356	310115	Late embryogenesis abundant protein (LEA) family protein
CSS002674	0	0	0	0	0	0	0	0	0	0.026317	0	0	protein_coding	Scaffold2141	323237	324866	Ribonuclease H-like superfamily protein
CSS002675	0	0.014104	0	0	0	0	0	0	0	0	0	0	protein_coding	Scaffold2141	481102	483168	F-box family protein
CSS002676	0	0.012283	0	0	0	0	0	0	0	0	0	0	protein_coding	Scaffold2141	650738	657563	DNAse I-like superfamily protein
CSS002677	0	0	0	0	0	0	0	0	0	0	0	0	protein_coding	Scaffold2141	552304	552731	-
CSS002678	0	0	0	0	0	0	0	0	0	0	0	0	protein_coding	Scaffold2141	633103	634954	receptor like protein 15
CSS002679	0	0	0	0	0	0	0	0	0	0	0	0	protein_coding	Scaffold2141	626998	633096	receptor like protein 14
CSS002680	0.038657	0.059849	0.106582	0.120716	0	0	0.144618	0.276993	0.106529	0	0	0	protein_coding	Scaffold20048	1365	2463	zinc knuckle (CCHC-type) family protein
CSS002684	1.15419	0.789597	0.627362	0.192116	0.237508	0.217572	0.039815	0.103783	0.06286	0	0.028885	0	protein_coding	Scaffold1262	81873	85690	NB-ARC domain-containing disease resistance protein
CSS002687	0	0	0	0	0.021831	0	0	0	0	0	0	0	protein_coding	Scaffold1262	265075	267375	MuDR family transposase
CSS002688	0	0	0	0	0	0	0	0	0	0	0	0	protein_coding	Scaffold1262	345768	352207	-
CSS002689	0	0	0	0	0	0	0	0	0	0	0	0	protein_coding	Scaffold1262	416021	416341	-
CSS002690	0	0	0	0	0	0	0	0	0	0	0	0	protein_coding	Scaffold1262	403699	403995	-
CSS002691	0	0	0	0	0	0	0	0	0	0	0	0	protein_coding	Scaffold1262	492716	493438	RNase H family protein
CSS002692	0	0	0	0	0	0	0	0	0	0	0	0	protein_coding	Scaffold1262	494144	494440	-
CSS002694	0	0	0	0	0	0	0	0	0	0	0	0	protein_coding	Scaffold1262	711367	713540	-
CSS002695	0.080442	0	0	0	0	0	0	0	0.014914	0	0	0	protein_coding	Scaffold1262	928690	934687	Ribonuclease H-like superfamily protein
CSS002696	0	0	0	0	0	0	0	0	0	0	0	0	protein_coding	Scaffold1262	941506	941943	Barwin-related endoglucanase
CSS002697	0	0	0	0	0	0	0	0	0	0	0	0	protein_coding	Scaffold1262	900776	902008	-
CSS002698	0	0	0	0.052674	0	0.023187	0.075538	0.14487	0.139013	0.11111	0	0	protein_coding	Scaffold1262	1012247	1013679	myb domain protein 305
CSS002703	0	0	0.02387	0.073924	0.127485	0.027349	0.241348	0.028052	0.090679	0.082011	0.203052	0.026246	protein_coding	Scaffold1262	1131850	1133094	F-box family protein
CSS002705	0	0	0	0	0	0	0	0	0	0	0	0	protein_coding	Scaffold1262	1096197	1097108	DNA binding
CSS002706	0	0	0	0	0	0	0	0	0	0	0	0	protein_coding	Scaffold1262	1271843	1272317	Polynucleotidyl transferase, ribonuclease H-like superfamily protein
CSS002707	0	0	0	0	0	0	0	0	0	0	0	0	protein_coding	Scaffold1262	1212425	1213968	Aminotransferase-like, plant mobile domain family protein
CSS002708	0	0	0	0	0	0	0	0	0	0	0	0	protein_coding	Scaffold1262	1194683	1195743	-
CSS002709	0	0	0	0	0	0	0	0	0	0	0	0	protein_coding	Scaffold1262	1179290	1179862	-
CSS002711	0	0	0	0	0	0	0	0	0	0	0	0	protein_coding	Scaffold4091	6652	7122	MuDR family transposase
CSS002712	0	0	0	0	0	0	0	0	0	0	0	0	protein_coding	Scaffold4091	128079	131400	MuDR family transposase
CSS002714	0.035142	0.102109	0.126635	0	0	0.079408	0	0	0	0	0	0	protein_coding	Scaffold4091	251683	254438	CONTAINS InterPro DOMAIN/s: Retrotransposon gag protein (InterPro:IPR005162); BEST Arabidopsis thaliana protein match is: unknown protein (TAIR:AT1G34070.1); Has 1807 Blast hits to 1807 proteins in 277 species: Archae - 0; Bacteria - 0; Metazoa - 736; Fungi - 347; Plants - 385; Viruses - 0; Other Eukaryotes - 339 (source: NCBI BLink).
CSS002716	0	0	0	0	0	0	0	0	0	0	0	0	protein_coding	Scaffold23467	54093	59085	-
CSS002717	0.019356	0	0	0.010035	0.048355	0	0.011751	0	0.01621	0.110911	0.236577	0.022642	protein_coding	Scaffold31481	1985	4428	MuDR family transposase
CSS002722	0	0	0	0	0	0	0	0	0	0	0	0	protein_coding	Scaffold3997	96528	97656	plantacyanin
CSS002728	0	0	0	0	0	0	0	0	0	0	0	0	protein_coding	Scaffold3997	335527	335894	-
CSS002729	0	0	0	0	0	0	0	0	0	0	0	0	protein_coding	Scaffold3997	283519	287689	-
CSS002732	0	0	0	0	0	0	0	0	0	0	0	0	protein_coding	Scaffold3997	449854	450398	-
CSS002735	0	0	0	0	0	0	0	0	0	0	0	0	protein_coding	Scaffold3997	652276	654305	PEBP (phosphatidylethanolamine-binding protein) family protein
CSS002737	0	0	0	0	0	0	0	0	0	0	0	0	protein_coding	Scaffold3997	977131	979661	wall-associated kinase 2
CSS002738	0	0	0	0	0	0	0	0	0	0	0	0	protein_coding	Scaffold3997	1066808	1067753	Plant protein of unknown function (DUF247)
CSS002739	0	0	0	0	0	0	0	0	0	0	0	0	protein_coding	Scaffold3997	1164973	1166952	-
CSS002740	0.220612	0.046122	0.132166	0.324413	0.206391	0.326455	0.266401	0.233998	0.249734	0.104095	0.189943	0.221387	protein_coding	Scaffold3997	1339753	1353935	cysteine-rich RLK (RECEPTOR-like protein kinase) 25
CSS002741	0	0	0	0	0	0	0	0	0	0	0	0	protein_coding	Scaffold3997	1267991	1272190	-
CSS002742	0	0	0	0	0	0	0	0	0	0	0	0	protein_coding	Scaffold3997	1287449	1287781	Receptor-like protein kinase-related family protein
CSS002743	0	0	0	0	0	0	0	0	0	0	0	0	protein_coding	Scaffold15794	11185	11651	-
CSS002744	0	0	0	0	0	0	0	0	0	0	0	0	protein_coding	Scaffold13019	82	1757	-
CSS002745	0	0	0	0	0	0	0	0	0	0	0	0	protein_coding	Scaffold497	21946	22605	-
CSS002746	0	0	0	0	0	0	0	0	0	0	0	0	protein_coding	Scaffold497	339940	340593	-
CSS002752	0	0	0	0	0	0	0	0	0	0	0	0	protein_coding	Scaffold497	644962	646129	unknown protein; BEST Arabidopsis thaliana protein match is: unknown protein (TAIR:AT3G11290.1); Has 1807 Blast hits to 1807 proteins in 277 species: Archae - 0; Bacteria - 0; Metazoa - 736; Fungi - 347; Plants - 385; Viruses - 0; Other Eukaryotes - 339 (source: NCBI BLink).
CSS002754	0	0	0	0	0	0	0	0	0	0	0	0	protein_coding	Scaffold497	716750	727868	-
CSS002755	0	0	0.089197	0	0	0	0	0	0	0	0	0	protein_coding	Scaffold497	714200	715629	unknown protein; BEST Arabidopsis thaliana protein match is: unknown protein (TAIR:AT3G11290.1); Has 1807 Blast hits to 1807 proteins in 277 species: Archae - 0; Bacteria - 0; Metazoa - 736; Fungi - 347; Plants - 385; Viruses - 0; Other Eukaryotes - 339 (source: NCBI BLink).
CSS002757	1.0208	1.11487	0.824356	1.05263	0.828025	0.805291	0.287471	0.300186	0.207227	0.13559	0.177334	0.097031	protein_coding	Scaffold497	876625	881393	Leucine-rich repeat transmembrane protein kinase family protein
CSS002762	0	0	0	0	0	0	0	0	0	0	0	0	protein_coding	Scaffold497	1053761	1054456	nucleic acid binding;zinc ion binding
CSS002763	0	0	0	0	0	0	0	0	0	0	0	0	protein_coding	Scaffold497	997319	998161	-
CSS002764	0	0	0	0	0	0	0	0	0	0	0	0	protein_coding	Scaffold497	1056730	1060119	Ribonuclease H-like superfamily protein
CSS002766	0	0	0	0	0	0	0	0	0	0	0	0	protein_coding	Scaffold497	996969	997294	-
CSS002767	0.098043	0	0	0	0	0	0	0	0	0	0	0	protein_coding	Scaffold497	1140526	1140873	Protein of unknown function (DUF1278)
CSS002768	0	0	0	0	0	0	0	0	0	0	0	0	protein_coding	Scaffold497	1127809	1128867	-
CSS002771	0	0	0	0	0	0	0	0	0	0	0	0	protein_coding	Scaffold497	1289589	1290044	-
CSS002778	0.174382	0.145497	0.111225	0.366931	0.178016	0.159438	0	0	0	0.394942	0.220976	0.264379	protein_coding	Scaffold497	1681504	1686812	myb domain protein 16
CSS002782	0.467307	0.468989	0.43887	0.328334	0.466297	0.210784	0.647237	0.68366	0.655478	0.515563	0.635426	0.909298	protein_coding	Scaffold497	1861294	1862748	UDP-glucosyl transferase 71C4
CSS002790	0	0	0	0	0	0	0	0	0	0	0	0	protein_coding	Scaffold497	2084466	2089198	-
CSS002792	0	0	0	0	0	0	0	0	0	0	0	0	protein_coding	Scaffold497	2161958	2163916	FAR1-related sequence 5
CSS002793	0	0	0	0	0	0	0	0	0	0	0	0	protein_coding	Scaffold497	2695554	2697140	-
CSS002794	0	0	0	0	0	0	0	0	0	0	0	0	protein_coding	Scaffold497	2705068	2705637	-
CSS002796	0	0	0	0	0	0	0	0	0	0	0	0	protein_coding	Scaffold497	3057753	3058518	-
CSS002797	0	0	0	0	0	0	0	0	0	0	0	0	protein_coding	Scaffold2203	6529	7714	-
CSS002798	0	0	0	0	0	0	0	0	0	0	0	0	protein_coding	Scaffold3704	78799	83393	-
CSS002800	0	0	0	0	0	0	0	0	0	0	0	0	protein_coding	Scaffold3704	224917	225525	Calcium-binding EF-hand family protein
CSS002801	0	0	0	0	0	0	0	0	0	0	0	0.199768	protein_coding	Scaffold4122	69821	70985	-
CSS002802	0	0	0	0	0	0	0	0	0	0	0	0.044543	protein_coding	Scaffold4122	188368	188787	Plant self-incompatibility protein S1 family
CSS002803	0	0	0	0	0	0	0	0	0	0	0	0	protein_coding	Scaffold4122	90475	91645	-
CSS002804	0	0	0	0	0	0	0	0	0	0	0	0	protein_coding	Scaffold4122	232604	233783	-
CSS002805	0	0	0	0	0	0	0	0	0	0	0	0	protein_coding	Scaffold4122	301799	302092	-
CSS002808	0.112061	0.090988	0.098953	0.130106	0.091775	0.120034	0.218433	0.125249	0.071651	0.043254	0.263126	0.236038	protein_coding	Scaffold11142	4145	5457	S-locus lectin protein kinase family protein
CSS002809	0	0	0	0	0	0	0	0	0	0	0	0	protein_coding	Scaffold2018	117317	118553	-
CSS002811	0	0	0	0	0	0	0	0	0	0	0	0	protein_coding	Scaffold2018	272055	272453	-
CSS002812	0	0	0	0	0	0	0	0	0	0	0	0	protein_coding	Scaffold1975	462	749	-
CSS002813	0	0	0	0	0	0	0	0	0	0	0	0	protein_coding	Scaffold2891	36872	37300	-
CSS002816	0.051465	0.04352	0	0	0	0	0	0	0	0	0	0	protein_coding	Scaffold2891	403393	403806	RNI-like superfamily protein
CSS002817	0	0	0	0	0	0	0	0	0	0	0	0	protein_coding	Scaffold2891	422902	435459	receptor like protein 13
CSS002818	0	0	0	0	0	0	0	0	0	0	0	0	protein_coding	Scaffold2891	407514	410993	-
CSS002819	0	0	0	0	0	0	0	0	0	0	0	0	protein_coding	Scaffold2891	456912	457285	-
CSS002820	0	0	0	0	0	0	0	0	0	0	0	0	protein_coding	Scaffold2891	435582	437218	receptor like protein 1
CSS002821	0	0	0	0	0	0	0	0	0	0	0	0	protein_coding	Scaffold2891	524318	531851	receptor like protein 13
CSS002822	0	0	0	0	0	0	0	0	0	0	0	0	protein_coding	Scaffold2891	490986	493730	receptor like protein 21
CSS002823	0	0.031761	0	0.060815	0	0.082376	0.028687	0	0	0	0	0	protein_coding	Scaffold2891	519078	520361	-
CSS002825	0	0	0	0.005253	0	0	0	0	0	0	0.00919	0	protein_coding	Scaffold2891	616666	625491	Argonaute family protein
CSS002826	0	0	0	0.013749	0.014316	0	0.011483	0.024034	0.03479	0.048451	0.031962	0	protein_coding	Scaffold2891	630374	638503	Argonaute family protein
CSS002827	0.066342	0.027677	0	0.020529	0	0.056443	0	0	0.025943	0	0	0	protein_coding	Scaffold2891	787237	788538	hydroxycinnamoyl-CoA shikimate/quinate hydroxycinnamoyl transferase
CSS002830	0	0.018928	0.014108	0.011837	0.006454	0.010946	0	0.010334	0.005065	0.047524	0	0.005573	protein_coding	Scaffold2891	906378	909734	disease resistance family protein / LRR family protein
CSS002834	0	0	0	0	0	0	0	0	0	0	0	0	protein_coding	Scaffold10142	336	2116	receptor like protein 13
CSS002839	0	0	0	0	0	0	0	0	0.231871	0	0.280341	0.125598	protein_coding	Scaffold3959	242998	244249	NAD(P)-binding Rossmann-fold superfamily protein
CSS002840	0	0	0	0.012595	0	0	0.00779	0	0.020696	0	0	0.026751	protein_coding	Scaffold3959	265643	268846	NAD(P)-binding Rossmann-fold superfamily protein
CSS002842	0	0	0	0	0	0	0	0	0	0	0	0	protein_coding	Scaffold3959	188664	189900	nuclear factor Y, subunit B10
CSS002847	0	0	0	0	0	0	0	0	0	0	0	0	protein_coding	Scaffold4657	25882	27577	K+ efflux antiporter 1
CSS002851	0	0	0	0	0	0	0	0	0	0	0	0	protein_coding	Scaffold4657	239481	246339	plantacyanin
CSS002852	0	0	0	0	0	0	0	0	0	0	0	0	protein_coding	Scaffold4657	188047	188280	-
CSS002853	0	0	0	0	0	0	0	0	0	0	0	0	protein_coding	Scaffold4657	214238	214696	-
CSS002854	0	0	0	0	0	0	0	0	0	0	0	0	protein_coding	Scaffold4657	221207	222442	-
CSS002855	0	0	0	0	0	0	0	0	0	0	0	0	protein_coding	Scaffold4657	216151	217772	-
CSS002856	0	0	0	0	0	0	0	0	0	0	0	0	protein_coding	Scaffold4657	342278	343048	Ribonuclease H-like superfamily protein
CSS002857	0	0	0	0	0	0	0	0	0	0	0	0	protein_coding	Scaffold4657	478837	481193	Aminotransferase-like, plant mobile domain family protein
CSS002858	0	0	0	0	0	0	0.024407	0	0	0	0	0	protein_coding	Scaffold4657	509663	510149	Ubiquitin C-terminal hydrolases superfamily protein
CSS002860	0.294836	0.608983	0.75298	0.377033	0.244851	0.294357	0.06002	0.306517	0.396956	0.087392	0	0.176558	protein_coding	Scaffold4657	616588	617316	zinc finger protein 4
CSS002861	0	0	0	0.020136	0.051035	0.052121	0.202484	0.105682	0.076937	0.249375	0.760084	0.576275	protein_coding	Scaffold4657	751443	752765	ARM repeat superfamily protein
CSS002863	0.335289	0.29966	0.247999	0.193258	0.110805	0.174914	0.099196	0.079115	0.073467	0.04924	0.014431	0.069289	protein_coding	Scaffold4657	700052	705236	transmembrane kinase 1
CSS002864	0	0	0	0	0	0	0	0	0	0	0	0	protein_coding	Scaffold4657	845038	847331	RING/FYVE/PHD zinc finger superfamily protein
CSS002865	0	0.069835	0	0	0	0	0	0	0	0	0	0	protein_coding	Scaffold9656	73662	73919	-
CSS002866	0.065821	0.028781	0.024166	0.019331	0.036941	0.035918	0	0.029747	0	0	0.107972	0	protein_coding	Scaffold1591	12008	13216	F-box family protein
CSS002867	0	0	0	0	0	0	0	0	0	0	0	0	protein_coding	Scaffold1591	244661	245165	NAD(P)-binding Rossmann-fold superfamily protein
CSS002868	0	0	0	0	0	0	0	0	0	0	0	0	protein_coding	Scaffold1591	220061	220880	-
CSS002869	0	0	0	0	0	0	0	0	0	0	0	0	protein_coding	Scaffold1591	351567	352512	-
CSS002870	0.066992	0.029732	0	0.043518	0.185834	0	0	0	0	0	0	0	protein_coding	Scaffold1591	412284	412586	-
CSS002871	0	0	0	0	0	0	0	0	0	0	0	0	protein_coding	Scaffold1591	471774	472503	-
CSS002874	0	0	0	0	0	0	0	0	0	0	0	0	protein_coding	Scaffold1591	711370	714245	-
CSS002875	0	0	0.005497	0.11487	0.067539	0.014444	0	0.110103	0	0.23964	0.112237	0.171882	protein_coding	Scaffold1591	898974	900245	indole-3-acetate beta-D-glucosyltransferase
CSS002877	0	0	0	0	0	0	0	0	0	0	0	0	protein_coding	Scaffold1591	919267	920192	-
CSS002880	0.013791	0	0	0.015109	0.01223	0	0.005418	0.062373	0	0	0	0	protein_coding	Scaffold1591	1163252	1163869	-
CSS002882	0	0	0	0	0	0	0	0	0	0	0	0	protein_coding	Scaffold1591	1144684	1149944	calcium-dependent protein kinase 29
CSS002885	0.204911	0.138554	0.069703	0.109843	0.086039	0.04029	0.012554	0.025615	0.104069	0.312589	0.182462	0.120329	protein_coding	Scaffold1591	1264472	1276981	Major facilitator superfamily protein
CSS002889	0.69079	0.317198	0.423439	0.48992	0.297187	0.106067	0.120292	0.038804	0.164024	0.222059	0.157963	0	protein_coding	Scaffold1591	1402478	1402921	unknown protein; BEST Arabidopsis thaliana protein match is: unknown protein (TAIR:AT3G46300.1); Has 37 Blast hits to 37 proteins in 10 species: Archae - 0; Bacteria - 0; Metazoa - 0; Fungi - 0; Plants - 37; Viruses - 0; Other Eukaryotes - 0 (source: NCBI BLink).
CSS002891	0	0	0	0	0	0	0	0	0	0	0	0	protein_coding	Scaffold1591	1438491	1439216	CONTAINS InterPro DOMAIN/s: Retrotransposon gag protein (InterPro:IPR005162); BEST Arabidopsis thaliana protein match is: unknown protein (TAIR:AT1G34070.1); Has 1807 Blast hits to 1807 proteins in 277 species: Archae - 0; Bacteria - 0; Metazoa - 736; Fungi - 347; Plants - 385; Viruses - 0; Other Eukaryotes - 339 (source: NCBI BLink).
CSS002892	0.045462	0.10115	0.101553	0.042855	0.047529	0.156078	0.046998	0	0	0.268721	0.014306	0.190761	protein_coding	Scaffold1591	1450951	1454890	Curculin-like (mannose-binding) lectin family protein
CSS002893	1.00234	0.343928	0.409214	0.639171	0.318458	0.239227	0.497729	0.360482	0.564137	0.239007	0.166656	0.440957	protein_coding	Scaffold1591	1435720	1436253	Protein of unknown function (DUF640)
CSS002894	0.615784	0.652263	0.442403	0.72166	0.841476	0.638342	0.171549	0.338661	0.428293	0.83183	0.872498	0.643874	protein_coding	Scaffold1591	1503948	1505288	D-mannose binding lectin protein with Apple-like carbohydrate-binding domain
CSS002899	0	0	0	0	0	0	0	0	0	0	0	0	protein_coding	Scaffold1591	1781827	1786668	-
CSS002900	0.055727	0	0	0	0	0	0	0	0	0	0	0	protein_coding	Scaffold1591	1778804	1780379	Pollen Ole e 1 allergen and extensin family protein
CSS002903	0	0	0	0	0	0	0	0	0	0	0	0	protein_coding	Scaffold1591	1920058	1921252	-
CSS002914	0	0	0	0	0	0	0.09071	0	0	0	0	0	protein_coding	Scaffold697	275397	276361	Dof-type zinc finger DNA-binding family protein
CSS002917	0.582	0.819082	0.439644	0.204968	0.392079	0.411758	0.09079	0.149752	0.092843	0.157265	0.101907	0.171623	protein_coding	Scaffold697	288006	288707	OBF binding protein 1
CSS002920	0.104161	0.270303	0.21856	0.135987	0.045723	0.055461	0.050644	0.168108	0.020023	0.191162	0.113145	0.066698	protein_coding	Scaffold697	303946	306970	Zinc-finger domain of monoamine-oxidase A repressor R1
CSS002922	0	0.126667	0	0.035925	0.118518	0.1317	0	0.062799	0	0.178631	0.629713	0.384665	protein_coding	Scaffold697	295010	297840	GDSL-like Lipase/Acylhydrolase superfamily protein
CSS002925	0	0	0	0	0	0	0	0	0	0	0	0	protein_coding	Scaffold697	543115	544384	-
CSS002926	0	0	0	0	0	0	0	0	0	0	0	0	protein_coding	Scaffold697	607036	607746	unknown protein; Has 90 Blast hits to 90 proteins in 7 species: Archae - 0; Bacteria - 0; Metazoa - 0; Fungi - 0; Plants - 90; Viruses - 0; Other Eukaryotes - 0 (source: NCBI BLink).
CSS002927	0.032473	0	0	0.108387	0.065794	0	0.023788	0.101584	0.016193	0.026326	0.03125	0	protein_coding	Scaffold697	780987	783334	-
CSS002928	0	0	0	0	0.017101	0	0	0.018119	0.075134	0.055303	0.06817	0.033978	protein_coding	Scaffold697	783378	783960	-
CSS002929	0	0	0	0	0	0	0	0	0	0	0	0	protein_coding	Scaffold697	704995	705896	Aminotransferase-like, plant mobile domain family protein
CSS002931	0	0	0	0	0	0	0	0	0	0	0	0	protein_coding	Scaffold697	1074697	1075029	-
CSS002935	0	0	0	0	0	0	0	0	0	0	0	0	protein_coding	Scaffold697	1252544	1252858	-
CSS002938	0	0	0	0	0	0	0	0	0	0	0	0	protein_coding	Scaffold697	1348241	1349668	unknown protein; BEST Arabidopsis thaliana protein match is: unknown protein (TAIR:AT2G24960.2); Has 791 Blast hits to 465 proteins in 19 species: Archae - 0; Bacteria - 0; Metazoa - 0; Fungi - 17; Plants - 748; Viruses - 0; Other Eukaryotes - 26 (source: NCBI BLink).
CSS002942	0.620575	0.735439	0.779288	0.165559	0.366721	0.176621	0.071481	0.116754	0.075515	0	0.082164	0	protein_coding	Scaffold697	1526237	1528444	Tetratricopeptide repeat (TPR)-like superfamily protein
CSS002944	0	0	0	0	0	0	0	0	0	0	0	0	protein_coding	Scaffold697	1540233	1540565	-
CSS002948	0.029979	0.076833	0.067771	0.01735	0.053718	0.026115	0	0.024906	0.024168	0.113388	0.063584	0.104332	protein_coding	Scaffold697	1718782	1720188	HXXXD-type acyl-transferase family protein
CSS002951	0	0	0	0	0	0	0	0	0	0	0	0	protein_coding	Scaffold697	1784068	1784364	-
CSS002952	0	0	0	0	0	0	0	0	0	0	0	0.007204	protein_coding	Scaffold697	1886481	1887917	HXXXD-type acyl-transferase family protein
CSS002953	0	0	0	0	0	0	0	0	0	0	0	0	protein_coding	Scaffold697	1826173	1827819	-
CSS002954	0	0	0	0	0	0	0	0	0	0	0	0	protein_coding	Scaffold697	1787980	1789610	Aminotransferase-like, plant mobile domain family protein
CSS002955	0	0	0	0	0	0	0	0	0	0	0	0	protein_coding	Scaffold697	1801759	1808799	Aminotransferase-like, plant mobile domain family protein
CSS002958	0	0	0	0	0	0	0	0	0	0	0	0	protein_coding	Scaffold697	2017788	2018873	F-box family protein
CSS002959	0.259258	0.306369	0.41893	0.315678	0.300952	0.327595	0.420366	0.238264	0.353654	0.174086	0.68645	0.294381	protein_coding	Scaffold697	2130530	2131434	cytochrome P450, family 72, subfamily A, polypeptide 9
CSS002960	0.055415	0	0.017902	0	0	0	0	0	0	0.012008	0.019164	0	protein_coding	Scaffold697	2242172	2245821	S-locus lectin protein kinase family protein
CSS002961	0	0	0	0	0	0	0	0	0	0	0	0	protein_coding	Scaffold697	2280637	2281461	receptor kinase 1
CSS002962	0	0	0	0	0	0	0	0	0	0	0	0	protein_coding	Scaffold697	2280260	2280510	S-locus lectin protein kinase family protein
CSS002963	0	0	0	0	0	0.014277	0	0	0.02283	0	0	0	protein_coding	Scaffold697	2294405	2301375	S-locus lectin protein kinase family protein
CSS002965	0	0	0	0	0	0	0	0	0	0	0	0	protein_coding	Scaffold697	2341410	2342978	-
CSS002966	0	0	0	0	0	0	0	0	0	0	0	0	protein_coding	Scaffold697	2354158	2355111	unknown protein; BEST Arabidopsis thaliana protein match is: unknown protein (TAIR:AT4G02000.1); Has 247 Blast hits to 243 proteins in 13 species: Archae - 0; Bacteria - 2; Metazoa - 0; Fungi - 2; Plants - 243; Viruses - 0; Other Eukaryotes - 0 (source: NCBI BLink).
CSS002969	1.78486	2.31862	1.82657	1.14103	1.08366	1.22005	1.37579	0.996481	0.794159	1.02072	0.950251	1.01017	protein_coding	Scaffold697	2403074	2406311	Peptidase C78, ubiquitin fold modifier-specific peptidase 1/ 2
CSS002972	0	0	0	0	0	0	0	0	0	0	0	0	protein_coding	Scaffold31358	31742	32031	Cytochrome c oxidase subunit Vc family protein
CSS002973	0	0	0	0	0	0	0	0	0	0	0	0	protein_coding	Scaffold1194	62920	63435	-
CSS002978	0	0	0	0	0	0	0	0	0	0	0	0	protein_coding	Scaffold1194	398304	401028	-
CSS002979	0	0	0	0	0	0	0	0	0	0	0	0	protein_coding	Scaffold1194	395875	398088	-
CSS002980	0	0	0	0	0	0	0	0	0	0	0	0	protein_coding	Scaffold1194	642226	643002	-
CSS002981	0	0	0	0	0	0	0	0	0	0	0	0	protein_coding	Scaffold1194	574441	587231	plasma membrane intrinsic protein 2;4
CSS002982	0	0	0	0	0	0	0	0	0	0	0	0	protein_coding	Scaffold1194	771471	772106	-
CSS002983	0	0	0	0	0	0	0	0	0	0	0	0	protein_coding	Scaffold1194	769878	771008	-
CSS002984	0	0	0	0	0	0	0	0	0	0	0	0	protein_coding	Scaffold1194	748743	748988	-
CSS002985	0	0	0	0	0	0	0	0	0	0	0	0	protein_coding	Scaffold1194	738976	739471	Leucine-rich repeat protein kinase family protein
CSS002987	0	0	0	0	0	0	0	0	0	0	0	0	protein_coding	Scaffold1194	785351	795828	Leucine-rich repeat protein kinase family protein
CSS002992	0	0	0	0	0	0	0	0	0	0	0	0	protein_coding	Scaffold1194	1030541	1031598	-
CSS002993	0	0.134659	0	0.035967	0	0	0.050053	0.104759	0.159449	0.46832	0.347359	0	protein_coding	Scaffold1194	1089772	1090531	unknown protein; BEST Arabidopsis thaliana protein match is: unknown protein (TAIR:AT2G24960.2); Has 791 Blast hits to 465 proteins in 19 species: Archae - 0; Bacteria - 0; Metazoa - 0; Fungi - 17; Plants - 748; Viruses - 0; Other Eukaryotes - 26 (source: NCBI BLink).
CSS002994	0	0	0	0	0	0	0	0	0	0	0	0	protein_coding	Scaffold4688	9232	10599	-
CSS002995	0	0	0	0	0	0	0	0	0	0	0	0	protein_coding	Scaffold3778	29424	29822	-
CSS002996	0	0	0	0	0	0	0	0	0	0	0	0	protein_coding	Scaffold3778	37176	40967	ankyrin repeat family protein
CSS002997	0	0	0	0	0	0	0	0	0	0	0	0	protein_coding	Scaffold3778	31052	32678	-
CSS002998	0	0	0	0	0	0	0	0	0	0	0	0	protein_coding	Scaffold3778	104516	105695	-
CSS002999	0.086959	0.08553	0.025347	0.080995	0	0	0	0.035396	0	0	0	0	protein_coding	Scaffold3778	261131	262257	P-loop containing nucleoside triphosphate hydrolases superfamily protein
CSS003000	0.140182	0.013114	0.043541	0	0	0.050335	0	0	0	0	0	0	protein_coding	Scaffold3778	326559	328248	P-loop containing nucleoside triphosphate hydrolases superfamily protein
CSS003001	0	0	0	0	0	0	0	0	0	0	0	0	protein_coding	Scaffold3778	340568	341716	-
CSS003002	0	0	0	0	0	0	0	0	0	0	0	0	protein_coding	Scaffold3778	377007	379768	-
CSS003003	0	0.013056	0.03397	0	0	0	0	0.043045	0	0	0	0	protein_coding	Scaffold3778	404239	406303	P-loop containing nucleoside triphosphate hydrolases superfamily protein
CSS003011	0.239951	0	0.026952	0	0	0.055306	0	0.045391	0.033143	0	0	0	protein_coding	Scaffold3778	673386	674767	ubiquitin-specific protease 12
CSS003013	0	0	0	0	0	0	0	0	0	0	0	0.019734	protein_coding	Scaffold3778	644413	647879	FAR1-related sequence 5
CSS003021	0	0	0	0	0	0	0	0	0	0	0	0	protein_coding	Scaffold3778	1046607	1047203	-
CSS003025	0.044407	0	0	0.019222	0.013589	0.013213	0.045153	0.015918	0.018341	0.217994	0.332759	0.370706	protein_coding	Scaffold2472	395182	398474	FAR1-related sequence 5
CSS003035	0	0	0	0	0	0	0	0	0	0	0	0	protein_coding	Scaffold2472	617431	620893	Nodulin MtN3 family protein
CSS003036	0	0	0	0	0	0	0	0	0	0	0	0	protein_coding	Scaffold2472	695417	695818	-
CSS003038	0	0	0	0	0	0	0	0	0	0	0	0	protein_coding	Scaffold2472	786665	786934	-
CSS003041	0	0	0	0	0	0	0.052623	0	0	0	0	0	protein_coding	Scaffold2472	1079314	1079856	-
CSS003044	0	0	0	0	0	0	0	0	0	0	0	0	protein_coding	Scaffold2472	1210988	1216035	Ankyrin repeat family protein
CSS003045	0	0	0	0	0	0	0	0	0	0	0	0	protein_coding	Scaffold2472	1227770	1228246	-
CSS003046	0	0.056837	0.100267	0.042158	0	0.075214	0.070422	0.014237	0	0.096134	0	0.033272	protein_coding	Scaffold2472	1469163	1473361	homeobox-3
CSS003047	0	0	0	0	0	0	0	0	0	0	0	0	protein_coding	Scaffold2472	1535320	1535949	-
CSS003048	0	0	0	0	0	0	0	0	0	0	0	0	protein_coding	Scaffold2472	1549715	1549993	-
CSS003051	0	0	0	0	0	0	0	0	0	0	0	0	protein_coding	Scaffold17898	51672	52184	-
CSS003052	0	0	0	0	0	0	0	0	0	0	0	0	protein_coding	Scaffold17898	101751	102859	-
CSS003053	0	0	0	0	0	0	0	0	0	0	0	0	protein_coding	Scaffold5813	70696	73510	-
CSS003055	0	0	0	0	0	0	0	0	0	0	0	0	protein_coding	Scaffold1907	11006	12957	Aminotransferase-like, plant mobile domain family protein
CSS003056	0	0	0	0	0	0	0	0	0	0	0	0	protein_coding	Scaffold1907	101118	101456	tobamovirus multiplication 2A
CSS003057	0	0	0	0	0	0	0	0	0	0	0	0	protein_coding	Scaffold1907	132227	132886	P-loop containing nucleoside triphosphate hydrolases superfamily protein
CSS003058	0	0	0	0	0	0	0.041276	0	0	0	0	0	protein_coding	Scaffold1907	116674	117057	CONTAINS InterPro DOMAIN/s: Retrotransposon gag protein (InterPro:IPR005162); BEST Arabidopsis thaliana protein match is: unknown protein (TAIR:AT5G48050.1); Has 648 Blast hits to 647 proteins in 29 species: Archae - 0; Bacteria - 0; Metazoa - 16; Fungi - 25; Plants - 607; Viruses - 0; Other Eukaryotes - 0 (source: NCBI BLink).
CSS003059	0	0	0	0	0	0	0	0	0	0	0	0	protein_coding	Scaffold1907	339557	340870	Aminotransferase-like, plant mobile domain family protein
CSS003060	0	0	0	0	0	0	0	0	0	0	0	0	protein_coding	Scaffold1907	469552	470546	P-loop containing nucleoside triphosphate hydrolases superfamily protein
CSS003063	0	0	0.005287	0	0.000831	0	0.006515	0	0.002705	0	0	0	protein_coding	Scaffold2270	137013	147130	-
CSS003064	0	0	0	0	0	0	0	0	0	0	0	0	protein_coding	Scaffold2270	183141	184402	-
CSS003065	0	0	0	0	0	0	0	0	0	0	0	0	protein_coding	Scaffold2270	283181	285049	Aminotransferase-like, plant mobile domain family protein
CSS003067	0.182954	0.095086	0.12187	0.150254	0.14101	0.152115	0.112194	0.105648	0.083923	0.018613	0.050854	0.047321	protein_coding	Scaffold2270	583780	593822	disease resistance family protein / LRR family protein
CSS003068	0	0	0	0	0	0	0	0	0	0	0	0	protein_coding	Scaffold2270	689318	689614	-
CSS003069	0	0	0	0	0	0	0	0	0	0	0	0	protein_coding	Scaffold2270	718395	718718	CONTAINS InterPro DOMAIN/s: Retrotransposon gag protein (InterPro:IPR005162); Has 707 Blast hits to 705 proteins in 25 species: Archae - 0; Bacteria - 0; Metazoa - 4; Fungi - 0; Plants - 703; Viruses - 0; Other Eukaryotes - 0 (source: NCBI BLink).
CSS003070	0	0	0	0	0	0	0	0	0	0	0	0	protein_coding	Scaffold2270	718734	719778	-
CSS003071	0	0	0	0	0	0.119493	0.023231	0	0	0	0.038014	0	protein_coding	Scaffold3781	41	655	CONTAINS InterPro DOMAIN/s: Mediator complex subunit Med28 (InterPro:IPR021640); BEST Arabidopsis thaliana protein match is: unknown protein (TAIR:AT3G01670.1); Has 122 Blast hits to 112 proteins in 13 species: Archae - 0; Bacteria - 0; Metazoa - 0; Fungi - 0; Plants - 122; Viruses - 0; Other Eukaryotes - 0 (source: NCBI BLink).
CSS003073	0	0	0	0	0	0	0	0	0	0	0	0	protein_coding	Scaffold2916	450888	451175	-
CSS003074	0	0	0	0	0	0	0	0	0	0	0	0	protein_coding	Scaffold2916	823812	827365	Aminotransferase-like, plant mobile domain family protein
CSS003075	0	0	0	0	0	0	0	0	0	0	0	0	protein_coding	Scaffold2916	861774	862502	-
CSS003076	0	0	0	0	0	0	0	0	0	0.062374	0	0	protein_coding	Scaffold2916	893515	894613	Ribonuclease H-like superfamily protein
CSS003079	0	0	0	0	0	0	0.018798	0	0	0	0.075556	0.061282	protein_coding	Scaffold2916	1029891	1031992	Aminotransferase-like, plant mobile domain family protein
CSS003081	0	0	0	0	0	0	0	0	0	0	0	0	protein_coding	Scaffold3800	49651	50951	Glycosyl hydrolase family protein with chitinase insertion domain
CSS003083	0.096225	0.079017	0	0.089284	0.070376	0	0.178826	0.10643	0.077244	0.108539	0.238443	0.082342	protein_coding	Scaffold3800	261793	268885	H(+)-ATPase 9
CSS003086	0.080735	0.10458	0.063085	0.149957	0.042804	0	0.056564	0.147654	0	0	0	0.13724	protein_coding	Scaffold2753	30734	37277	Mnd1 family protein
CSS003087	0	0	0	0	0	0	0	0	0	0	0	0	protein_coding	Scaffold2753	161702	162039	-
CSS003090	0.05203	0.093218	0.145971	0.095664	0.105888	0.105273	0.148459	0.157728	0.218734	0.023325	0.146138	0.044033	protein_coding	Scaffold2753	196833	199776	Ribonuclease H-like superfamily protein
CSS003092	0	0	0	0	0	0	0	0	0	0	0	0	protein_coding	Scaffold2753	386832	388118	-
CSS003093	0	0	0	0	0	0	0	0	0	0	0.028016	0.064478	protein_coding	Scaffold2753	384510	385796	-
CSS003094	0	0	0	0	0	0	0	0	0	0	0	0	protein_coding	Scaffold2753	386400	386821	-
CSS003096	0.042013	0.255834	0.154333	0.066111	0.141024	0.235564	0.059396	0.16361	0.186281	0.03178	0.093064	0	protein_coding	Scaffold2753	550676	555741	RNI-like superfamily protein
CSS003097	0.266686	0	0.072231	0.264622	0.249438	0.26687	0.134374	0.087724	0.06915	0.468333	0.671644	0.866128	protein_coding	Scaffold2753	520316	525171	RNI-like superfamily protein
CSS003104	0.027496	0.042019	0	0.154972	0.052488	0.064879	0.138265	0.103607	0	0	0	0	protein_coding	Scaffold2753	593728	595537	-
CSS003105	0	0	0	0	0	0	0	0	0	0	0	0	protein_coding	Scaffold2753	751636	753081	SGNH hydrolase-type esterase superfamily protein
CSS003110	0.150995	0.133923	0	0.076806	0.160717	0.280509	0.329405	0.160279	0.097389	0	0.207138	0	protein_coding	Scaffold2753	1229559	1230934	Protein kinase superfamily protein
CSS003112	0.04843	0	0	0	0	0.047108	0.04293	0	0	0	0.068271	0	protein_coding	Scaffold2753	1291364	1292505	Aminotransferase-like, plant mobile domain family protein
CSS003118	0	0	0	0	0.137131	0	0	0	0	0	0	0	protein_coding	Scaffold2753	1424932	1425465	-
CSS003119	0	0	0	0	0	0	0	0	0	0	0	0	protein_coding	Scaffold2753	1423487	1424861	-
CSS003120	0.023599	0.059268	0.026139	0.057882	0.103039	0.162972	0.046447	0.07659	0.027965	0.349396	0.251644	0.338193	protein_coding	Scaffold2753	1497259	1499082	Exostosin family protein
CSS003126	0.762678	0.592963	0.758357	0.562968	0.532961	0.336008	0.305847	0.22981	0.202805	0.081888	0.020033	0.175965	protein_coding	Scaffold2753	1630001	1640216	XH/XS domain-containing protein
CSS003127	0.614533	0.282577	0.075798	0.317379	0.187583	0.362833	0.459017	0.339186	0.171084	0.101455	0.145806	0	protein_coding	Scaffold2753	1604816	1608435	XH/XS domain-containing protein
CSS003128	0.091154	0.109282	0.014382	0.047786	0.026638	0.02675	0.022728	0.043234	0.010258	0	0.021063	0	protein_coding	Scaffold1281	54842	58156	NB-ARC domain-containing disease resistance protein
CSS003130	0	0	0	0	0	0	0	0	0	0	0	0	protein_coding	Scaffold1281	4275	6037	NAD(P)-linked oxidoreductase superfamily protein
CSS003131	0.039224	0	0.129143	0.091852	0.147329	0	0	0	0	0	0	0	protein_coding	Scaffold1281	114004	122427	alfin-like 7
CSS003133	0	0	0	0	0	0	0	0	0	0	0	0	protein_coding	Scaffold1281	240263	241816	O-methyltransferase family protein
CSS003135	0	0	0	0	0	0	0	0	0	0	0	0	protein_coding	Scaffold1281	571053	571901	hydrolases;protein serine/threonine phosphatases
CSS003137	0	0	0	0	0	0	0	0	0	0	0	0	protein_coding	Scaffold1281	681836	689728	DUF679 domain membrane protein 2
CSS003138	0	0	0	0	0	0	0	0	0	0	0	0	protein_coding	Scaffold1281	710851	712086	-
CSS003139	0	0	0	0	0	0	0	0	0	0	0	0	protein_coding	Scaffold1281	732959	735431	Leucine-rich repeat protein kinase family protein
CSS003144	0	0	0	0	0	0	0	0	0	0	0	0	protein_coding	Scaffold1281	1115392	1118736	histone acetyltransferase of the GNAT family 2
CSS003145	0	0	0	0	0	0	0	0	0	0	0	0	protein_coding	Scaffold1281	1276146	1276526	-
CSS003146	0	0	0	0	0	0	0	0	0	0	0	0	protein_coding	Scaffold1281	1477942	1478238	-
CSS003147	0	0	0	0	0	0	0	0	0	0	0	0	protein_coding	Scaffold2509	165013	165598	O-Glycosyl hydrolases family 17 protein
CSS003148	0	0	0	0	0	0	0	0	0	0	0	0	protein_coding	Scaffold2509	211676	213049	-
CSS003149	0	0	0	0	0	0	0	0	0	0	0	0	protein_coding	Scaffold2509	316568	317131	RNase H family protein
CSS003151	0	0.06649	0.039137	0.017678	0	0.07386	0.297872	0.411604	0.685644	0	0	0	protein_coding	Scaffold2509	470784	473276	Zinc finger (C3HC4-type RING finger) family protein
CSS003152	0	0	0	0	0	0	0	0	0	0	0	0	protein_coding	Scaffold2509	673630	673887	-
CSS003155	0	0	0	0	0	0	0	0	0	0	0	0	protein_coding	Scaffold2509	825955	826973	-
CSS003157	0	0	0	0	0	0	0	0	0	0	0	0	protein_coding	Scaffold2509	871511	873344	-
CSS003158	0	0	0	0	0	0	0	0	0	0	0	0	protein_coding	Scaffold2509	870963	871504	-
CSS003160	0	0	0	0	0.046198	0	0.030634	0	0.020185	0	0.02858	0	protein_coding	Scaffold2509	1162243	1168882	receptor kinase 3
CSS003161	0	0	0	0	0	0	0.019022	0	0	0	0	0	protein_coding	Scaffold2509	1095010	1097084	Far-red impaired responsive (FAR1) family protein
CSS003162	0	0.101443	0.216273	0.022012	0	0	0.084418	0.100611	0.046809	0.281654	0.743483	0.711322	protein_coding	Scaffold24280	14025	17208	myo-inositol oxygenase 2
CSS003163	0	0	0	0	0	0	0	0	0	0	0	0	protein_coding	Scaffold1293	23963	24259	-
CSS003164	0	0	0	0	0	0	0	0	0	0	0	0	protein_coding	Scaffold1293	55002	55448	-
CSS003165	0	0	0	0	0	0.06992	0	0	0	0	0	0	protein_coding	Scaffold1293	245516	247312	Metal-dependent phosphohydrolase
CSS003167	0.063818	0.111586	0.109226	0.154206	0.533162	0.285507	0.379351	0.691742	0.358225	0.559934	0.484354	0.258297	protein_coding	Scaffold2436	73808	74680	AGAMOUS-like 62
CSS003168	0	0	0	0	0	0	0	0	0	0	0	0	protein_coding	Scaffold2436	139801	140727	-
CSS003169	0	0	0	0	0	0	0	0	0	0	0	0	protein_coding	Scaffold2436	157630	158835	TTF-type zinc finger protein with HAT dimerisation domain
CSS003170	0.278201	0.06251	0.272159	0.287432	0.062968	0.026556	0	0	0	0.048826	0	0	protein_coding	Scaffold2436	227948	229360	heat shock transcription factor B4
CSS003172	0	0	0	0	0	0	0	0	0	0	0	0	protein_coding	Scaffold2436	378765	379316	-
CSS003174	0.257014	0.227974	0.094785	0.101139	0.024542	0.157869	0.022117	0.046521	0.102082	0.010572	0.077154	0.058765	protein_coding	Scaffold2436	440637	442145	Tetratricopeptide repeat (TPR)-like superfamily protein
CSS003175	0.317443	0.292712	0.286347	0.661652	0.693021	0.625604	0.216842	0.164586	0.294756	0.493766	0.710617	0.353897	protein_coding	Scaffold2436	470370	472664	glycerol-3-phosphate acyltransferase 3
CSS003177	0	0	0	0	0	0	0	0	0	0	0	0	protein_coding	Scaffold1029	538275	540036	Aminotransferase-like, plant mobile domain family protein
CSS003178	0	0	0	0	0	0	0	0	0	0	0	0	protein_coding	Scaffold1029	603555	603880	-
CSS003179	0	0	0	0	0	0	0	0	0	0	0	0	protein_coding	Scaffold2323	160096	161052	receptor kinase 3
CSS003181	0.436815	0.627055	0.501071	0.222445	0.160977	0.230586	0.224434	0.113244	0.116982	0.025135	0	0.035215	protein_coding	Scaffold2323	187780	199627	S-locus lectin protein kinase family protein
CSS003183	0	0	0	0	0	0	0	0	0	0	0	0	protein_coding	Scaffold2323	221613	222216	-
CSS003184	0.552276	0.506868	0.774909	0.830375	0.775996	0.820448	0.415116	0.378864	0.191607	0.111135	0.213718	0.013644	protein_coding	Scaffold2323	537743	543029	Ring/U-Box superfamily protein
CSS003185	0	0.138842	0.133111	0.046422	0.084997	0.06456	0.092564	0.072563	0.040314	0.886355	1.26524	0.988602	protein_coding	Scaffold2323	545987	548679	cytochrome P450, family 87, subfamily A, polypeptide 2
CSS003186	0.308547	0.350421	0.285888	0	0	0.100211	0.091325	0.072401	0.084622	0.131849	0.254395	0.306474	protein_coding	Scaffold2323	564771	565496	RING/U-box superfamily protein
CSS003189	0.29972	0.38495	0.206378	1.59207	0.965499	0.860314	1.38941	1.28863	0.930465	0	0.761134	0.925882	protein_coding	Scaffold2323	956103	956517	FUNCTIONS IN: molecular_function unknown; INVOLVED IN: GPI anchor biosynthetic process; LOCATED IN: integral to membrane, endoplasmic reticulum membrane; EXPRESSED IN: 24 plant structures; EXPRESSED DURING: 13 growth stages; CONTAINS InterPro DOMAIN/s: GPI biosynthesis protein Pig-F (InterPro:IPR009580); Has 280 Blast hits to 280 proteins in 133 species: Archae - 0; Bacteria - 0; Metazoa - 113; F…
CSS003190	0.491871	0.302201	0.194819	0.06977	0.05333	0.015253	0.014236	0.023792	0.059002	0.248451	0	0.082699	protein_coding	Scaffold2323	925857	940523	Serine carboxypeptidase S28 family protein
CSS003192	0	0	0	0	0	0	0	0	0	0	0	0	protein_coding	Scaffold2323	942585	943067	-
CSS003193	0	0	0	0	0	0	0	0	0	0	0	0	protein_coding	Scaffold2323	975365	975868	-
CSS003194	0	0	0	0	0	0	0	0	0	0	0	0	protein_coding	Scaffold2323	945133	948607	-
CSS003195	0	0	0	0	0	0	0	0	0	0	0	0	protein_coding	Scaffold2323	1062426	1073893	Serine carboxypeptidase S28 family protein
CSS003196	0	0	0	0	0	0	0	0	0	0	0	0	protein_coding	Scaffold2323	1017218	1017818	-
CSS003197	0	0	0	0	0	0	0	0	0	0	0	0	protein_coding	Scaffold2323	1172771	1173124	-
CSS003198	0	0	0	0	0	0	0	0	0	0	0	0	protein_coding	Scaffold2323	1173830	1174087	-
CSS003199	0	0	0	0	0	0	0	0	0	0	0	0	protein_coding	Scaffold2323	1139570	1142530	DHHC-type zinc finger family protein
CSS003200	0	0	0	0	0	0	0	0	0	0	0	0	protein_coding	Scaffold2323	1265722	1266995	-
CSS003204	0	0	0	0	0	0	0	0	0	0	0	0	protein_coding	Scaffold2323	1427033	1429104	Aminotransferase-like, plant mobile domain family protein
CSS003206	0	0	0	0	0	0	0	0	0	0	0	0	protein_coding	Scaffold2323	1511217	1513509	Aminotransferase-like, plant mobile domain family protein
CSS003207	0	0	0	0	0	0	0	0	0	0	0	0	protein_coding	Scaffold2323	1657241	1657537	-
CSS003208	0	0	0	0	0	0	0	0	0	0	0	0	protein_coding	Scaffold2323	1660654	1663110	Aminotransferase-like, plant mobile domain family protein
CSS003209	0	0	0	0	0	0	0	0	0	0	0	0	protein_coding	Scaffold2323	1849547	1850459	-
CSS003212	0	0	0	0	0	0	0	0	0	0	0	0	protein_coding	Scaffold2323	2074950	2075258	-
CSS003220	0	0	0	0.014566	0	0	0	0.056398	0	0.052165	0.140059	0.139235	protein_coding	Scaffold2323	2317163	2319890	Protein kinase superfamily protein
CSS003222	0	0	0	0	0	0	0	0	0	0	0	0	protein_coding	Scaffold2323	2434439	2434696	-
CSS003224	0	0	0	0	0	0	0	0	0	0	0	0	protein_coding	Scaffold2323	2412073	2412447	-
CSS003225	0	0	0	0	0	0	0	0	0	0	0	0	protein_coding	Scaffold2323	2412649	2413023	-
CSS003226	0	0	0	0	0	0	0	0	0	0	0	0	protein_coding	Scaffold2323	2415708	2419390	-
CSS003233	0	0	0	0.021545	0	0	0.034808	0	0	0	0	0.01989	protein_coding	Scaffold2323	2805190	2814984	ADP glucose pyrophosphorylase large subunit 1
CSS003234	0.020334	0.025392	0.044594	0.018876	0.034991	0.008592	0.015765	0	0.01601	0	0.191079	0	protein_coding	Scaffold2323	2792247	2793308	-
CSS003236	0	0	0	0	0	0	0	0	0	0	0	0	protein_coding	Scaffold2323	3019829	3024470	-
CSS003237	0	0	0	0	0	0	0	0	0	0	0	0	protein_coding	Scaffold2323	2904976	2906331	-
CSS003239	0	0	0	0	0	0	0	0	0	0	0	0	protein_coding	Scaffold3476	142730	145023	glutamate receptor 2.1
CSS003240	0.034496	0.090239	0.063214	0	0	0	0.053492	0.037318	0.036214	0.067194	0	0.019724	protein_coding	Scaffold635	31296	42294	Cellulase (glycosyl hydrolase family 5) protein
CSS003241	0	0	0	0.012205	0	0	0	0	0	0	0	0	protein_coding	Scaffold635	89992	98186	Cellulase (glycosyl hydrolase family 5) protein
CSS003243	0	0	0	0	0	0	0	0	0	0	0	0	protein_coding	Scaffold635	166160	167804	zinc knuckle (CCHC-type) family protein
CSS003244	0.071445	0.10422	0.098588	0.219862	0.154889	0.205147	0.055394	0.095894	0	0.092371	0	0.020527	protein_coding	Scaffold635	221034	222289	Protein of unknown function (DUF3527)
CSS003245	0	0	0	0	0.030114	0	0	0	0	0	0	0	protein_coding	Scaffold635	214278	217794	Protein of unknown function (DUF295)
CSS003250	0	0	0	0	0	0	0	0	0	0	0	0	protein_coding	Scaffold635	471987	475117	Leucine-rich repeat protein kinase family protein
CSS003251	0	0	0	0	0	0	0	0	0	0	0	0	protein_coding	Scaffold635	496398	501111	Leucine-rich repeat protein kinase family protein
CSS003252	0	0	0	0	0.012101	0	0	0	0.027221	0	0	0	protein_coding	Scaffold635	487016	504716	Leucine-rich repeat protein kinase family protein
CSS003253	0	0.026341	0.034852	0	0	0	0	0	0	0.067451	0	0.024312	protein_coding	Scaffold635	605154	606638	Uridine diphosphate glycosyltransferase 74E2
CSS003254	0	0	0	0	0	0	0	0	0	0	0	0	protein_coding	Scaffold635	672933	675666	Uridine diphosphate glycosyltransferase 74E2
CSS003261	0	0	0	0	0	0	0	0	0	0	0	0	protein_coding	Scaffold635	842006	843568	FRS (FAR1 Related Sequences) transcription factor family
CSS003264	0	0	0	0	0	0	0	0	0	0	0	0	protein_coding	Scaffold635	952669	955304	DNA binding;ATP binding
CSS003268	0	0	0	0	0	0	0	0	0	0	0	0	protein_coding	Scaffold635	1008443	1008940	-
CSS003274	0.064893	0.035477	0.010874	0.044966	0.068644	0.040452	0.051961	0.025469	0.030171	0.052377	0.142386	0.117317	protein_coding	Scaffold635	1216032	1219505	MuDR family transposase
CSS003280	0	0	0	0	0	0	0	0	0	0	0	0	protein_coding	Scaffold635	1393499	1395421	Tetratricopeptide repeat (TPR)-like superfamily protein
CSS003281	0.081054	0.049566	0.048574	0	0	0	0	0	0	0	0	0	protein_coding	Scaffold635	1432848	1433916	DNAse I-like superfamily protein
CSS003282	0.056134	0	0	0.033881	0.019981	0.055006	0.024749	0.034972	0	0	0.076092	0.022471	protein_coding	Scaffold635	1730596	1733013	S-locus lectin protein kinase family protein
CSS003286	0	0	0	0	0	0	0	0	0	0.157234	0	0.110215	protein_coding	Scaffold5974	97524	98981	Aminotransferase-like, plant mobile domain family protein
CSS003287	0	0	0	0	0	0	0	0	0	0	0	0	protein_coding	Scaffold5974	123161	127000	FRS (FAR1 Related Sequences) transcription factor family
CSS003288	0	0	0	0	0	0	0	0	0	0	0	0	protein_coding	Scaffold5974	109808	112587	-
CSS003289	0	0	0	0	0	0	0	0	0	0	0	0	protein_coding	Scaffold5974	99503	100076	-
CSS003290	0	0	0	0	0	0	0	0	0	0	0	0	protein_coding	Scaffold5974	95844	96588	Aminotransferase-like, plant mobile domain family protein
CSS003291	0	0	0	0	0	0	0	0	0	0	0	0	protein_coding	Scaffold5974	454231	456127	unknown protein; Has 90 Blast hits to 90 proteins in 7 species: Archae - 0; Bacteria - 0; Metazoa - 0; Fungi - 0; Plants - 90; Viruses - 0; Other Eukaryotes - 0 (source: NCBI BLink).
CSS003293	0	0.060262	0	0.006667	0	0	0	0.068336	0.085976	0.031473	0.06441	0.17202	protein_coding	Scaffold5974	546027	546320	MATE efflux family protein
CSS003294	0.039344	0.008991	0	0	0.030961	0.01709	0.005089	0.019993	0	0	0	0.019155	protein_coding	Scaffold5974	530972	531515	MATE efflux family protein
CSS003296	0	0	0	0	0	0	0	0	0	0	0	0	protein_coding	Scaffold5974	867184	868029	-
CSS003297	0	0	0	0	0	0	0	0	0	0	0	0	protein_coding	Scaffold5974	828595	830620	Aminotransferase-like, plant mobile domain family protein
CSS003298	0	0	0	0	0	0	0	0	0	0	0	0	protein_coding	Scaffold5974	937363	938824	-
CSS003299	0.051909	0.028874	0.019101	0.010708	0.01514	0	0.013416	0	0	0	0	0	protein_coding	Scaffold5974	1079579	1080826	P-loop containing nucleoside triphosphate hydrolases superfamily protein
CSS003300	0	0	0	0	0	0	0	0	0	0	0	0	protein_coding	Scaffold5974	1087922	1089455	Protein of unknown function (DUF594)
CSS003301	0	0	0	0	0	0	0	0	0	0	0	0	protein_coding	Scaffold5974	1053930	1055198	unknown protein; BEST Arabidopsis thaliana protein match is: unknown protein (TAIR:AT3G11290.1); Has 1807 Blast hits to 1807 proteins in 277 species: Archae - 0; Bacteria - 0; Metazoa - 736; Fungi - 347; Plants - 385; Viruses - 0; Other Eukaryotes - 339 (source: NCBI BLink).
CSS003302	0	0	0	0	0	0	0	0	0	0	0	0	protein_coding	Scaffold5974	1223404	1225397	Polyketide cyclase/dehydrase and lipid transport superfamily protein
CSS003304	0	0	0	0	0	0	0	0	0	0	0	0	protein_coding	Scaffold5974	1094817	1095056	-
CSS003305	0	0	0	0	0	0	0	0.092736	0.094472	0	0	0.068377	protein_coding	Scaffold5974	1198173	1198910	unknown protein; FUNCTIONS IN: molecular_function unknown; INVOLVED IN: biological_process unknown; LOCATED IN: endomembrane system; BEST Arabidopsis thaliana protein match is: unknown protein (TAIR:AT5G18636.1); Has 295 Blast hits to 291 proteins in 12 species: Archae - 0; Bacteria - 0; Metazoa - 0; Fungi - 0; Plants - 295; Viruses - 0; Other Eukaryotes - 0 (source: NCBI BLink).
CSS003306	0	0	0	0	0	0	0	0	0	0	0	0	protein_coding	Scaffold24721	8452	9159	Polynucleotidyl transferase, ribonuclease H-like superfamily protein
CSS003310	0	0	0	0	0.041667	0	0.041646	0	0	0.066012	0.099814	0	protein_coding	Scaffold2205	405243	405768	17.6 kDa class II heat shock protein
CSS003312	0	0	0	0	0	0	0	0	0	0	0	0	protein_coding	Scaffold2205	544607	545364	-
CSS003313	0	0	0	0	0	0	0	0	0	0	0	0	protein_coding	Scaffold2205	573138	579880	Malectin/receptor-like protein kinase family protein
CSS003317	0	0	0	0	0	0	0	0	0	0	0	0	protein_coding	Scaffold2205	815770	820271	-
CSS003318	1.00721	0.705922	0.850656	0.656361	0.519921	0.267497	0.32207	0.438769	0.285098	0.552563	0.952006	1.0513	protein_coding	Scaffold2205	920954	923336	CRINKLY4 related 3
CSS003323	0	0.084428	0.066979	0.022694	0	0.071016	0	0.042512	0	0	0	0	protein_coding	Scaffold2205	1030128	1031641	Tetratricopeptide repeat (TPR)-like superfamily protein
CSS003324	0	0	0	0	0	0	0	0.083051	0	0	0	0	protein_coding	Scaffold2205	1129022	1131899	hemoglobin 3
CSS003327	0	0	0	0	0	0	0	0	0	0	0	0	protein_coding	Scaffold2205	1101153	1102554	-
CSS003328	0.297977	1.21308	0.937638	0.775325	0.44172	0.692075	0.205963	0.318667	0.316031	0.041946	0.100878	0.282249	protein_coding	Scaffold2205	1238201	1239827	BURP domain-containing protein
CSS003329	0	0	0	0	0	0	0	0	0	0	0	0	protein_coding	Scaffold2205	1232431	1233011	-
CSS003330	0	0	0	0	0	0	0	0	0	0	0	0	protein_coding	Scaffold2205	1337462	1341935	CONTAINS InterPro DOMAIN/s: Retrotransposon gag protein (InterPro:IPR005162); Has 707 Blast hits to 705 proteins in 25 species: Archae - 0; Bacteria - 0; Metazoa - 4; Fungi - 0; Plants - 703; Viruses - 0; Other Eukaryotes - 0 (source: NCBI BLink).
CSS003331	0	0	0	0	0	0	0	0	0	0	0	0	protein_coding	Scaffold2205	1789862	1792572	Aminotransferase-like, plant mobile domain family protein
CSS003332	0	0	0	0	0	0	0	0	0	0	0	0	protein_coding	Scaffold2205	1843535	1844622	-
CSS003334	0	0	0	0	0	0	0	0	0	0	0	0	protein_coding	Scaffold2205	2039763	2040645	-
CSS003335	0	0	0	0	0	0	0.018279	0	0	0	0	0	protein_coding	Scaffold2205	2175758	2177479	FAR1-related sequence 5
CSS003336	0	0	0	0	0	0	0	0	0	0	0	0	protein_coding	Scaffold7703	6173	7443	unknown protein; BEST Arabidopsis thaliana protein match is: unknown protein (TAIR:AT3G11290.1); Has 1807 Blast hits to 1807 proteins in 277 species: Archae - 0; Bacteria - 0; Metazoa - 736; Fungi - 347; Plants - 385; Viruses - 0; Other Eukaryotes - 339 (source: NCBI BLink).
CSS003345	0.090359	0	0	0	0	0	0	0	0	0	0	0	protein_coding	Scaffold1024	274758	275274	-
CSS003346	0	0	0	0	0	0	0	0	0	0	0	0	protein_coding	Scaffold1024	196224	199184	-
CSS003348	0.009255	0.017025	0.117728	0	0.026468	0	0	0	0	0	0	0	protein_coding	Scaffold1024	354222	355776	-
CSS003349	0	0	0	0	0	0	0	0	0	0	0	0	protein_coding	Scaffold1024	477375	478761	-
CSS003351	0	0	0	0	0	0	0	0	0	0	0	0	protein_coding	Scaffold1024	735124	736163	-
CSS003353	0	0	0	0.017765	0	0	0	0	0	0	0	0	protein_coding	Scaffold1024	910087	912995	ataurora3
CSS003356	0	0	0	0	0	0	0	0	0	0	0	0	protein_coding	Scaffold1024	1158548	1159003	-
CSS003357	0	0	0	0	0	0	0	0	0	0	0	0	protein_coding	Scaffold1024	1126443	1129783	-
CSS003358	0	0	0	0	0	0	0	0	0	0	0	0	protein_coding	Scaffold1024	1197406	1203278	-
CSS003359	0	0	0	0.095302	0	0	0	0	0	0	0	0	protein_coding	Scaffold1024	1257945	1263195	chlorophyllase 1
CSS003360	0	0.013127	0	0.033171	0	0.014323	0.033181	0	0	0	0.017034	0	protein_coding	Scaffold1024	1357229	1360566	NB-ARC domain-containing disease resistance protein
CSS003361	0	0	0	0	0	0	0	0.016213	0	0	0.047373	0.033107	protein_coding	Scaffold1024	1373753	1376021	-
CSS003362	0	0	0	0	0	0	0	0	0	0	0	0	protein_coding	Scaffold1024	1455835	1457670	cysteine-rich RLK (RECEPTOR-like protein kinase) 25
CSS003363	0	0	0	0	0	0	0	0.025044	0	0	0	0	protein_coding	Scaffold1024	1525594	1526457	CONTAINS InterPro DOMAIN/s: Retrotransposon gag protein (InterPro:IPR005162); Has 707 Blast hits to 705 proteins in 25 species: Archae - 0; Bacteria - 0; Metazoa - 4; Fungi - 0; Plants - 703; Viruses - 0; Other Eukaryotes - 0 (source: NCBI BLink).
CSS003364	0	0	0	0	0	0	0	0	0	0	0	0	protein_coding	Scaffold1024	1539843	1540717	-
CSS003366	0	0	0.033886	0.244614	0.269215	0.065288	0.166516	0.144627	0.138404	0.299723	0.363113	0.356286	protein_coding	Scaffold1024	1629439	1630845	UDP-glucosyl transferase 73B3
CSS003368	0.053974	0.015893	0.070871	0.051453	0.104648	0.073197	0.079112	0.127098	0.105006	0	0	0	protein_coding	Scaffold1024	1640276	1645502	unknown protein; Has 90 Blast hits to 90 proteins in 7 species: Archae - 0; Bacteria - 0; Metazoa - 0; Fungi - 0; Plants - 90; Viruses - 0; Other Eukaryotes - 0 (source: NCBI BLink).
CSS003371	0	0	0	0	0	0	0	0	0	0	0	0	protein_coding	Scaffold1024	1626695	1628530	ortholog of human splicing factor SC35
CSS003379	0	0	0	0	0	0	0	0	0	0	0	0	protein_coding	Scaffold1024	1858896	1859457	UDP-Glycosyltransferase superfamily protein
CSS003384	0	0	0	0.019742	0.025596	0.060306	0	0.020602	0.070711	0.027952	0.067548	0	protein_coding	Scaffold5417	261291	262107	UDP-glycosyltransferase 74 F1
CSS003385	0	0	0	0	0	0	0	0	0	0	0	0	protein_coding	Scaffold5417	190967	195100	-
CSS003386	0	0	0	0	0	0	0	0	0	0	0	0	protein_coding	Scaffold5417	252715	253566	-
CSS003396	0	0	0	0	0	0	0	0	0	0	0	0	protein_coding	Scaffold2233	257237	258179	-
CSS003407	0	0	0	0	0	0	0	0	0	0	0	0	protein_coding	Scaffold2233	668612	668962	-
CSS003408	0	0.026724	0	0	0	0	0	0	0	0	0	0	protein_coding	Scaffold2233	600089	602335	unknown protein; BEST Arabidopsis thaliana protein match is: unknown protein (TAIR:AT3G11290.1); Has 1807 Blast hits to 1807 proteins in 277 species: Archae - 0; Bacteria - 0; Metazoa - 736; Fungi - 347; Plants - 385; Viruses - 0; Other Eukaryotes - 339 (source: NCBI BLink).
CSS003409	0	0	0	0	0	0	0	0	0	0	0	0	protein_coding	Scaffold2233	649172	649447	-
CSS003410	0	0	0	0	0	0	0	0	0	0	0	0	protein_coding	Scaffold2233	652557	653136	Polynucleotidyl transferase, ribonuclease H-like superfamily protein
CSS003411	0	0	0	0	0	0	0	0	0	0	0	0	protein_coding	Scaffold2233	774120	775025	-
CSS003412	0	0	0	0	0	0	0	0	0	0	0	0	protein_coding	Scaffold2233	692350	693216	rRNA processing protein-related
CSS003413	0	0	0	0	0	0	0	0	0	0	0	0	protein_coding	Scaffold2233	697368	701656	-
CSS003418	0.172869	0.237778	0.289425	0.125086	0.362903	0.298174	0.288339	0.270268	0.533914	0.98137	1.03892	0.870855	protein_coding	Scaffold2029	47430	48118	unknown protein; CONTAINS InterPro DOMAIN/s: Protein of unknown function DUF775 (InterPro:IPR008493); Has 285 Blast hits to 283 proteins in 133 species: Archae - 0; Bacteria - 0; Metazoa - 120; Fungi - 88; Plants - 50; Viruses - 0; Other Eukaryotes - 27 (source: NCBI BLink).
CSS003419	0	0	0	0	0	0	0	0	0	0	0	0	protein_coding	Scaffold810	69418	69714	-
CSS003420	0	0	0	0	0	0	0	0	0	0	0	0	protein_coding	Scaffold810	185796	186872	Ras-related small GTP-binding family protein
CSS003421	0	0	0	0.057002	0.023284	0.043355	0.005158	0.053977	0.106959	0.147447	0.014404	0.05176	protein_coding	Scaffold810	362966	364668	cytochrome P450, family 93, subfamily D, polypeptide 1
CSS003422	0.045726	0.051567	0.170704	0	0.270134	0.423788	0.065187	0.086969	0.099877	0.241215	0	0	protein_coding	Scaffold810	330256	330892	-
CSS003425	0	0	0	0	0	0	0	0	0	0	0	0	protein_coding	Scaffold810	622426	623764	Aminotransferase-like, plant mobile domain family protein
CSS003426	0.255561	0.127557	0.146076	0.196587	0.195245	0.249148	0.109359	0.044071	0.07348	0	0	0	protein_coding	Scaffold810	966744	968727	Protein kinase family protein with leucine-rich repeat domain
CSS003427	0	0	0	0	0	0	0	0	0	0	0	0	protein_coding	Scaffold810	906084	906747	Polynucleotidyl transferase, ribonuclease H-like superfamily protein
CSS003428	0	0	0	0	0	0	0	0	0	0	0	0	protein_coding	Scaffold810	962561	963265	-
CSS003429	0.226055	0.078018	0.192838	0.205727	0.234765	0.291548	0.120604	0.154746	0.106278	0	0	0	protein_coding	Scaffold810	1026042	1029280	Protein kinase family protein with leucine-rich repeat domain
CSS003431	0	0	0	0	0	0	0	0	0	0	0	0	protein_coding	Scaffold810	1176393	1176968	-
CSS003438	0	0	0	0	0	0	0	0	0	0	0	0	protein_coding	Scaffold810	1495011	1497143	MuDR family transposase
CSS003439	0.04716	0.2782	0	0.070917	0	0	0	0	0	0	0	0	protein_coding	Scaffold810	1583637	1583984	BEST Arabidopsis thaliana protein match is: flowering promoting factor 1 (TAIR:AT5G24860.1); Has 35333 Blast hits to 34131 proteins in 2444 species: Archae - 798; Bacteria - 22429; Metazoa - 974; Fungi - 991; Plants - 531; Viruses - 0; Other Eukaryotes - 9610 (source: NCBI BLink).
CSS003441	0	0	0	0	0	0	0	0	0	0	0	0	protein_coding	Scaffold810	1580983	1581483	-
CSS003442	1.00307	0.908356	0.625495	0.222737	0.241215	0.119727	0.321096	0.347282	0.081151	0	0.275492	0	protein_coding	Scaffold810	1620414	1621128	-
CSS003448	0	0	0	0	0	0	0	0	0	0	0	0	protein_coding	Scaffold810	2149570	2150693	-
CSS003451	0	0	0	0	0	0	0	0	0	0	0	0	protein_coding	Scaffold810	2548819	2550228	-
CSS003452	0	0	0	0	0	0	0	0	0	0	0	0	protein_coding	Scaffold810	2561554	2567704	-
CSS003453	0	0	0	0	0	0	0	0	0	0	0	0	protein_coding	Scaffold810	2512416	2513030	-
CSS003455	0.035901	0	0	0	0	0	0.006634	0	0	0	0.019434	0	protein_coding	Scaffold810	2764393	2765595	F-box family protein
CSS003461	0	0	0	0	0	0	0	0	0	0	0	0	protein_coding	Scaffold10737	6563	6844	-
CSS003463	0	0	0	0	0	0	0	0	0	0	0	0	protein_coding	Scaffold10737	92535	93113	-
CSS003464	0	0	0	0	0	0	0	0	0	0	0	0	protein_coding	Scaffold10737	199220	203053	-
CSS003466	0	0	0	0	0	0	0	0	0	0	0	0	protein_coding	Scaffold1731	147904	149294	transcription regulators
CSS003468	0	0	0	0	0	0	0	0	0	0	0	0	protein_coding	Scaffold1731	279099	280947	Aminotransferase-like, plant mobile domain family protein
CSS003470	0	0	0	0	0	0	0	0	0	0	0	0	protein_coding	Scaffold1731	233171	233671	-
CSS003471	0	0	0	0	0	0	0	0	0	0.03787	0.168452	0	protein_coding	Scaffold1731	347237	347434	-
CSS003472	0	0	0	0	0	0	0	0	0	0	0	0	protein_coding	Scaffold3636	155576	155809	Polynucleotidyl transferase, ribonuclease H-like superfamily protein
CSS003473	0	0	0	0	0	0	0	0	0	0	0	0	protein_coding	Scaffold3636	194658	194918	Polynucleotidyl transferase, ribonuclease H-like superfamily protein
CSS003474	0	0	0	0	0	0	0	0	0	0	0	0	protein_coding	Scaffold3636	454007	455441	-
CSS003476	0	0	0	0	0	0	0	0	0	0	0	0	protein_coding	Scaffold3636	551388	554445	-
CSS003478	0	0	0	0	0	0	0	0	0	0	0	0	protein_coding	Scaffold3636	613551	613820	-
CSS003479	0.063141	0.052682	0	0.115667	0.120197	0.060383	0.05398	0	0.152179	0.348356	0.425095	0.157555	protein_coding	Scaffold3636	680123	681687	BEST Arabidopsis thaliana protein match is: methyltransferases (TAIR:AT5G01710.1); Has 93 Blast hits to 93 proteins in 15 species: Archae - 0; Bacteria - 0; Metazoa - 1; Fungi - 0; Plants - 92; Viruses - 0; Other Eukaryotes - 0 (source: NCBI BLink).
CSS003480	0	0	0	0	0	0	0	0	0	0	0	0	protein_coding	Scaffold3636	813976	814603	-
CSS003482	0	0	0	0	0	0	0	0	0	0	0	0	protein_coding	Scaffold3636	844359	846369	18S pre-ribosomal assembly protein gar2-related
CSS003484	0	0	0	0	0	0	0	0	0	0	0	0	protein_coding	Scaffold3636	1139458	1140555	Ras-related small GTP-binding family protein
CSS003485	0	0	0	0	0	0	0	0	0	0	0	0	protein_coding	Scaffold3636	1223445	1223750	topoisomerase 3alpha
CSS003487	0	0.013885	0	0	0	0	0	0.013503	0.013462	0	0.036774	0	protein_coding	Scaffold3636	1344352	1345614	rna processing factor 2
CSS003490	0	0	0	0	0	0	0	0	0	0	0	0	protein_coding	Scaffold3636	1422362	1423100	-
CSS003491	0	0	0	0	0	0	0	0.094397	0	0	0	0	protein_coding	Scaffold1409	131671	133017	Aminotransferase-like, plant mobile domain family protein
CSS003492	0	0	0	0	0	0	0	0	0	0	0	0	protein_coding	Scaffold1409	410446	411480	-
CSS003497	0	0	0	0	0	0	0	0	0	0	0	0	protein_coding	Scaffold1409	926237	926533	-
CSS003498	0	0	0	0	0	0	0	0	0	0	0	0	protein_coding	Scaffold1409	790769	792125	-
CSS003499	0	0	0	0	0	0	0	0	0	0	0	0	protein_coding	Scaffold1409	860492	864387	-
CSS003500	0.04908	0.041042	0	0.090312	0	0.013312	0	0.026607	0.01291	0	0	0	protein_coding	Scaffold15626	23612	25182	Senescence/dehydration-associated protein-related
CSS003501	0	0	0	0	0	0	0	0	0	0	0	0	protein_coding	Scaffold15626	32732	34307	-
CSS003503	0	0	0	0	0	0	0	0	0	0	0	0	protein_coding	Scaffold28502	171	467	-
CSS003505	0	0	0	0	0	0	0	0	0	0	0	0	protein_coding	Scaffold6541	176764	181104	-
CSS003521	0	0	0	0.125897	0.094269	0.044029	0	0	0	0	0	0	protein_coding	Scaffold6541	977314	978387	hAT transposon superfamily protein
CSS003523	0	0	0	0	0	0	0	0	0	0	0	0	protein_coding	Scaffold1050	183180	183686	telomerase activator1
CSS003528	0	0	0	0	0	0	0	0	0	0	0.028389	0	protein_coding	Scaffold1050	239203	240412	FAR1-related sequence 5
CSS003529	0	0	0	0	0	0	0.021663	0	0	0	0	0	protein_coding	Scaffold1050	214947	222999	-
CSS003533	0	0	0	0	0	0	0	0	0	0	0	0	protein_coding	Scaffold1050	651666	653408	Aminotransferase-like, plant mobile domain family protein
CSS003536	0	0	0	0	0	0	0	0	0	0	0	0	protein_coding	Scaffold16897	9048	9395	SAUR-like auxin-responsive protein family
CSS003538	0	0	0	0	0	0	0	0	0	0	0	0	protein_coding	Scaffold2792	156149	156624	-
CSS003539	0	0	0	0	0	0	0	0	0	0	0	0	protein_coding	Scaffold2792	343576	343833	-
CSS003540	0	0	0	0	0	0	0	0	0	0	0	0	protein_coding	Scaffold2792	426537	427606	ADP/ATP carrier 3
CSS003541	0	0	0	0	0	0	0	0	0	0	0	0	protein_coding	Scaffold2792	505793	507444	Aminotransferase-like, plant mobile domain family protein
CSS003542	0	0	0	0	0	0	0	0	0	0	0	0	protein_coding	Scaffold2792	529543	533925	-
CSS003543	0	0	0	0	0	0	0	0	0	0	0	0	protein_coding	Scaffold2792	606633	610369	3'-5'-exoribonuclease family protein
CSS003544	0	0	0	0	0	0	0	0	0	0	0	0	protein_coding	Scaffold2792	638046	641257	-
CSS003545	0	0	0	0.267221	0.284878	0.131362	0.161165	0.160282	0.129913	0	0	0	protein_coding	Scaffold2792	744502	745565	CONTAINS InterPro DOMAIN/s: Retrotransposon gag protein (InterPro:IPR005162); BEST Arabidopsis thaliana protein match is: unknown protein (TAIR:AT5G48050.1); Has 648 Blast hits to 647 proteins in 29 species: Archae - 0; Bacteria - 0; Metazoa - 16; Fungi - 25; Plants - 607; Viruses - 0; Other Eukaryotes - 0 (source: NCBI BLink).
CSS003549	0	0	0	0	0	0	0	0	0	0	0	0	protein_coding	Scaffold2792	939694	940646	unknown protein; BEST Arabidopsis thaliana protein match is: unknown protein (TAIR:AT2G24960.2); Has 791 Blast hits to 465 proteins in 19 species: Archae - 0; Bacteria - 0; Metazoa - 0; Fungi - 17; Plants - 748; Viruses - 0; Other Eukaryotes - 26 (source: NCBI BLink).
CSS003551	0	0	0	0	0	0	0	0	0	0	0	0	protein_coding	Scaffold2792	1056496	1057245	-
CSS003552	0	0	0	0	0	0	0	0	0	0	0	0	protein_coding	Scaffold2792	1026512	1027866	-
CSS003553	0.460679	0.484139	0.682607	0.313911	0.238839	0.254105	0.277288	0.175189	0.076855	0	0.022816	0.073562	protein_coding	Scaffold2792	1161832	1162715	-
CSS003558	0.853287	0.644488	0.130433	0.34702	0.187011	0.229482	0	0.347802	0.098044	0	0.068425	0	protein_coding	Scaffold3447	122871	124473	PPPDE putative thiol peptidase family protein
CSS003559	0	0	0	0	0	0	0	0	0	0	0	0	protein_coding	Scaffold3447	130436	131215	-
CSS003563	0.961634	1.10748	0.765062	0.974073	0.580957	0.69105	0.559979	0.511093	0.408481	0.235495	0.226247	0.23831	protein_coding	Scaffold3447	328057	340477	Tudor/PWWP/MBT superfamily protein
CSS003566	0	0	0	0	0	0	0	0	0	0	0	0	protein_coding	Scaffold3447	418168	425953	cinnamoyl coa reductase
CSS003567	0	0	0	0	0	0	0	0	0	0	0	0	protein_coding	Scaffold3447	402440	404419	FAR1-related sequence 5
CSS003568	0	0	0	0	0	0	0	0	0	0	0	0	protein_coding	Scaffold3447	404435	405717	FAR1-related sequence 5
CSS003569	0.522222	0.434526	0.826118	0.481654	0.399436	0.339491	0.114252	0.212867	0.220445	1.06431	0.450965	0.899796	protein_coding	Scaffold3447	516231	519720	cinnamoyl coa reductase 1
CSS003570	0.061056	0	0.033814	0	0	0	0	0.024687	0	0	0	0.10296	protein_coding	Scaffold3447	632240	632944	Cyclin-like family protein
CSS003571	0	0	0	0	0	0	0	0	0	0	0	0	protein_coding	Scaffold3447	621161	623274	-
CSS003573	0	0	0	0	0	0	0	0	0	0	0	0	protein_coding	Scaffold3447	785945	787243	SOS3-interacting protein 3
CSS003576	0	0	0	0	0	0	0	0	0	0	0	0	protein_coding	Scaffold2137	515669	517966	-
CSS003577	0	0	0	0	0	0	0	0	0	0	0	0	protein_coding	Scaffold2137	581078	582347	-
CSS003578	0	0	0	0	0	0	0	0	0	0	0	0	protein_coding	Scaffold2137	784808	787400	Aminotransferase-like, plant mobile domain family protein
CSS003580	0	0	0	0	0	0	0.068266	0	0	0	0	0	protein_coding	Scaffold2137	854728	855280	RNA-directed DNA polymerase (reverse transcriptase)-related family protein
CSS003581	0.049914	0	0	0.035781	0.012647	0	0	0	0	0	0.09389	0	protein_coding	Scaffold2137	1015776	1017269	Pyridoxal phosphate (PLP)-dependent transferases superfamily protein
CSS003582	0	0	0	0.018961	0.028826	0	0	0	0	0	0	0	protein_coding	Scaffold2137	1085624	1086934	RNI-like superfamily protein
CSS003583	0	0	0	0	0	0	0	0	0	0	0	0	protein_coding	Scaffold2137	1134603	1136596	Aminotransferase-like, plant mobile domain family protein
CSS003584	0.416733	0.188788	0.147494	0.354769	0.340404	0.290919	0.195586	0.144996	0.065759	0.333274	0.301434	0.341946	protein_coding	Scaffold2137	1166966	1172191	unknown protein; FUNCTIONS IN: molecular_function unknown; INVOLVED IN: biological_process unknown; LOCATED IN: anchored to plasma membrane, anchored to membrane; EXPRESSED IN: 23 plant structures; EXPRESSED DURING: 14 growth stages; BEST Arabidopsis thaliana protein match is: unknown protein (TAIR:AT3G18050.1); Has 30201 Blast hits to 17322 proteins in 780 species: Archae - 12; Bacteria - 1396; …
CSS003585	0	0	0	0	0	0	0	0	0	0	0	0	protein_coding	Scaffold2137	1253239	1254664	DNAse I-like superfamily protein
CSS003586	0.051497	0.041196	0.039908	0.537678	0.45617	0.574481	0.8872	0.451876	0.452797	0.462038	0.719044	0.634774	protein_coding	Scaffold2137	1246380	1247955	MYB-like 102
CSS003587	0.044858	0	0.093857	0.349922	0.537645	0.595983	0.108788	0.196371	0.089529	0.136801	0	0.291917	protein_coding	Scaffold2137	1305577	1305852	Wound-responsive family protein
CSS003588	0	0	0	0	0	0	0	0	0	0	0	0	protein_coding	Scaffold2137	1338019	1338557	Wound-responsive family protein
CSS003594	0.243033	0.345854	0.207626	0	0	0	0	0	0	0	0	0	protein_coding	Scaffold2137	1406062	1406340	Wound-responsive family protein
CSS003595	0.405054	0.637318	0.146107	0	0	0	0	0	0.023157	0	0	0	protein_coding	Scaffold2137	1407892	1408170	Wound-responsive family protein
CSS003597	0	0	0	0	0	0	0	0	0	0	0	0	protein_coding	Scaffold2137	1524254	1524703	FAR1-related sequence 5
CSS003598	0	0	0	0	0	0	0	0	0	0	0	0	protein_coding	Scaffold2137	1920178	1921522	-
CSS003599	0	0	0	0	0	0	0	0	0.043933	0	0	0	protein_coding	Scaffold2137	2054560	2056891	FAR1-related sequence 5
CSS003600	0.138425	0.244067	0.050937	0.392731	0.068566	0.147605	0.071551	0.149752	0	0	0	0.079949	protein_coding	Scaffold2137	2201073	2201540	indole-3-acetic acid inducible 33
CSS003603	0	0	0	0	0	0	0	0	0	0	0	0	protein_coding	Scaffold2137	2441454	2443803	-
CSS003604	0	0	0	0	0	0	0	0	0	0	0	0	protein_coding	Scaffold2137	2467485	2467844	-
CSS003606	0	0	0	0	0	0	0	0	0	0	0	0	protein_coding	Scaffold14410	61077	63098	-
CSS003607	0.073156	0.377427	0.095206	0.046728	0.039053	0	0	0	0.057864	0	0	0.047388	protein_coding	Scaffold8968	429	857	RING/U-box superfamily protein
CSS003612	0	0	0	0	0	0	0	0	0	0	0	0	protein_coding	Scaffold2978	274352	276542	-
CSS003614	0	0	0	0	0	0	0	0	0	0	0	0	protein_coding	Scaffold2978	553542	555614	basic helix-loop-helix (bHLH) DNA-binding superfamily protein
CSS003615	0	0	0	0	0	0	0	0	0	0	0	0	protein_coding	Scaffold2978	496924	497268	-
CSS003616	0	0	0	0	0	0	0	0	0	0	0	0	protein_coding	Scaffold2978	674259	678440	-
CSS003617	0	0	0	0	0	0	0	0	0	0	0	0	protein_coding	Scaffold2978	750795	751541	-
CSS003618	0	0	0	0	0	0	0	0	0	0	0	0	protein_coding	Scaffold2978	750059	750716	-
CSS003619	0	0	0	0	0	0	0	0	0	0	0	0	protein_coding	Scaffold404	81455	85880	-
CSS003621	0	0	0	0	0	0	0	0	0	0	0	0	protein_coding	Scaffold404	341883	342179	-
CSS003627	0	0	0	0	0	0	0	0	0	0	0	0	protein_coding	Scaffold404	641867	644242	CONTAINS InterPro DOMAIN/s: Putative harbinger transposase-derived nuclease (InterPro:IPR006912); BEST Arabidopsis thaliana protein match is: unknown protein (TAIR:AT1G43722.1); Has 1807 Blast hits to 1807 proteins in 277 species: Archae - 0; Bacteria - 0; Metazoa - 736; Fungi - 347; Plants - 385; Viruses - 0; Other Eukaryotes - 339 (source: NCBI BLink).
CSS003628	0	0.055329	0	0	0	0.056532	0	0	0	0	0	0	protein_coding	Scaffold404	617523	618755	-
CSS003629	0	0	0	0	0	0	0	0	0	0	0	0	protein_coding	Scaffold404	644243	644579	-
CSS003631	0.046407	0.015805	0.080208	0.063747	0.032928	0.083982	0.064657	0.059621	0	0.18153	0.396294	0.489138	protein_coding	Scaffold404	796757	799181	receptor-like protein kinase 1
CSS003632	0.204696	0.126295	0.108874	0.041631	0.057699	0.018554	0.086953	0.082762	0.103817	0.090301	0	0.053248	protein_coding	Scaffold404	840301	842541	FAR1-related sequence 5
CSS003633	0.020595	0.017069	0	0.043889	0.018021	0.017522	0	0	0	0	0	0	protein_coding	Scaffold404	932983	938731	Major facilitator superfamily protein
CSS003647	0	0	0	0	0	0	0	0	0	0	0	0	protein_coding	Scaffold404	1597273	1606208	-
CSS003648	0	0	0	0	0	0	0	0	0	0	0	0	protein_coding	Scaffold404	1820133	1820600	-
CSS003653	0	0.049446	0.078102	0.055545	0.065646	0.110567	0.03102	0.178429	0.056724	0.21068	0.19484	0.118712	protein_coding	Scaffold303	156045	159489	ENTH/ANTH/VHS superfamily protein
CSS003658	0	0	0	0	0	0	0	0	0	0	0	0	protein_coding	Scaffold303	585077	585857	xyloglucan endotransglucosylase/hydrolase 2
CSS003659	0	0	0	0	0	0	0	0	0	0	0	0	protein_coding	Scaffold303	622400	623815	UDP-Glycosyltransferase superfamily protein
CSS003660	0	0	0	0	0	0	0	0	0	0	0	0	protein_coding	Scaffold375	236627	238354	Ribonuclease H-like superfamily protein
CSS003663	0	0	0	0	0	0	0	0	0	0	0	0.075347	protein_coding	Scaffold398	325523	326641	-
CSS003669	0	0	0	0	0	0	0	0	0	0	0	0	protein_coding	Scaffold398	431288	432767	unknown protein; Has 52 Blast hits to 52 proteins in 24 species: Archae - 0; Bacteria - 0; Metazoa - 4; Fungi - 0; Plants - 41; Viruses - 0; Other Eukaryotes - 7 (source: NCBI BLink).
CSS003683	0	0	0	0	0.020935	0	0	0.016364	0	0	0	0.080162	protein_coding	Scaffold398	1140182	1143498	cysteine-rich RLK (RECEPTOR-like protein kinase) 15
CSS003684	0	0	0	0	0	0	0	0	0	0	0	0	protein_coding	Scaffold398	1109474	1110542	hypothetical protein
CSS003685	0	0	0	0	0	0	0.052191	0.133738	0	0.111317	0.083997	0	protein_coding	Scaffold398	1168089	1168688	Receptor-like protein kinase-related family protein
CSS003687	0	0	0	0	0	0	0	0	0	0	0.027813	0.022305	protein_coding	Scaffold398	1241040	1245814	Aminotransferase-like, plant mobile domain family protein
CSS003690	0	0	0	0	0	0	0	0	0	0	0	0	protein_coding	Scaffold398	1245952	1253027	FAR1-related sequence 5
CSS003691	0	0	0	0	0	0	0	0	0	0	0	0	protein_coding	Scaffold398	1286825	1287598	-
CSS003693	0	0	0	0	0	0	0	0	0	0	0	0	protein_coding	Scaffold398	1383463	1384002	-
CSS003694	0	0	0	0	0	0	0	0	0	0	0	0	protein_coding	Scaffold398	1453364	1456874	2-oxoglutarate (2OG) and Fe(II)-dependent oxygenase superfamily protein
CSS003697	0	0	0	0	0	0	0	0	0	0	0	0	protein_coding	Scaffold398	1699545	1700507	-
CSS003699	0	0	0	0	0	0	0	0	0	0	0	0	protein_coding	Scaffold28465	215	475	-
CSS003700	0	0	0	0	0	0	0	0	0	0	0	0	protein_coding	Scaffold903	66766	68674	Plant transposase (Ptta/En/Spm family)
CSS003703	0	0	0	0	0	0	0	0	0	0	0	0	protein_coding	Scaffold903	284446	287669	cysteine-rich RLK (RECEPTOR-like protein kinase) 11
CSS003704	0	0	0	0	0	0	0	0	0	0	0	0	protein_coding	Scaffold903	376973	378413	Aminotransferase-like, plant mobile domain family protein
CSS003706	0	0	0	0	0	0	0	0	0	0	0	0	protein_coding	Scaffold903	309612	310896	Aminotransferase-like, plant mobile domain family protein
CSS003707	0	0	0	0	0	0	0	0	0	0	0	0	protein_coding	Scaffold903	501120	501416	-
CSS003710	0	0	0	0	0	0	0	0	0	0	0	0	protein_coding	Scaffold903	575828	577147	-
CSS003711	0	0	0	0	0	0	0	0	0	0	0	0	protein_coding	Scaffold26056	5624	7607	-
CSS003712	0	0	0	0	0	0	0	0	0	0	0	0	protein_coding	Scaffold26811	931	3137	-
CSS003713	0	0	0	0	0	0	0	0	0	0	0	0	protein_coding	Scaffold161	20798	24081	-
CSS003716	0	0	0	0	0	0	0	0	0	0	0	0	protein_coding	Scaffold161	422683	430867	Aminotransferase-like, plant mobile domain family protein
CSS003718	0	0	0	0	0	0	0	0	0	0	0	0	protein_coding	Scaffold161	487730	489038	-
CSS003720	0	0	0	0	0	0	0	0	0	0	0	0	protein_coding	Scaffold161	552641	554788	cytochrome P450, family 78, subfamily A, polypeptide 10
CSS003721	0	0	0.24395	0	0.065277	0	0.281393	0	0.279722	0.726632	0.734755	0.365076	protein_coding	Scaffold161	643822	644178	unknown protein; FUNCTIONS IN: molecular_function unknown; INVOLVED IN: biological_process unknown; LOCATED IN: endomembrane system; EXPRESSED IN: root; Has 31 Blast hits to 31 proteins in 9 species: Archae - 0; Bacteria - 0; Metazoa - 0; Fungi - 0; Plants - 31; Viruses - 0; Other Eukaryotes - 0 (source: NCBI BLink).
CSS003723	0	0	0	0	0	0	0	0	0	0	0	0	protein_coding	Scaffold161	698487	699136	-
CSS003724	0	0	0	0	0	0	0	0	0	0	0	0	protein_coding	Scaffold161	697973	698486	unknown protein; FUNCTIONS IN: molecular_function unknown; INVOLVED IN: biological_process unknown; LOCATED IN: endomembrane system; EXPRESSED IN: sperm cell; Has 1807 Blast hits to 1807 proteins in 277 species: Archae - 0; Bacteria - 0; Metazoa - 736; Fungi - 347; Plants - 385; Viruses - 0; Other Eukaryotes - 339 (source: NCBI BLink).
CSS003728	0	0	0	0	0	0	0	0	0	0	0	0	protein_coding	Scaffold161	984186	989513	S-locus lectin protein kinase family protein
CSS003729	0	0	0	0	0	0	0	0	0	0	0	0	protein_coding	Scaffold161	1162826	1165065	-
CSS003730	0	0	0	0	0	0	0	0	0	0	0	0	protein_coding	Scaffold161	1089544	1089840	-
CSS003734	0	0	0	0	0	0	0	0	0	0	0	0	protein_coding	Scaffold161	1381941	1382815	-
CSS003739	0	0	0	0	0	0	0	0	0.028624	0	0	0	protein_coding	Scaffold161	1747388	1747684	-
CSS003740	0	0	0	0	0	0	0	0	0	0	0	0	protein_coding	Scaffold161	1723087	1723653	-
CSS003741	0	0	0	0	0	0	0	0	0	0	0	0	protein_coding	Scaffold161	1938439	1938822	-
CSS003742	0	0	0	0	0	0	0	0	0	0	0	0	protein_coding	Scaffold161	1918879	1919221	-
CSS003743	0	0	0	0	0	0	0	0	0	0	0	0	protein_coding	Scaffold161	2081580	2086441	Aminotransferase-like, plant mobile domain family protein
CSS003744	0	0	0	0	0	0	0	0	0	0	0	0	protein_coding	Scaffold161	2002707	2002970	-
CSS003745	0	0	0	0	0	0	0	0	0	0	0	0	protein_coding	Scaffold161	2095314	2095878	-
CSS003746	0	0	0	0	0	0	0	0	0	0	0	0	protein_coding	Scaffold161	2094589	2095301	-
CSS003747	0	0	0	0	0	0	0	0	0	0	0	0	protein_coding	Scaffold161	2098483	2098861	-
CSS003751	0.033942	0.051583	0.093383	0.083242	0.134641	0.117173	0.01869	0.132129	0.084129	0.196502	0.258857	0.25979	protein_coding	Scaffold161	2431650	2434729	unknown protein; LOCATED IN: chloroplast; BEST Arabidopsis thaliana protein match is: unknown protein (TAIR:AT2G16270.1); Has 10587 Blast hits to 5736 proteins in 617 species: Archae - 88; Bacteria - 963; Metazoa - 3686; Fungi - 820; Plants - 541; Viruses - 438; Other Eukaryotes - 4051 (source: NCBI BLink).
CSS003754	0.020778	0	0	0	0	0	0	0	0	0	0	0	protein_coding	Scaffold773	487372	491571	-
CSS003755	0	0	0	0	0	0	0	0	0	0	0	0	protein_coding	Scaffold773	576720	578592	DNAse I-like superfamily protein
CSS003756	0	0	0	0	0	0	0	0	0.04106	0	0	0	protein_coding	Scaffold773	581440	583482	-
CSS003757	0	0	0	0	0	0	0	0	0	0	0	0	protein_coding	Scaffold773	762867	763497	Polynucleotidyl transferase, ribonuclease H-like superfamily protein
CSS003760	0	0	0	0	0	0	0	0	0	0	0	0	protein_coding	Scaffold773	1170481	1171259	-
CSS003762	0	0	0	0	0	0	0	0	0	0	0	0	protein_coding	Scaffold773	1288321	1292851	-
CSS003764	0	0	0	0	0	0	0	0	0	0	0	0	protein_coding	Scaffold773	1530798	1532929	Ankyrin-repeat containing protein
CSS003765	0	0	0	0	0	0	0	0	0	0	0	0	protein_coding	Scaffold773	1534206	1534529	-
CSS003766	0	0	0	0	0	0	0	0	0	0	0	0	protein_coding	Scaffold773	1505522	1508358	CONTAINS InterPro DOMAIN/s: Retrotransposon gag protein (InterPro:IPR005162); BEST Arabidopsis thaliana protein match is: unknown protein (TAIR:AT1G34070.1); Has 1807 Blast hits to 1807 proteins in 277 species: Archae - 0; Bacteria - 0; Metazoa - 736; Fungi - 347; Plants - 385; Viruses - 0; Other Eukaryotes - 339 (source: NCBI BLink).
CSS003767	0	0	0	0	0	0	0	0	0	0	0	0	protein_coding	Scaffold773	1510289	1511557	Ribonuclease H-like superfamily protein
CSS003768	0	0	0	0	0	0	0	0	0	0	0	0	protein_coding	Scaffold773	1512932	1514154	-
CSS003769	0	0	0	0.007576	0.020352	0.010415	0	0	0	0	0	0	protein_coding	Scaffold773	1653731	1663024	Long-chain fatty alcohol dehydrogenase family protein
CSS003772	0	0	0	0	0	0	0	0	0	0	0	0	protein_coding	Scaffold773	1724597	1726067	2-oxoglutarate (2OG) and Fe(II)-dependent oxygenase superfamily protein
CSS003774	0	0	0	0	0	0	0	0	0	0	0	0	protein_coding	Scaffold773	1827700	1834327	-
CSS003780	0	0	0	0	0	0	0	0	0	0	0	0	protein_coding	Scaffold773	2031756	2033448	-
CSS003784	0.16865	0	0.046332	0	0	0	0	0	0	0	0	0	protein_coding	Scaffold773	2282207	2285318	glutathione S-transferase TAU 25
CSS003786	0.102764	0	0.152444	0.028648	0	0.03912	0.030866	0	0.176524	0.068398	0	0	protein_coding	Scaffold773	2305087	2308022	glutathione S-transferase TAU 25
CSS003791	0	0	0	0	0	0	0	0	0	0	0	0	protein_coding	Scaffold773	2529207	2530405	-
CSS003795	0.014469	0.017102	0.030702	0.0312	0	0.019969	0	0.058697	0.006645	0	0.053727	0.025348	protein_coding	Scaffold773	2666748	2668849	MuDR family transposase
CSS003796	0	0	0	0	0	0	0	0	0	0	0	0	protein_coding	Scaffold85	55593	55841	-
CSS003797	0	0	0	0	0	0	0	0	0	0	0	0	protein_coding	Scaffold85	9251	11771	Aminotransferase-like, plant mobile domain family protein
CSS003799	0	0	0	0	0	0.052998	0	0	0	0	0	0	protein_coding	Scaffold85	88711	90788	Aminotransferase-like, plant mobile domain family protein
CSS003800	0	0	0	0	0	0	0	0	0	0	0	0	protein_coding	Scaffold85	368041	368484	-
CSS003801	0	0	0	0	0	0	0	0	0	0	0	0	protein_coding	Scaffold85	429521	431973	Aminotransferase-like, plant mobile domain family protein
CSS003802	0	0	0	0	0	0	0	0	0	0	0	0	protein_coding	Scaffold85	416511	416912	-
CSS003803	0	0	0.022703	0.031268	0.049481	0.034994	0	0	0	0	0	0.017817	protein_coding	Scaffold85	548767	556262	Major facilitator superfamily protein
CSS003804	0	0	0	0	0	0	0	0	0	0	0	0	protein_coding	Scaffold85	545562	546455	-
CSS003805	0.121375	0.026455	0.028228	0.132027	0.109112	0.115382	0.059345	0.031573	0.060399	0.018891	0	0	protein_coding	Scaffold85	519887	522217	Cysteine/Histidine-rich C1 domain family protein
CSS003806	0	0	0	0	0	0	0	0	0	0	0	0	protein_coding	Scaffold85	671635	672059	-
CSS003808	0	0	0	0	0	0	0	0	0	0	0	0	protein_coding	Scaffold85	783819	784823	-
CSS003809	0	0	0	0	0	0	0	0	0	0	0	0	protein_coding	Scaffold85	827669	828449	-
CSS003810	0.112695	0.146884	0	0.084552	0.057929	0.010235	0	0.057644	0	0	0.067994	0.035331	protein_coding	Scaffold85	1083514	1085636	RING/U-box superfamily protein
CSS003815	0	0	0	0	0	0	0	0	0	0	0	0	protein_coding	Scaffold85	1325235	1325866	unknown protein; Has 90 Blast hits to 90 proteins in 7 species: Archae - 0; Bacteria - 0; Metazoa - 0; Fungi - 0; Plants - 90; Viruses - 0; Other Eukaryotes - 0 (source: NCBI BLink).
CSS003817	0	0	0	0	0	0	0	0	0	0	0	0	protein_coding	Scaffold85	1354156	1354634	-
CSS003818	0	0.02695	0	0.004397	0.125631	0	0.018892	0	0.024331	0.144164	0.156634	0.024927	protein_coding	Scaffold85	1419905	1422683	cryptochrome-interacting basic-helix-loop-helix 1
CSS003822	0	0	0	0	0	0	0	0	0	0	0	0	protein_coding	Scaffold2693	64578	65783	acyl-CoA sterol acyl transferase 1
CSS003823	0.104056	0.029732	0.039338	0.032565	0.031492	0	0	0	0	0	0	0.03118	protein_coding	Scaffold2693	180183	185749	NAC domain containing protein 70
CSS003826	0.068991	0.05741	0.030465	0.194541	0.132004	0.022428	0	0.067173	0.021728	0.081553	0.099042	0.088604	protein_coding	Scaffold4172	112748	119994	O-acyltransferase (WSD1-like) family protein
CSS003827	0	0	0	0	0	0	0	0	0	0	0	0	protein_coding	Scaffold4172	159445	163623	-
CSS003828	0	0	0	0	0	0	0	0	0	0	0	0	protein_coding	Scaffold4172	151581	159434	-
CSS003829	0	0	0	0	0	0	0	0	0	0	0	0	protein_coding	Scaffold4172	345296	347027	-
CSS003830	0	0	0	0	0	0	0	0	0	0	0	0	protein_coding	Scaffold4172	291578	293134	Aminotransferase-like, plant mobile domain family protein
CSS003835	0	0	0	0	0	0	0	0	0	0	0	0	protein_coding	Scaffold1040	104599	104895	-
CSS003836	0.424354	0.286275	0.307827	0.215982	0.244744	0.219487	0.250607	0.163508	0.076288	0.028605	0.1319	0.047414	protein_coding	Scaffold1040	145236	155117	NB-ARC domain-containing disease resistance protein
CSS003837	0	0	0	0	0	0	0	0	0	0	0	0	protein_coding	Scaffold1040	214302	218178	-
CSS003838	0	0	0	0	0	0	0	0	0	0	0	0	protein_coding	Scaffold1040	241209	241998	NB-ARC domain-containing disease resistance protein
CSS003839	0	0	0	0	0	0	0	0	0	0	0	0	protein_coding	Scaffold1040	229325	230050	NB-ARC domain-containing disease resistance protein
CSS003841	0	0.118808	0	0	0	0	0	0	0	0	0	0	protein_coding	Scaffold1040	624330	624825	-
CSS003842	0	0	0	0	0	0	0	0	0	0	0	0	protein_coding	Scaffold14060	11695	11985	-
CSS003845	0.139318	0.13949	0	0.05748	0	0.073225	0	0.062046	0.402207	0	0	0.267678	protein_coding	Scaffold6681	251968	252432	-
CSS003847	0	0	0	0	0	0	0	0	0	0	0	0	protein_coding	Scaffold19470	13520	14386	-
CSS003849	0.256932	0.296954	0.244455	0.251197	0.122469	0.122481	0.646073	0.118429	0.464811	0	0.162351	0	protein_coding	Scaffold3482	377270	377557	HSP20-like chaperones superfamily protein
CSS003850	0	0	0	0	0	0	0	0.007725	0	0	0	0	protein_coding	Scaffold3482	470751	471884	-
CSS003863	0	0	0	0	0	0	0	0	0	0	0	0	protein_coding	Scaffold3482	985289	986694	-
CSS003864	0	0	0	0	0	0	0	0	0	0	0	0	protein_coding	Scaffold3482	1164664	1165077	-
CSS003865	0	0	0	0	0	0	0	0	0	0	0	0	protein_coding	Scaffold3482	1213890	1217602	-
CSS003874	0	0	0	0	0	0.024636	0	0	0	0	0	0	protein_coding	Scaffold3482	1389463	1391625	-
CSS003875	0	0	0	0	0	0	0	0	0	0	0	0	protein_coding	Scaffold3482	1401313	1403490	-
CSS003877	0	0	0	0	0	0	0	0	0	0	0	0	protein_coding	Scaffold3482	1571140	1571517	-
CSS003884	0	0	0	0	0	0	0	0	0	0	0	0	protein_coding	Scaffold4239	404877	406396	Protein of unknown function (DUF594)
CSS003885	0	0	0	0.021837	0	0	0	0.026112	0	0	0	0	protein_coding	Scaffold4239	600190	602005	-
CSS003886	0	0	0	0	0	0	0	0	0	0	0	0	protein_coding	Scaffold4239	611906	612418	-
CSS003888	0	0	0	0	0	0	0.082412	0	0	0	0.072799	0	protein_coding	Scaffold4705	20776	21740	DNAse I-like superfamily protein
CSS003889	0	0	0	0	0	0	0	0	0	0	0	0	protein_coding	Scaffold1987	42407	43399	-
CSS003890	0	0.063054	0	0.221784	0.244456	0.609348	0	0	0	0.148927	0.192091	0	protein_coding	Scaffold1987	130014	131549	myb domain protein 14
CSS003891	0	0	0	0	0	0	0	0	0	0	0	0	protein_coding	Scaffold1987	149058	153664	-
CSS003892	0	0.161283	0.144499	0.1464	0	0	0.125019	0.163785	0	0.270103	0.036586	0	protein_coding	Scaffold1987	279850	280583	-
CSS003895	0	0	0	0	0	0	0	0	0	0	0	0	protein_coding	Scaffold1987	484659	485323	-
CSS003896	0	0	0	0	0	0	0	0	0	0	0	0	protein_coding	Scaffold1987	485333	485962	-
CSS003900	0.989076	1.28374	1.30913	0.908531	0.91973	0.702652	1.36763	1.5264	1.26996	0.478752	0.520891	0.836115	protein_coding	Scaffold1987	530844	533519	frataxin homolog
CSS003902	0.288218	0.24195	0.31482	0.139646	0.283051	0.194491	0.217951	0.127711	0.144119	0	0.064141	0	protein_coding	Scaffold1987	703597	705735	S-locus lectin protein kinase family protein
CSS003911	0	0	0	0	0	0	0	0	0	0	0	0	protein_coding	Scaffold1987	917503	920031	S-locus lectin protein kinase family protein
CSS003912	0	0	0	0	0	0	0	0	0	0	0	0	protein_coding	Scaffold1987	1358778	1359864	-
CSS003916	0	0	0	0.022584	0	0.015524	0.042441	0	0	0.114004	0	0.134362	protein_coding	Scaffold1987	1551089	1558916	cation/hydrogen exchanger 15
CSS003917	0	0	0	0	0	0	0	0	0	0	0	0	protein_coding	Scaffold1987	1499065	1499714	putative recombination initiation defects 3
CSS003918	0.191254	0.120116	0.139986	0.092968	0.365124	0.02347	0.564566	0.336125	0.453214	0.133932	0.533579	0.461122	protein_coding	Scaffold1987	1678919	1679539	TCP family transcription factor
CSS003919	0.061663	0.039849	0.209943	0.017643	0	0	0.019395	0	0	0	0	0	protein_coding	Scaffold1987	1634746	1640080	P-loop containing nucleoside triphosphate hydrolases superfamily protein
CSS003920	0	0	0	0	0	0	0	0	0	0.241789	0	0	protein_coding	Scaffold1987	1589889	1590823	-
CSS003923	0	0	0	0.00826	0	0	0	0	0	0	0	0	protein_coding	Scaffold1987	1777391	1781180	-
CSS003924	0	0	0	0	0	0	0	0	0	0	0	0	protein_coding	Scaffold1987	1815857	1816753	Polynucleotidyl transferase, ribonuclease H-like superfamily protein
CSS003925	0	0	0	0	0	0	0	0	0	0	0	0	protein_coding	Scaffold1987	1828995	1830029	Ribonuclease H-like superfamily protein
CSS003926	0	0.13967	0.333452	0.112117	0.271791	0	0	0.181096	0	0.465008	0.04873	0.483088	protein_coding	Scaffold1987	2011696	2012082	SAUR-like auxin-responsive protein family
CSS003935	0	0	0	0	0	0	0	0	0	0	0	0	protein_coding	Scaffold1987	2418093	2428769	ATPase, F0/V0 complex, subunit C protein
CSS003938	0	0	0	0	0	0	0	0	0	0	0	0	protein_coding	Scaffold1987	2678883	2680236	-
CSS003940	0	0	0	0	0	0	0	0	0	0	0	0	protein_coding	Scaffold1987	2857152	2865434	-
CSS003944	0	0	0	0	0	0	0	0	0	0	0	0	protein_coding	Scaffold1987	2912013	2912487	OTU-like cysteine protease family protein
CSS003945	0	0	0	0	0	0	0	0	0	0	0	0	protein_coding	Scaffold1987	2939646	2941238	-
CSS003946	0.100422	0	0	0.259171	0.270984	0.17924	0.212349	0.143207	0.193707	0.025941	0	1.0081	protein_coding	Scaffold309	164289	164903	Plant invertase/pectin methylesterase inhibitor superfamily protein
CSS003948	0	0	0	0	0	0	0	0	0	0	0	0	protein_coding	Scaffold309	259491	260926	-
CSS003951	0	0	0	0	0	0	0	0	0	0	0	0	protein_coding	Scaffold309	461582	462218	RNA-directed DNA polymerase (reverse transcriptase)-related family protein
CSS003952	0.356913	0.362032	0.307138	0.844807	0.760478	0.707637	0.363582	0.115535	0.105781	0.070761	0.299096	0.231178	protein_coding	Scaffold309	511332	514803	ROP guanine nucleotide exchange factor 5
CSS003953	0	0	0	0	0	0.031952	0	0	0	0	0	0	protein_coding	Scaffold309	523668	524953	-
CSS003956	0	0	0	0	0	0	0	0	0	0	0	0	protein_coding	Scaffold309	716165	716721	unknown protein; FUNCTIONS IN: molecular_function unknown; INVOLVED IN: biological_process unknown; LOCATED IN: endomembrane system; EXPRESSED IN: sperm cell; Has 1807 Blast hits to 1807 proteins in 277 species: Archae - 0; Bacteria - 0; Metazoa - 736; Fungi - 347; Plants - 385; Viruses - 0; Other Eukaryotes - 339 (source: NCBI BLink).
CSS003957	0	0	0	0	0	0	0	0	0	0	0	0	protein_coding	Scaffold309	770002	770627	-
CSS003958	0	0	0	0	0	0	0	0	0	0	0	0	protein_coding	Scaffold309	813927	814334	-
CSS003959	0	0	0	0	0	0	0	0	0	0	0	0	protein_coding	Scaffold4948	61615	62511	CONTAINS InterPro DOMAIN/s: Retrotransposon gag protein (InterPro:IPR005162); Has 707 Blast hits to 705 proteins in 25 species: Archae - 0; Bacteria - 0; Metazoa - 4; Fungi - 0; Plants - 703; Viruses - 0; Other Eukaryotes - 0 (source: NCBI BLink).
CSS003960	0	0	0	0	0	0	0.0335	0	0	0	0.065724	0	protein_coding	Scaffold4948	315083	316652	Transmembrane amino acid transporter family protein
CSS003964	0	0	0	0	0.052783	0	0	0	0	0	0	0	protein_coding	Scaffold4948	619961	621217	-
CSS003965	0	0	0	0	0	0	0	0	0	0	0	0	protein_coding	Scaffold4948	648500	652930	-
CSS003969	0	0	0.026487	0	0	0.029272	0	0	0	0	0.017646	0	protein_coding	Scaffold4948	697462	703299	homolog of yeast autophagy 18 (ATG18) F
CSS003970	0	0	0	0	0	0	0	0	0	0	0	0	protein_coding	Scaffold4948	718459	718959	CONTAINS InterPro DOMAIN/s: Retrotransposon gag protein (InterPro:IPR005162); Has 707 Blast hits to 705 proteins in 25 species: Archae - 0; Bacteria - 0; Metazoa - 4; Fungi - 0; Plants - 703; Viruses - 0; Other Eukaryotes - 0 (source: NCBI BLink).
CSS003972	0.094427	0.078247	0.075571	0.041064	0.019608	0.081716	0.1311	0	0	0.060977	0.062373	0	protein_coding	Scaffold2883	69127	76887	poly(A) binding protein 7
CSS003974	0.814914	0.40311	0.838704	0.615649	0.70163	0.61481	1.24165	1.22863	0.614382	1.02805	1.03551	0.883126	protein_coding	Scaffold2883	142099	143641	unknown protein; Has 35333 Blast hits to 34131 proteins in 2444 species: Archae - 798; Bacteria - 22429; Metazoa - 974; Fungi - 991; Plants - 531; Viruses - 0; Other Eukaryotes - 9610 (source: NCBI BLink).
CSS003978	0.444837	0.373694	0.286586	0.236838	0.303523	0.316007	0.264716	0.147038	0.166733	0.021422	0.047087	0.0628	protein_coding	Scaffold2883	483650	486628	ATPase E1-E2 type family protein / haloacid dehalogenase-like hydrolase family protein
CSS003979	0.145782	0.289521	0.246606	0.015361	0.108158	0.103897	0.038489	0.100695	0.285979	0.109781	0.053027	0.279544	protein_coding	Scaffold2883	461759	462628	alpha/beta-Hydrolases superfamily protein
CSS003980	0	0	0	0.012546	0	0.009885	0.018018	0.005408	0.009148	0.044209	0	0	protein_coding	Scaffold2883	391900	401258	ATPase E1-E2 type family protein / haloacid dehalogenase-like hydrolase family protein
CSS003981	0	0	0	0	0	0	0	0	0	0	0	0	protein_coding	Scaffold2883	792361	795702	cysteine-rich RLK (RECEPTOR-like protein kinase) 10
CSS003982	0	0	0	0	0	0	0	0	0	0	0	0	protein_coding	Scaffold2883	945464	970046	Protein kinase protein with adenine nucleotide alpha hydrolases-like domain
CSS003983	0	0	0	0	0	0	0	0	0	0	0	0	protein_coding	Scaffold2883	1032134	1033661	Protein kinase protein with adenine nucleotide alpha hydrolases-like domain
CSS003984	0	0	0	0	0	0	0	0	0	0	0	0	protein_coding	Scaffold2883	1080155	1081369	-
CSS003985	0	0	0	0	0	0	0	0	0	0	0	0	protein_coding	Scaffold2883	1194997	1197130	Aminotransferase-like, plant mobile domain family protein
CSS003987	0	0	0	0	0	0	0	0	0	0	0	0	protein_coding	Scaffold2245	373370	374388	unknown protein; BEST Arabidopsis thaliana protein match is: unknown protein (TAIR:AT1G24380.1); Has 283 Blast hits to 282 proteins in 34 species: Archae - 0; Bacteria - 19; Metazoa - 15; Fungi - 0; Plants - 234; Viruses - 0; Other Eukaryotes - 15 (source: NCBI BLink).
CSS003988	0	0	0	0	0	0	0	0	0	0	0	0	protein_coding	Scaffold2245	461991	467970	-
CSS003989	0	0	0	0	0	0	0	0	0	0	0	0	protein_coding	Scaffold2245	424777	425073	-
CSS003990	0	0	0	0	0	0	0	0	0	0	0	0	protein_coding	Scaffold2245	507218	508091	Transducin/WD40 repeat-like superfamily protein
CSS003991	0.053945	0.11439	0.124435	0	0	0	0	0	0	0	0	0	protein_coding	Scaffold2245	584646	585665	related to AP2 11
CSS003994	0.106845	0	0.091023	0	0	0	0.085513	0	0.068414	0	0	0	protein_coding	Scaffold2245	794768	797133	TMPIT-like protein
CSS003996	0	0	0	0	0	0	0	0	0	0	0	0	protein_coding	Scaffold2245	922027	922665	-
CSS003998	0	0	0	0	0	0	0	0	0	0	0	0	protein_coding	Scaffold2245	1077239	1077535	-
CSS003999	0	0	0	0	0	0	0	0	0	0	0	0	protein_coding	Scaffold2245	1059801	1063460	-
CSS004000	0	0	0	0	0	0	0	0	0	0	0	0	protein_coding	Scaffold2245	1177942	1178371	-
CSS004001	0	0	0	0	0	0	0	0	0	0	0	0	protein_coding	Scaffold2245	1204067	1204987	-
CSS004002	0	0	0	0	0	0	0	0	0	0	0	0	protein_coding	Scaffold2245	1272269	1276865	-
CSS004003	0	0	0	0	0	0	0	0	0	0	0	0	protein_coding	Scaffold2245	1206839	1207310	-
CSS004004	0	0	0	0	0	0	0	0	0	0	0	0	protein_coding	Scaffold2245	1383909	1386039	-
CSS004006	0	0	0	0.187131	0.258076	0.090324	0	0	0	0.310462	0	0	protein_coding	Scaffold2245	1443845	1445616	heat shock transcription factor A2
CSS004008	0	0	0	0	0	0	0	0	0	0	0	0	protein_coding	Scaffold2245	1427943	1430519	-
CSS004009	0	0	0	0.02243	0.042564	0	0	0	0	0	0	0	protein_coding	Scaffold2245	1413827	1416044	heat shock transcription factor A2
CSS004015	0	0	0	0	0	0	0	0	0	0	0	0	protein_coding	Scaffold2245	1691402	1694752	-
[truncated: 50,334 more rows]
