# Supplementary material for: Transcriptome and Phytochemical Analysis Reveals the Alteration of Plant Hormones, Characteristic Metabolites, and Related Gene Expression in Tea (Camellia sinensis L.) Leaves During Withering
Source: Plants (Basel). 2020 Feb 6;9(2):204. doi: 10.3390/plants9020204 (PMC7076645; doi:10.3390/plants9020204)
Supplement: Supplementary file 1 [file plants-09-00204-s001.zip › Supplementary materials/TableS5.xlsx]

## Sheet: royalblue
Table S6. KEGG analysis of coexpressed genes in royalblue module.
PathwayID	PathwayName	GenesName	S gene number	B gene number	Pvalue	Qvalue
ko00360	Phenylalanine metabolism	CSS035891|CSS035749|CSS047078|CSS013314|CSS037854|CSS008471|CSS046641|CSS008473|CSS043778|CSS013667|CSS039106	11	169	0.0188453	0.0387539
ko00400	Phenylalanine, tyrosine and tryptophan biosynthesis	CSS035891|CSS035749|CSS047078|CSS013314|CSS037854|CSS008471|CSS046641|CSS008473|CSS043778|CSS013667|CSS039106	11	172	0.0199175	0.0387539
ko01230	Biosynthesis of amino acids	CSS035749|CSS040227|CSS032210|CSS037854|CSS027892|CSS008471|CSS046641|CSS008473|CSS023996|CSS003546|CSS039106	11	237	0.0399163	0.0406839
ko03018	RNA degradation	CSS033562|CSS048344|CSS010629|CSS031396|CSS015228|CSS023518|CSS023342	7	44	0.000898539	0.0238113
ko00350	Tyrosine metabolism	CSS035891|CSS047078|CSS013314|CSS042599|CSS043778|CSS013667	6	56	0.00570135	0.0387539
ko00230	Purine metabolism	CSS024390|CSS035122|CSS050450|CSS030616|CSS029758	5	40	0.00458623	0.0387539
ko01200	Carbon metabolism	CSS032210|CSS003546|CSS023996|CSS032870|CSS040274	5	108	0.0370029	0.0400235
ko00860	Porphyrin and chlorophyll metabolism	CSS030151|CSS023122|CSS037705|CSS053275|CSS038290	5	115	0.0393306	0.0406839
ko00920	Sulfur metabolism	CSS035122|CSS050450|CSS030616|CSS023996	4	42	0.011686	0.0387539
ko00190	Oxidative phosphorylation	CSS032870|CSS028542|CSS031943|CSS040274	4	59	0.0221952	0.0387539
ko00020	Citrate cycle (TCA cycle)	CSS032210|CSS003546|CSS032870|CSS040274	4	78	0.0327231	0.0387539
ko00600	Sphingolipid metabolism	CSS016537|CSS029943|CSS016991	3	6	0.000506615	0.0238113
ko00520	Amino sugar and nucleotide sugar metabolism	CSS049055|CSS012781|CSS009813	3	39	0.0198317	0.0387539
ko01210	2-Oxocarboxylic acid metabolism	CSS003546|CSS032210|CSS027892	3	62	0.034537	0.0397926
ko04144	Endocytosis	CSS035709|CSS027705	2	12	0.00860562	0.0387539
ko00970	Aminoacyl-tRNA biosynthesis	CSS032860|CSS018604	2	16	0.0126365	0.0387539
ko00790	Folate biosynthesis	CSS002700|CSS039562	2	19	0.0156985	0.0387539
ko00480	Glutathione metabolism	CSS002700|CSS039562	2	19	0.0156985	0.0387539
ko00670	One carbon pool by folate	CSS032860|CSS018604	2	37	0.0315355	0.0387539
ko00650	Butanoate metabolism	CSS032870|CSS040274	2	39	0.0329042	0.0387539
ko00770	Pantothenate and CoA biosynthesis	CSS027892	1	5	0.0141515	0.0387539
ko00270	Cysteine and methionine metabolism	CSS023996	1	10	0.022848	0.0387539
ko00300	Lysine biosynthesis	CSS040227	1	14	0.0282679	0.0387539
ko00250	Alanine, aspartate and glutamate metabolism	CSS050379	1	15	0.0294457	0.0387539
ko00430	Taurine and hypotaurine metabolism	CSS050379	1	15	0.0294457	0.0387539
ko00903	Limonene and pinene degradation	CSS042599	1	16	0.03056	0.0387539
ko00500	Starch and sucrose metabolism	CSS012781	1	16	0.03056	0.0387539
ko00450	Selenocompound metabolism	CSS014198	1	16	0.03056	0.0387539
ko00380	Tryptophan metabolism	CSS014198	1	16	0.03056	0.0387539
ko00310	Lysine degradation	CSS040227	1	18	0.0326118	0.0387539
ko00290	Valine, leucine and isoleucine biosynthesis	CSS027892	1	18	0.0326118	0.0387539
ko00220	Arginine biosynthesis	CSS050379	1	21	0.0352931	0.0397986
ko00910	Nitrogen metabolism	CSS050379	1	22	0.0360922	0.0398519

## Sheet: blue
KEGG analysis of coexpressed genes in blue module.
PathwayID	PathwayName	GenesName	S gene number	B gene number	Pvalue	Qvalue
ko01230	Biosynthesis of amino acids	CSS011886|CSS052933|CSS011586|CSS011243|CSS039724|CSS036745|CSS023774|CSS007780|CSS021170|CSS030056|CSS021152|CSS050373|CSS000242|CSS010095|CSS008453|CSS027416|CSS005919|CSS011482|CSS045685|CSS012543|CSS027292|CSS008756|CSS051518|CSS027471|CSS006688|CSS029967|CSS031958|CSS041425|CSS051344|CSS041624|CSS003031|CSS036035|CSS022950|CSS014749|CSS001115|CSS040665|CSS003977|CSS033847|CSS010146|CSS047112…	54	237	0.0403269	0.0613013
ko01200	Carbon metabolism	CSS011886|CSS028760|CSS036745|CSS023774|CSS047554|CSS021152|CSS043447|CSS000242|CSS005919|CSS045685|CSS012543|CSS008756|CSS051518|CSS031911|CSS006688|CSS029967|CSS030977|CSS051344|CSS003031|CSS039228|CSS040665|CSS010146|CSS010253|CSS035252|CSS003798|CSS025135|CSS005682|CSS047876|CSS052501|CSS035288|CSS033350|CSS049104|CSS030848|CSS016016	34	108	0.00528074	0.0578977
ko00400	Phenylalanine, tyrosine and tryptophan biosynthesis	CSS010771|CSS011586|CSS014370|CSS039724|CSS021170|CSS030056|CSS050373|CSS024382|CSS008453|CSS027416|CSS027292|CSS001005|CSS036035|CSS004871|CSS031958|CSS041425|CSS050131|CSS001115|CSS041624|CSS010144|CSS033847|CSS010095|CSS036075|CSS047112|CSS039124|CSS004673|CSS028575|CSS040683|CSS051719|CSS011199|CSS027706|CSS016300|CSS044091	33	172	0.05891	0.0647044
ko00360	Phenylalanine metabolism	CSS010771|CSS011586|CSS014370|CSS039724|CSS021170|CSS030056|CSS050373|CSS024382|CSS008453|CSS044091|CSS027292|CSS001005|CSS004871|CSS031958|CSS041425|CSS050131|CSS001115|CSS041624|CSS010144|CSS033847|CSS010095|CSS036075|CSS047112|CSS039124|CSS004673|CSS028575|CSS051719|CSS011199|CSS027706|CSS016300	30	169	0.0628372	0.0666667
ko00020	Citrate cycle (TCA cycle)	CSS011886|CSS036745|CSS023774|CSS021152|CSS005919|CSS039228|CSS012543|CSS033350|CSS051518|CSS031911|CSS006688|CSS029967|CSS030977|CSS051344|CSS003031|CSS040665|CSS010253|CSS035252|CSS003798|CSS025135|CSS005682|CSS047876|CSS052501|CSS035288|CSS049104|CSS030848|CSS016016	27	78	0.00348738	0.0578977
ko00860	Porphyrin and chlorophyll metabolism	CSS012591|CSS032977|CSS001533|CSS005698|CSS039830|CSS050410|CSS030819|CSS044555|CSS020110|CSS016063|CSS043244|CSS014508|CSS031133|CSS003819|CSS036812|CSS025303|CSS011553|CSS052209|CSS035460|CSS005789|CSS050368|CSS028090|CSS033124|CSS051755|CSS032113	25	115	0.0447763	0.0613013
ko01210	2-Oxocarboxylic acid metabolism	CSS011886|CSS052933|CSS036745|CSS023774|CSS007780|CSS021152|CSS011482|CSS005919|CSS012543|CSS051518|CSS025135|CSS029967|CSS051344|CSS003031|CSS022950|CSS014749|CSS040665|CSS003798|CSS006688|CSS005682|CSS047876|CSS030848|CSS016016	23	62	0.00277314	0.0578977
ko03018	RNA degradation	CSS042846|CSS025714|CSS009548|CSS010791|CSS047736|CSS017105|CSS047343|CSS027481|CSS017663|CSS005526|CSS028572|CSS018985|CSS000136|CSS010204|CSS013407	15	44	0.00906405	0.0578977
ko00350	Tyrosine metabolism	CSS010771|CSS024382|CSS001005|CSS029367|CSS050131|CSS010144|CSS044091|CSS014370|CSS016300|CSS007243|CSS036075|CSS027706|CSS051530|CSS039124|CSS043660	15	56	0.0245319	0.0587014
ko00520	Amino sugar and nucleotide sugar metabolism	CSS026279|CSS008142|CSS006473|CSS014206|CSS024867|CSS037533|CSS032793|CSS007789|CSS020560|CSS041105|CSS011096|CSS039123|CSS019168	13	39	0.0115621	0.0578977
ko00190	Oxidative phosphorylation	CSS030977|CSS031911|CSS035288|CSS011155|CSS012865|CSS051421|CSS010253|CSS039228|CSS033350|CSS014945|CSS049104|CSS035252|CSS049189	13	59	0.0419637	0.0613013
ko00920	Sulfur metabolism	CSS020929|CSS038810|CSS001857|CSS049223|CSS010146|CSS000999|CSS035259|CSS021500|CSS008756|CSS032819|CSS028915|CSS006966	12	42	0.0214507	0.0587014
ko00230	Purine metabolism	CSS020929|CSS038810|CSS001857|CSS049223|CSS000999|CSS035259|CSS021500|CSS032819|CSS028915|CSS006966	10	40	0.0323276	0.0613013
ko00040	Pentose and glucuronate interconversions	CSS024414|CSS002890|CSS047083|CSS047843|CSS011538|CSS037398|CSS042016|CSS037396|CSS033138	9	44	0.0467408	0.0613013
ko00650	Butanoate metabolism	CSS030977|CSS035252|CSS033350|CSS010253|CSS039228|CSS035288|CSS049104|CSS031911	8	39	0.0462463	0.0613013
ko00450	Selenocompound metabolism	CSS051722|CSS004815|CSS049594|CSS024376|CSS008699|CSS021093|CSS029891	7	16	0.00863721	0.0578977
ko00380	Tryptophan metabolism	CSS051722|CSS004815|CSS049594|CSS024376|CSS008699|CSS021093|CSS029891	7	16	0.00863721	0.0578977
ko00310	Lysine degradation	CSS000390|CSS011243|CSS003977|CSS007488|CSS029853|CSS027471|CSS032134	7	18	0.0121135	0.0578977
ko00051	Fructose and mannose metabolism	CSS022531|CSS004648|CSS015987|CSS028987|CSS021064|CSS007577|CSS015218	7	19	0.0140401	0.0587014
ko00220	Arginine biosynthesis	CSS051194|CSS003100|CSS022950|CSS014749|CSS042286|CSS007780	6	21	0.0272278	0.0603871
ko00564	Glycerophospholipid metabolism	CSS005740|CSS030824|CSS008937|CSS028103|CSS018046|CSS005735	6	23	0.0321258	0.0613013
ko00562	Inositol phosphate metabolism	CSS043383|CSS001101|CSS040466|CSS016513|CSS022325|CSS004935	6	32	0.0503848	0.0614398
ko00670	One carbon pool by folate	CSS000242|CSS010022|CSS034323|CSS038729|CSS024680|CSS045685	6	37	0.0568852	0.0647044
ko00300	Lysine biosynthesis	CSS027471|CSS011243|CSS007488|CSS003977|CSS029853	5	14	0.0190549	0.0587014
ko00500	Starch and sucrose metabolism	CSS007789|CSS041105|CSS014206|CSS032793|CSS019168	5	16	0.0245261	0.0587014
ko04144	Endocytosis	CSS012784|CSS005625|CSS043731|CSS023602	4	12	0.0241073	0.0587014
ko00903	Limonene and pinene degradation	CSS051530|CSS007243|CSS043660|CSS029367	4	16	0.0362726	0.0613013
ko00260	Glycine, serine and threonine metabolism	CSS045685|CSS000242|CSS035460|CSS003819	4	21	0.0484921	0.0613013
ko00340	Histidine metabolism	CSS010022|CSS038729|CSS024680	3	5	0.0120773	0.0578977
ko00561	Glycerolipid metabolism	CSS008937|CSS030824|CSS018046	3	9	0.0270605	0.0603871
ko00250	Alanine, aspartate and glutamate metabolism	CSS051194|CSS003100|CSS042286	3	15	0.046216	0.0613013
ko00430	Taurine and hypotaurine metabolism	CSS051194|CSS003100|CSS042286	3	15	0.046216	0.0613013
ko00910	Nitrogen metabolism	CSS051194|CSS003100|CSS042286	3	22	0.058694	0.0647044
ko00600	Sphingolipid metabolism	CSS000338|CSS040699	2	6	0.0311317	0.0613013
ko04070	Phosphatidylinositol signaling system	CSS043383|CSS016513	2	10	0.0464052	0.0613013
ko00270	Cysteine and methionine metabolism	CSS010146|CSS008756	2	10	0.0464052	0.0613013
ko00660	C5-Branched dibasic acid metabolism	CSS052933|CSS011482	2	13	0.0539335	0.0645275
ko00460	Cyanoamino acid metabolism	CSS045685|CSS000242	2	16	0.0588637	0.0647044
ko00630	Glyoxylate and dicarboxylate metabolism	CSS045685|CSS000242	2	16	0.0588637	0.0647044
ko00290	Valine, leucine and isoleucine biosynthesis	CSS052933|CSS011482	2	18	0.0610977	0.066025
ko00510	N-Glycan biosynthesis	CSS028531	1	5	0.0478519	0.0613013
ko04141	Protein processing in endoplasmic reticulum	CSS028531	1	5	0.0478519	0.0613013
ko00970	Aminoacyl-tRNA biosynthesis	CSS034323	1	16	0.0648292	0.0666667
ko00790	Folate biosynthesis	CSS008989	1	19	0.0656939	0.0666667
ko00480	Glutathione metabolism	CSS008989	1	19	0.0656939	0.0666667

## Sheet: darkolivegreen
KEGG analysis of coexpressed genes in darkolivegreen module.
PathwayID	PathwayName	GenesName	S gene number	B gene number	Pvalue	Qvalue
ko01230	Biosynthesis of amino acids	CSS006101|CSS000505|CSS026339|CSS012956|CSS024594|CSS041477|CSS025479|CSS047477|CSS045380|CSS021629|CSS045897|CSS024024|CSS000996|CSS048490|CSS040341|CSS051480|CSS013395|CSS003876|CSS023413|CSS042866|CSS019139|CSS030276|CSS003679|CSS019863|CSS027763|CSS041020|CSS024233|CSS027289	28	237	0.00179168	0.0475037
ko00360	Phenylalanine metabolism	CSS006101|CSS003679|CSS000505|CSS013395|CSS003876|CSS026339|CSS024024|CSS021629|CSS012956|CSS024594|CSS023413|CSS001007|CSS027763|CSS051509|CSS045380|CSS019139|CSS042866|CSS045897|CSS027289|CSS040341	20	169	0.00371281	0.0475037
ko00400	Phenylalanine, tyrosine and tryptophan biosynthesis	CSS006101|CSS003679|CSS000505|CSS013395|CSS003876|CSS026339|CSS024024|CSS021629|CSS012956|CSS024594|CSS023413|CSS001007|CSS027763|CSS051509|CSS045380|CSS019139|CSS042866|CSS045897|CSS027289|CSS040341	20	172	0.00424141	0.0475037
ko00860	Porphyrin and chlorophyll metabolism	CSS038547|CSS016317|CSS018889|CSS043275|CSS037702|CSS010062|CSS019765|CSS004991|CSS005353|CSS023006	10	115	0.0276545	0.0604935
ko01200	Carbon metabolism	CSS000996|CSS040388|CSS042581|CSS041477|CSS047477|CSS019863|CSS001248|CSS024233|CSS051480	9	108	0.0311939	0.0604935
ko00350	Tyrosine metabolism	CSS016037|CSS012877|CSS001007|CSS051509|CSS016496|CSS050587	6	56	0.019078	0.0604935
ko00920	Sulfur metabolism	CSS037190|CSS000510|CSS019863|CSS024233|CSS051480	5	42	0.0164341	0.0604935
ko01210	2-Oxocarboxylic acid metabolism	CSS000996|CSS025479|CSS041477|CSS030276|CSS041020	5	62	0.0348267	0.0604935
ko00020	Citrate cycle (TCA cycle)	CSS000996|CSS040388|CSS041477|CSS042581|CSS001248	5	78	0.0465689	0.0604935
ko00220	Arginine biosynthesis	CSS008613|CSS030276|CSS030316|CSS017936	4	21	0.00670717	0.0604935
ko00270	Cysteine and methionine metabolism	CSS024233|CSS019863|CSS051480	3	10	0.00407164	0.0475037
ko00430	Taurine and hypotaurine metabolism	CSS008613|CSS030316|CSS017936	3	15	0.00889406	0.0604935
ko00250	Alanine, aspartate and glutamate metabolism	CSS008613|CSS030316|CSS017936	3	15	0.00889406	0.0604935
ko00910	Nitrogen metabolism	CSS008613|CSS030316|CSS017936	3	22	0.0174298	0.0604935
ko00562	Inositol phosphate metabolism	CSS003255|CSS034520|CSS047718	3	32	0.0301928	0.0604935
ko00650	Butanoate metabolism	CSS040388|CSS001248|CSS042581	3	39	0.0380597	0.0604935
ko00190	Oxidative phosphorylation	CSS040388|CSS001248|CSS042581	3	59	0.0529873	0.0616663
ko00660	C5-Branched dibasic acid metabolism	CSS025479|CSS041020	2	13	0.0190319	0.0604935
ko00903	Limonene and pinene degradation	CSS016037|CSS012877	2	16	0.024212	0.0604935
ko00290	Valine, leucine and isoleucine biosynthesis	CSS025479|CSS041020	2	18	0.0275146	0.0604935
ko00051	Fructose and mannose metabolism	CSS034328|CSS007738	2	19	0.029107	0.0604935
ko00564	Glycerophospholipid metabolism	CSS000782|CSS023232	2	23	0.035023	0.0604935
ko00670	One carbon pool by folate	CSS014621|CSS047477	2	37	0.0496911	0.0604935
ko00561	Glycerolipid metabolism	CSS000782	1	9	0.0334791	0.0604935
ko04144	Endocytosis	CSS044582	1	12	0.0394583	0.0604935
ko00300	Lysine biosynthesis	CSS048490	1	14	0.042746	0.0604935
ko00630	Glyoxylate and dicarboxylate metabolism	CSS047477	1	16	0.0455666	0.0604935
ko00500	Starch and sucrose metabolism	CSS032195	1	16	0.0455666	0.0604935
ko00460	Cyanoamino acid metabolism	CSS047477	1	16	0.0455666	0.0604935
ko00970	Aminoacyl-tRNA biosynthesis	CSS014621	1	16	0.0455666	0.0604935
ko00450	Selenocompound metabolism	CSS043090	1	16	0.0455666	0.0604935
ko00380	Tryptophan metabolism	CSS043090	1	16	0.0455666	0.0604935
ko00310	Lysine degradation	CSS048490	1	18	0.0479861	0.0604935
ko00480	Glutathione metabolism	CSS007217	1	19	0.0490636	0.0604935
ko00790	Folate biosynthesis	CSS007217	1	19	0.0490636	0.0604935
ko00260	Glycine, serine and threonine metabolism	CSS047477	1	21	0.0509855	0.0607486
ko00520	Amino sugar and nucleotide sugar metabolism	CSS032195	1	39	0.0596449	0.0616663
ko00230	Purine metabolism	CSS037190	1	40	0.0598585	0.0616663
ko03018	RNA degradation	CSS033712	1	44	0.0605651	0.0616663

## Sheet: darkred
KEGG analysis of coexpressed genes in darkred module.
PathwayID	PathwayName	GenesName	S gene number	B gene number	Pvalue	Qvalue
ko01230	Biosynthesis of amino acids	CSS000644|CSS004260|CSS024521|CSS011559|CSS048147|CSS049461|CSS051488|CSS034976|CSS029667	9	237	0.0402487	0.0461388
ko00360	Phenylalanine metabolism	CSS000644|CSS026893|CSS024521|CSS011559|CSS033923|CSS024243|CSS004260	7	169	0.0341726	0.0425804
ko00400	Phenylalanine, tyrosine and tryptophan biosynthesis	CSS000644|CSS026893|CSS024521|CSS011559|CSS033923|CSS024243|CSS004260	7	172	0.0353327	0.0425804
ko00562	Inositol phosphate metabolism	CSS001978|CSS036579|CSS011170|CSS048274	4	32	0.00317186	0.0351272
ko00350	Tyrosine metabolism	CSS051671|CSS026893|CSS033923|CSS024243	4	56	0.0130555	0.0351272
ko00564	Glycerophospholipid metabolism	CSS005056|CSS043871|CSS043906	3	23	0.00499692	0.0351272
ko00920	Sulfur metabolism	CSS049461|CSS007321|CSS028935	3	42	0.0162322	0.0351272
ko01210	2-Oxocarboxylic acid metabolism	CSS048147|CSS034976|CSS051488	3	62	0.0297183	0.0425804
ko00561	Glycerolipid metabolism	CSS005056|CSS043906	2	9	0.00418346	0.0351272
ko04070	Phosphatidylinositol signaling system	CSS001978|CSS036579	2	10	0.00489447	0.0351272
ko00220	Arginine biosynthesis	CSS048147|CSS034976	2	21	0.0142771	0.0351272
ko00230	Purine metabolism	CSS043516|CSS028935	2	40	0.0311074	0.0425804
ko01200	Carbon metabolism	CSS049461|CSS029667	2	108	0.0585823	0.0607106
ko00860	Porphyrin and chlorophyll metabolism	CSS027463|CSS006646	2	115	0.0594189	0.0607106
ko00100	Steroid biosynthesis	CSS006352	1	5	0.0133915	0.0351272
ko00909	Sesquiterpenoid and triterpenoid biosynthesis	CSS006352	1	5	0.0133915	0.0351272
ko00600	Sphingolipid metabolism	CSS020622	1	6	0.0153286	0.0351272
ko00270	Cysteine and methionine metabolism	CSS049461	1	10	0.0223484	0.0425804
ko04144	Endocytosis	CSS051458	1	12	0.0254597	0.0425804
ko00660	C5-Branched dibasic acid metabolism	CSS051488	1	13	0.0269246	0.0425804
ko00630	Glyoxylate and dicarboxylate metabolism	CSS029667	1	16	0.0309836	0.0425804
ko00460	Cyanoamino acid metabolism	CSS029667	1	16	0.0309836	0.0425804
ko00290	Valine, leucine and isoleucine biosynthesis	CSS051488	1	18	0.0334312	0.0425804
ko00790	Folate biosynthesis	CSS018765	1	19	0.0345834	0.0425804
ko00480	Glutathione metabolism	CSS018765	1	19	0.0345834	0.0425804
ko00051	Fructose and mannose metabolism	CSS003672	1	19	0.0345834	0.0425804
ko00260	Glycine, serine and threonine metabolism	CSS029667	1	21	0.0367539	0.0431858
ko00670	One carbon pool by folate	CSS029667	1	37	0.0490559	0.0535246
ko00520	Amino sugar and nucleotide sugar metabolism	CSS021746	1	39	0.0501081	0.0535246

## Sheet: darkseagreen4
KEGG analysis of coexpressed genes in darkseagreen4 module.
PathwayID	PathwayName	GenesName	S gene number	B gene number	Pvalue	Qvalue
ko00190	Oxidative phosphorylation	CSS002884|CSS035262|CSS004675|CSS022362	4	59	0.00355171	0.036701
ko00360	Phenylalanine metabolism	CSS050740|CSS024906|CSS006488|CSS019021	4	169	0.0362384	0.0458755
ko00400	Phenylalanine, tyrosine and tryptophan biosynthesis	CSS050740|CSS024906|CSS006488|CSS019021	4	172	0.037114	0.0458755
ko01230	Biosynthesis of amino acids	CSS019021|CSS024906|CSS006488|CSS026005	4	237	0.0516406	0.0533619
ko01200	Carbon metabolism	CSS002884|CSS035262|CSS026005	3	108	0.0300897	0.0444181
ko04070	Phosphatidylinositol signaling system	CSS002313|CSS048503	2	10	0.00188794	0.0292631
ko00562	Inositol phosphate metabolism	CSS002313|CSS048503	2	32	0.0116433	0.037658
ko00670	One carbon pool by folate	CSS041116|CSS026005	2	37	0.0143244	0.037658
ko00650	Butanoate metabolism	CSS002884|CSS035262	2	39	0.0154105	0.037658
ko03018	RNA degradation	CSS018939|CSS000223	2	44	0.0181354	0.037658
ko00350	Tyrosine metabolism	CSS053505|CSS050740	2	56	0.024557	0.0392565
ko00020	Citrate cycle (TCA cycle)	CSS002884|CSS035262	2	78	0.0350896	0.0458755
ko00860	Porphyrin and chlorophyll metabolism	CSS044689|CSS028844	2	115	0.0478428	0.0511423
ko00630	Glyoxylate and dicarboxylate metabolism	CSS026005	1	16	0.0206512	0.037658
ko00500	Starch and sucrose metabolism	CSS003228	1	16	0.0206512	0.037658
ko00903	Limonene and pinene degradation	CSS053505	1	16	0.0206512	0.037658
ko00970	Aminoacyl-tRNA biosynthesis	CSS041116	1	16	0.0206512	0.037658
ko00460	Cyanoamino acid metabolism	CSS026005	1	16	0.0206512	0.037658
ko00051	Fructose and mannose metabolism	CSS052684	1	19	0.0235217	0.0392565
ko00260	Glycine, serine and threonine metabolism	CSS026005	1	21	0.0253268	0.0392565
ko00520	Amino sugar and nucleotide sugar metabolism	CSS003228	1	39	0.0382804	0.0458755
ko00230	Purine metabolism	CSS034637	1	40	0.0388521	0.0458755
ko00920	Sulfur metabolism	CSS034637	1	42	0.0399561	0.0458755

## Sheet: white
KEGG analysis of coexpressed genes in white module.
PathwayID	PathwayName	GenesName	S gene number	B gene number	Pvalue	Qvalue
ko00860	Porphyrin and chlorophyll metabolism	CSS029171|CSS051147|CSS028815|CSS040278|CSS045937|CSS031913	6	115	0.00531173	0.0438437
ko01230	Biosynthesis of amino acids	CSS001476|CSS037964|CSS039317|CSS007799|CSS005564	5	237	0.0470682	0.0507706
ko00920	Sulfur metabolism	CSS028913|CSS001687|CSS034956|CSS052523	4	42	0.00175821	0.0438437
ko00360	Phenylalanine metabolism	CSS005564|CSS003387|CSS007799|CSS037964	4	169	0.0408285	0.0476331
ko00400	Phenylalanine, tyrosine and tryptophan biosynthesis	CSS005564|CSS003387|CSS007799|CSS037964	4	172	0.0416789	0.0476331
ko00562	Inositol phosphate metabolism	CSS014075|CSS040763|CSS010182	3	32	0.00361999	0.0438437
ko00230	Purine metabolism	CSS028913|CSS034956|CSS052523	3	40	0.00592252	0.0438437
ko01200	Carbon metabolism	CSS039317|CSS001476|CSS038848	3	108	0.0339884	0.0476331
ko00564	Glycerophospholipid metabolism	CSS031496|CSS037607	2	23	0.00824621	0.0438437
ko00350	Tyrosine metabolism	CSS036078|CSS003387	2	56	0.0274023	0.0438437
ko00020	Citrate cycle (TCA cycle)	CSS001476|CSS038848	2	78	0.0382468	0.0476331
ko04070	Phosphatidylinositol signaling system	CSS010182	1	10	0.0154713	0.0438437
ko00630	Glyoxylate and dicarboxylate metabolism	CSS039317	1	16	0.0222497	0.0438437
ko00903	Limonene and pinene degradation	CSS036078	1	16	0.0222497	0.0438437
ko00450	Selenocompound metabolism	CSS003840	1	16	0.0222497	0.0438437
ko00460	Cyanoamino acid metabolism	CSS039317	1	16	0.0222497	0.0438437
ko00380	Tryptophan metabolism	CSS003840	1	16	0.0222497	0.0438437
ko00051	Fructose and mannose metabolism	CSS022936	1	19	0.0252683	0.0438437
ko00260	Glycine, serine and threonine metabolism	CSS039317	1	21	0.0271556	0.0438437
ko00670	One carbon pool by folate	CSS039317	1	37	0.0392221	0.0476331
ko00650	Butanoate metabolism	CSS038848	1	39	0.0404102	0.0476331
ko00190	Oxidative phosphorylation	CSS038848	1	59	0.0494475	0.0507706
ko01210	2-Oxocarboxylic acid metabolism	CSS001476	1	62	0.0504424	0.0507706
