# Supplementary material for: Transcriptome and Phytochemical Analysis Reveals the Alteration of Plant Hormones, Characteristic Metabolites, and Related Gene Expression in Tea (Camellia sinensis L.) Leaves During Withering
Source: Plants (Basel). 2020 Feb 6;9(2):204. doi: 10.3390/plants9020204 (PMC7076645; doi:10.3390/plants9020204)
Supplement: Supplementary file 1 [file plants-09-00204-s001.zip › Supplementary materials/TableS4.xlsx]

## Sheet: W2 vs W1
Table S4. KEGG enrichment analysis of DEGs in W2 vs W1.
PathwayID	PathwayName	GenesName	S gene number	B gene number	Pvalue	Qvalue
ko01210	2-Oxocarboxylic acid metabolism	CSS051344|CSS051488|CSS022950|CSS005682|CSS005919|CSS041477|CSS023774|CSS025285|CSS029967	9	58	0.0165118	0.0432946
ko00520	Amino sugar and nucleotide sugar metabolism	CSS008142	1	39	0.0495772	0.0499792
ko00970	Aminoacyl-tRNA biosynthesis	CSS009137|CSS034323|CSS019874|CSS032860|CSS021909	5	16	0.00381786	0.0432946
ko00220	Arginine biosynthesis	CSS022950	1	21	0.0463458	0.0479439
ko01230	Biosynthesis of amino acids	CSS019021|CSS005564|CSS011243|CSS024594|CSS041477|CSS023774|CSS046643|CSS030056|CSS024024|CSS008453|CSS005919|CSS050888|CSS050588|CSS004871|CSS029967|CSS051344|CSS013395|CSS022950|CSS001115|CSS003977|CSS049461|CSS025285|CSS002346|CSS047112|CSS019665|CSS004673|CSS015058|CSS040399|CSS046616|CSS040683|CSS005682|CSS019863|CSS051488|CSS024233	34	232	0.0108362	0.0432946
ko00650	Butanoate metabolism	CSS039228|CSS035262|CSS041646	3	38	0.0426594	0.0472613
ko00660	C5-Branched dibasic acid metabolism	CSS051488	1	13	0.0405149	0.0472613
ko01200	Carbon metabolism	CSS039228|CSS041646|CSS051344|CSS005682|CSS005919|CSS041477|CSS029967|CSS049461|CSS035262|CSS019863|CSS023774|CSS025285|CSS024233|CSS028760|CSS015058	15	103	0.0167971	0.0432946
ko00020	Citrate cycle (TCA cycle)	CSS051344|CSS041646|CSS005682|CSS005919|CSS041477|CSS039228|CSS035262|CSS023774|CSS025285|CSS029967	10	74	0.0233182	0.0432946
ko00460	Cyanoamino acid metabolism	CSS015058	1	15	0.0425252	0.0472613
ko00270	Cysteine and methionine metabolism	CSS049461|CSS024233|CSS019863	3	10	0.00851071	0.0432946
ko04144	Endocytosis	CSS012784|CSS024546	2	11	0.0217671	0.0432946
ko00051	Fructose and mannose metabolism	CSS034328|CSS003672|CSS004648|CSS015987|CSS007738|CSS016080	6	19	0.00261693	0.0432946
ko00561	Glycerolipid metabolism	CSS030824|CSS018046	2	9	0.0176236	0.0432946
ko00564	Glycerophospholipid metabolism	CSS030824|CSS018046	2	23	0.0393419	0.0472613
ko00260	Glycine, serine and threonine metabolism	CSS037287|CSS015058	2	20	0.0361514	0.0472613
ko00630	Glyoxylate and dicarboxylate metabolism	CSS015058	1	15	0.0425252	0.0472613
ko00340	Histidine metabolism	CSS024680	1	5	0.0254508	0.0432946
ko00562	Inositol phosphate metabolism	CSS053088|CSS001978|CSS036579|CSS048503	4	31	0.0280257	0.0432946
ko00903	Limonene and pinene degradation	CSS042599|CSS043660	2	15	0.0290903	0.0432946
ko00300	Lysine biosynthesis	CSS011243|CSS003977	2	14	0.0273962	0.0432946
ko00310	Lysine degradation	CSS011243|CSS003977	2	18	0.0336035	0.0468886
ko00670	One carbon pool by folate	CSS009137|CSS032860|CSS034323|CSS024680|CSS015058|CSS019874|CSS021909	7	36	0.00989175	0.0432946
ko00190	Oxidative phosphorylation	CSS039228|CSS035262|CSS029279|CSS041646|CSS022362	5	55	0.0408644	0.0472613
ko00040	Pentose and glucuronate interconversions	CSS018940|CSS036488|CSS044568|CSS048952|CSS037398	5	47	0.0353052	0.0472613
ko00360	Phenylalanine metabolism	CSS010771|CSS019021|CSS005564|CSS014370|CSS024594|CSS046643|CSS027334|CSS030056|CSS024024|CSS008453|CSS024243|CSS050888|CSS004871|CSS018186|CSS013395|CSS001115|CSS010144|CSS002346|CSS047112|CSS019665|CSS004673|CSS046616|CSS035891|CSS040399|CSS050588|CSS051509	26	169	0.00943478	0.0432946
ko00400	Phenylalanine, tyrosine and tryptophan biosynthesis	CSS010771|CSS019021|CSS005564|CSS014370|CSS024594|CSS046643|CSS027334|CSS030056|CSS024024|CSS008453|CSS024243|CSS050888|CSS004871|CSS018186|CSS013395|CSS001115|CSS010144|CSS002346|CSS047112|CSS019665|CSS004673|CSS040399|CSS046616|CSS035891|CSS040683|CSS050588|CSS051509	27	172	0.00795499	0.0432946
ko04070	Phosphatidylinositol signaling system	CSS001978|CSS036579|CSS048503	3	10	0.00851071	0.0432946
ko00860	Porphyrin and chlorophyll metabolism	CSS037287|CSS014508|CSS008315|CSS028844|CSS010438|CSS005789|CSS023122|CSS044556|CSS033124|CSS044689|CSS051755|CSS045937|CSS051147|CSS032113|CSS030151	15	113	0.0231673	0.0432946
ko00230	Purine metabolism	CSS000999|CSS028935|CSS028915|CSS012463|CSS043516	5	40	0.0288092	0.0432946
ko03018	RNA degradation	CSS042846|CSS025714|CSS036720|CSS040163|CSS017663|CSS014687|CSS005162|CSS013407	8	45	0.0117204	0.0432946
ko00450	Selenocompound metabolism	CSS014198	1	16	0.0433649	0.0472613
ko00600	Sphingolipid metabolism	CSS029943	1	6	0.0281988	0.0432946
ko00920	Sulfur metabolism	CSS034301|CSS028935|CSS000999|CSS049461|CSS019863|CSS024233|CSS028915	7	42	0.0151808	0.0432946
ko00380	Tryptophan metabolism	CSS014198	1	16	0.0433649	0.0472613
ko00350	Tyrosine metabolism	CSS010771|CSS014370|CSS010144|CSS018186|CSS024243|CSS051671|CSS042599|CSS035891|CSS043660|CSS051509|CSS027334	11	55	0.00557354	0.0432946
ko00290	Valine, leucine and isoleucine biosynthesis	CSS051488	1	17	0.0441105	0.0472613

## Sheet: W3 vs W1
Table S4. KEGG enrichment analysis of DEGs in W3 vs W1.
PathwayID	PathwayName	GenesName	S gene number	B gene number	Pvalue	Qvalue
ko01210	2-Oxocarboxylic acid metabolism	CSS052933|CSS000996|CSS011482|CSS032769|CSS005682|CSS005919|CSS027411|CSS040665|CSS011164|CSS021520|CSS036745|CSS029967|CSS023774|CSS027892|CSS034976|CSS003546|CSS036761|CSS033170|CSS016016	19	58	0.00127884	0.044428
ko00250	Alanine, aspartate and glutamate metabolism	CSS005455|CSS042286	2	15	0.0386159	0.0490277
ko00520	Amino sugar and nucleotide sugar metabolism	CSS020560|CSS008142|CSS041105	3	38	0.0483549	0.0490277
ko00970	Aminoacyl-tRNA biosynthesis	CSS014621|CSS008518|CSS032860|CSS019874	4	16	0.019313	0.044428
ko00220	Arginine biosynthesis	CSS005455|CSS042286|CSS034976	3	21	0.0375734	0.0490277
ko01230	Biosynthesis of amino acids	CSS052933|CSS018256|CSS019021|CSS028575|CSS036761|CSS015828|CSS021520|CSS036745|CSS023774|CSS003546|CSS030056|CSS000996|CSS010451|CSS011482|CSS048015|CSS005919|CSS027411|CSS045685|CSS050888|CSS012181|CSS008756|CSS037002|CSS017866|CSS033170|CSS027471|CSS004871|CSS034976|CSS050373|CSS000644|CSS013395|CSS001593|CSS041624|CSS040665|CSS011164|CSS002346|CSS047112|CSS019665|CSS015058|CSS039106|CSS040399…	50	233	0.00953406	0.044428
ko00650	Butanoate metabolism	CSS015882|CSS011931|CSS035262|CSS010253|CSS040274	5	38	0.0414122	0.0490277
ko00660	C5-Branched dibasic acid metabolism	CSS052933|CSS011482|CSS033170|CSS027411	4	13	0.0135796	0.044428
ko01200	Carbon metabolism	CSS028760|CSS036761|CSS021520|CSS036745|CSS023774|CSS003546|CSS040274|CSS000996|CSS005919|CSS045685|CSS011931|CSS008756|CSS017866|CSS029967|CSS040665|CSS010253|CSS015882|CSS015058|CSS032769|CSS005682|CSS035262|CSS016016	22	104	0.0162891	0.044428
ko00020	Citrate cycle (TCA cycle)	CSS000996|CSS021520|CSS032769|CSS005682|CSS005919|CSS040665|CSS010253|CSS036761|CSS035262|CSS036745|CSS023774|CSS015882|CSS011931|CSS003546|CSS029967|CSS016016|CSS040274	17	74	0.0126308	0.044428
ko00460	Cyanoamino acid metabolism	CSS045685|CSS017866|CSS015058	3	16	0.0296278	0.0490277
ko00270	Cysteine and methionine metabolism	CSS008756	1	10	0.0423846	0.0490277
ko04144	Endocytosis	CSS012784|CSS005625|CSS027705	3	11	0.0190417	0.044428
ko00790	Folate biosynthesis	CSS018765	1	18	0.0480714	0.0490277
ko00051	Fructose and mannose metabolism	CSS004648|CSS007577|CSS016080	3	19	0.0347414	0.0490277
ko00480	Glutathione metabolism	CSS018765	1	18	0.0480714	0.0490277
ko00561	Glycerolipid metabolism	CSS005056|CSS030824|CSS018046	3	9	0.0144122	0.044428
ko00564	Glycerophospholipid metabolism	CSS005056|CSS030824|CSS018046	3	23	0.0399681	0.0490277
ko00260	Glycine, serine and threonine metabolism	CSS045685|CSS017866|CSS037287|CSS015058|CSS035460	5	21	0.0193981	0.044428
ko00630	Glyoxylate and dicarboxylate metabolism	CSS045685|CSS017866|CSS015058	3	16	0.0296278	0.0490277
ko00340	Histidine metabolism	CSS010022|CSS024680	2	5	0.0151474	0.044428
ko00562	Inositol phosphate metabolism	CSS016513|CSS001978|CSS048503	3	31	0.0460289	0.0490277
ko00903	Limonene and pinene degradation	CSS051530|CSS043660	2	15	0.0386159	0.0490277
ko00300	Lysine biosynthesis	CSS027471|CSS005281|CSS007488|CSS001593	4	14	0.0154745	0.044428
ko00310	Lysine degradation	CSS027471|CSS005281|CSS007488|CSS001593	4	18	0.0230932	0.0487511
ko00510	N-Glycan biosynthesis	CSS001748|CSS022333	2	5	0.0151474	0.044428
ko00910	Nitrogen metabolism	CSS005455|CSS042286|CSS013968	3	21	0.0375734	0.0490277
ko00670	One carbon pool by folate	CSS014621|CSS010022|CSS032860|CSS024680|CSS045685|CSS008518|CSS017866|CSS019874|CSS015058	9	37	0.0144733	0.044428
ko00190	Oxidative phosphorylation	CSS011155|CSS010253|CSS035262|CSS011931|CSS015882|CSS040274	6	55	0.0467045	0.0490277
ko00040	Pentose and glucuronate interconversions	CSS024414|CSS031735|CSS003400|CSS011538|CSS037398|CSS042016|CSS003391|CSS033138	8	47	0.0325619	0.0490277
ko00360	Phenylalanine metabolism	CSS018256|CSS019021|CSS014370|CSS031417|CSS015828|CSS027334|CSS030056|CSS050373|CSS019665|CSS010451|CSS048015|CSS050888|CSS012181|CSS001005|CSS037002|CSS003387|CSS028575|CSS004871|CSS000644|CSS013395|CSS041624|CSS010144|CSS036075|CSS002346|CSS047112|CSS039124|CSS039106|CSS026893|CSS040399|CSS024521|CSS011559|CSS050890|CSS044091	33	169	0.0214782	0.0476549
ko00400	Phenylalanine, tyrosine and tryptophan biosynthesis	CSS018256|CSS019021|CSS014370|CSS031417|CSS015828|CSS027334|CSS030056|CSS050373|CSS019665|CSS010451|CSS048015|CSS050888|CSS012181|CSS001005|CSS037002|CSS003387|CSS028575|CSS004871|CSS000644|CSS013395|CSS041624|CSS010144|CSS036075|CSS002346|CSS047112|CSS039124|CSS039106|CSS026893|CSS040399|CSS024521|CSS011559|CSS050890|CSS044091	33	172	0.0233456	0.0487511
ko04070	Phosphatidylinositol signaling system	CSS016513|CSS001978|CSS048503	3	10	0.0167308	0.044428
ko00860	Porphyrin and chlorophyll metabolism	CSS014508|CSS029592|CSS035460|CSS030151|CSS043244|CSS028090|CSS043275|CSS000658|CSS039830|CSS037287|CSS010062|CSS019765|CSS001718|CSS026404|CSS004991|CSS044555|CSS020000|CSS024616	18	116	0.0401519	0.0490277
ko04141	Protein processing in endoplasmic reticulum	CSS001748|CSS022333	2	5	0.0151474	0.044428
ko00230	Purine metabolism	CSS024390|CSS052523|CSS043516|CSS001857	4	41	0.0469564	0.0490277
ko03018	RNA degradation	CSS042846|CSS027481|CSS005523|CSS033712|CSS032951	5	45	0.0456242	0.0490277
ko00450	Selenocompound metabolism	CSS014198	1	16	0.0472803	0.0490277
ko00909	Sesquiterpenoid and triterpenoid biosynthesis	CSS006352	1	5	0.0320696	0.0490277
ko00600	Sphingolipid metabolism	CSS029943	1	6	0.03489	0.0490277
ko00500	Starch and sucrose metabolism	CSS041105	1	16	0.0472803	0.0490277
ko00100	Steroid biosynthesis	CSS006352	1	5	0.0320696	0.0490277
ko00920	Sulfur metabolism	CSS052523|CSS008756|CSS001857	3	42	0.0490277	0.0490277
ko00430	Taurine and hypotaurine metabolism	CSS005455|CSS042286	2	15	0.0386159	0.0490277
ko00380	Tryptophan metabolism	CSS014198	1	16	0.0472803	0.0490277
ko00350	Tyrosine metabolism	CSS026893|CSS031417|CSS044091|CSS014370|CSS010144|CSS051671|CSS036075|CSS001005|CSS027334|CSS003387|CSS016496|CSS039124|CSS051530|CSS043660	14	55	0.00917826	0.044428
ko00290	Valine, leucine and isoleucine biosynthesis	CSS052933|CSS011482|CSS027411|CSS011164|CSS027892|CSS033170	6	17	0.00696244	0.044428

## Sheet: W4 vs W1
Table S4. KEGG enrichment analysis of DEGs in W4 vs W1.
PathwayID	PathwayName	GenesName	S gene number	B gene number	Pvalue	Qvalue
ko01210	2-Oxocarboxylic acid metabolism	CSS000996|CSS021469|CSS005682|CSS005919	4	59	0.0135716	0.0347656
ko00250	Alanine, aspartate and glutamate metabolism	CSS003100	1	15	0.0248898	0.0347656
ko00520	Amino sugar and nucleotide sugar metabolism	CSS008142	1	39	0.0411353	0.0421386
ko00970	Aminoacyl-tRNA biosynthesis	CSS019874	1	16	0.0259512	0.0347656
ko00220	Arginine biosynthesis	CSS003100	1	21	0.0306268	0.0347656
ko01230	Biosynthesis of amino acids	CSS000996|CSS006101|CSS013395|CSS008453|CSS048015|CSS005682|CSS005919|CSS051034|CSS047477|CSS021469|CSS008697|CSS028575	12	235	0.0170582	0.0347656
ko00650	Butanoate metabolism	CSS040274|CSS024874	2	38	0.0253412	0.0347656
ko00660	C5-Branched dibasic acid metabolism	CSS021469	1	13	0.0226257	0.0347656
ko01200	Carbon metabolism	CSS000996|CSS005682|CSS005919|CSS024874|CSS047477|CSS040274	6	103	0.0153676	0.0347656
ko00020	Citrate cycle (TCA cycle)	CSS000996|CSS005682|CSS040274|CSS005919|CSS024874	5	74	0.0118047	0.0347656
ko00460	Cyanoamino acid metabolism	CSS047477	1	15	0.0248898	0.0347656
ko04144	Endocytosis	CSS027705	1	11	0.0201596	0.0347656
ko00790	Folate biosynthesis	CSS018765	1	18	0.0279424	0.0347656
ko00051	Fructose and mannose metabolism	CSS007738|CSS007577	2	19	0.0109903	0.0347656
ko00480	Glutathione metabolism	CSS018765	1	18	0.0279424	0.0347656
ko00260	Glycine, serine and threonine metabolism	CSS047477	1	20	0.0297701	0.0347656
ko00630	Glyoxylate and dicarboxylate metabolism	CSS047477	1	15	0.0248898	0.0347656
ko00562	Inositol phosphate metabolism	CSS003255|CSS001101|CSS034520	3	31	0.00846774	0.0347656
ko00510	N-Glycan biosynthesis	CSS001748	1	5	0.0113617	0.0347656
ko00910	Nitrogen metabolism	CSS003100	1	21	0.0306268	0.0347656
ko00670	One carbon pool by folate	CSS047477|CSS019874	2	36	0.0239707	0.0347656
ko00190	Oxidative phosphorylation	CSS040274|CSS024874	2	54	0.0345404	0.0381762
ko00040	Pentose and glucuronate interconversions	CSS011545|CSS003391|CSS047083|CSS011538|CSS037687	5	51	0.00417756	0.0347656
ko00360	Phenylalanine metabolism	CSS006101|CSS013395|CSS008453|CSS048015|CSS014370|CSS051034|CSS044091|CSS008697|CSS028575	9	172	0.0174467	0.0347656
ko00400	Phenylalanine, tyrosine and tryptophan biosynthesis	CSS006101|CSS013395|CSS008453|CSS048015|CSS014370|CSS051034|CSS044091|CSS008697|CSS028575	9	175	0.0183688	0.0347656
ko00860	Porphyrin and chlorophyll metabolism	CSS001768|CSS046938|CSS008315|CSS015237	4	115	0.0373671	0.0392354
ko04141	Protein processing in endoplasmic reticulum	CSS001748	1	5	0.0113617	0.0347656
ko00230	Purine metabolism	CSS012463|CSS033412	2	41	0.0273081	0.0347656
ko03018	RNA degradation	CSS025714|CSS033562	2	45	0.0297583	0.0347656
ko00920	Sulfur metabolism	CSS034301|CSS033412	2	42	0.0279394	0.0347656
ko00430	Taurine and hypotaurine metabolism	CSS003100	1	15	0.0248898	0.0347656
ko00350	Tyrosine metabolism	CSS044091|CSS014370	2	56	0.0354692	0.0381976
ko00290	Valine, leucine and isoleucine biosynthesis	CSS021469	1	18	0.0279424	0.0347656
